# Supplementary material for: Control of mouse limb initiation and antero-posterior patterning by Meis transcription factors
Source: Nat Commun. 2021 May 25;12:3086. doi: 10.1038/s41467-021-23373-9 (PMC8149412; doi:10.1038/s41467-021-23373-9)
Supplement: Supplementary file 3 — Supplementary Data 1 [file 41467_2021_23373_MOESM3_ESM.xlsx]

## Sheet: WT_vs_KO
Supplementary Data 1. RNAseq results summary
ID	AvrExp	ave_WT	ave_KO	foldChange	logFC	P.Value	adj.P.Val	mgi_symbol	ensembl_transcript_id
ENSMUSG00000019874	0.789718	0.160623	1.31396	-11.5419	-3.5288	0.00016576	0.0144481	Fabp7	ENSMUST00000020024,ENSMUST00000165013
ENSMUSG00000019768	1.78711	0.617151	2.76208	-6.00076	-2.58514	0.00126138	0.0444887	Esr1	ENSMUST00000067086,ENSMUST00000105588,ENSMUST00000105589,ENSMUST00000105590,ENSMUST00000127145,ENSMUST00000127934,ENSMUST00000133985,ENSMUST00000137012,ENSMUST00000138828,ENSMUST00000149195
ENSMUSG00000020193	0.791634	0.24298	1.24884	-5.96516	-2.57656	0.000286079	0.0192402	Zpbp	ENSMUST00000020413
ENSMUSG00000036295	23.9948	6.0702	38.932	-5.92242	-2.56619	0.000116604	0.0120286	Lrrn3	ENSMUST00000043884
ENSMUSG00000024366	1.94558	0.827727	2.87712	-5.10374	-2.35155	0.000422116	0.0242319	Gfra3	ENSMUST00000025224
ENSMUSG00000053199	2.19845	0.893143	3.2862	-4.28496	-2.09928	3.76223e-05	0.00661766	Arhgap20	ENSMUST00000065496,ENSMUST00000124907,ENSMUST00000126567,ENSMUST00000130405,ENSMUST00000146509,ENSMUST00000149754
ENSMUSG00000034981	44.2931	19.3145	65.1086	-3.79081	-1.92251	8.00655e-05	0.00980803	Parm1	ENSMUST00000040576
ENSMUSG00000087626	1.37087	0.8442	1.80976	-3.65652	-1.87047	0.000495952	0.0263366	Gm15050	ENSMUST00000133723
ENSMUSG00000097882	0.947696	0.558151	1.27232	-3.61773	-1.85508	0.000629903	0.0303238	0610038B21Rik	ENSMUST00000181420,ENSMUST00000184762
ENSMUSG00000052504	35.3494	14.4321	52.7806	-3.61573	-1.85429	9.23336e-06	0.00324825	Epha3	ENSMUST00000064405
ENSMUSG00000021363	1.35838	0.506906	2.06795	-3.34535	-1.74216	0.000985945	0.0376801	Mak	ENSMUST00000021792,ENSMUST00000070193,ENSMUST00000165087,ENSMUST00000224423,ENSMUST00000224740,ENSMUST00000225084,ENSMUST00000225789,ENSMUST00000225906
ENSMUSG00000034435	4.69863	2.27268	6.72026	-3.17123	-1.66504	1.90291e-05	0.00491275	Tmem30b	ENSMUST00000042975
ENSMUSG00000036995	1.50677	0.752028	2.13572	-3.14658	-1.65379	0.000197488	0.0158453	Asap3	ENSMUST00000047526
ENSMUSG00000019899	4.79559	2.2824	6.88991	-3.06411	-1.61547	0.000105701	0.0117904	Lama2	ENSMUST00000092639,ENSMUST00000185839,ENSMUST00000186279,ENSMUST00000186965,ENSMUST00000187535,ENSMUST00000188963,ENSMUST00000189575,ENSMUST00000219763
ENSMUSG00000051367	18.6574	8.4874	27.1324	-3.04445	-1.60618	9.74015e-05	0.01123	Six1	ENSMUST00000050029,ENSMUST00000175677,ENSMUST00000176091,ENSMUST00000176310
ENSMUSG00000037624	9.879	5.06911	13.8872	-3.02605	-1.59744	0.000105363	0.0117904	Kcnk2	ENSMUST00000079451,ENSMUST00000110920,ENSMUST00000180044,ENSMUST00000192529,ENSMUST00000192723,ENSMUST00000193319,ENSMUST00000193686,ENSMUST00000194172,ENSMUST00000194402,ENSMUST00000195016
ENSMUSG00000021186	8.57473	4.469	11.9962	-2.99146	-1.58085	4.42641e-05	0.00706167	Fbln5	ENSMUST00000021603,ENSMUST00000221373,ENSMUST00000222587
ENSMUSG00000038745	2.02354	1.10479	2.78917	-2.92304	-1.54747	0.000868503	0.0353995	Nlrp6	ENSMUST00000106045,ENSMUST00000183761,ENSMUST00000183845,ENSMUST00000184560
ENSMUSG00000053007	3.37508	1.95638	4.55734	-2.92037	-1.54615	0.000795287	0.034181	Creb5	ENSMUST00000047450,ENSMUST00000203487,ENSMUST00000203528,ENSMUST00000203575,ENSMUST00000203641,ENSMUST00000204096,ENSMUST00000204136,ENSMUST00000204143,ENSMUST00000204245,ENSMUST00000204748,ENSMUST00000204861,ENSMUST00000205120,ENSMUST00000205200,ENSMUST00000205222,ENSMUST00000211679
ENSMUSG00000039579	2.27133	1.43355	2.96948	-2.92002	-1.54598	0.000248291	0.0178991	Grin3a	ENSMUST00000076674,ENSMUST00000093859,ENSMUST00000131797,ENSMUST00000149059
ENSMUSG00000070576	6.94378	3.39976	9.89713	-2.91209	-1.54206	2.91832e-05	0.00597603	Mn1	ENSMUST00000094463,ENSMUST00000138784
ENSMUSG00000016918	67.903	36.0175	94.4743	-2.85229	-1.51212	2.89482e-06	0.00283692	Sulf1	ENSMUST00000088585,ENSMUST00000177608,ENSMUST00000180062,ENSMUST00000185780,ENSMUST00000186051,ENSMUST00000186405,ENSMUST00000186674,ENSMUST00000187376,ENSMUST00000189447,ENSMUST00000189541
ENSMUSG00000097050	0.922468	0.567619	1.21817	-2.79818	-1.48449	0.000778223	0.0338593	Gm9918	ENSMUST00000181801
ENSMUSG00000044117	2.26555	1.29208	3.07677	-2.79317	-1.4819	7.00693e-05	0.00979458	2900011O08Rik	ENSMUST00000056521,ENSMUST00000118412,ENSMUST00000131608
ENSMUSG00000056445	2.57426	1.66033	3.33586	-2.74018	-1.45427	0.000357301	0.0219446	Hoxaas2	ENSMUST00000114435,ENSMUST00000155922,ENSMUST00000189230
ENSMUSG00000086451	0.916991	0.619174	1.16517	-2.67308	-1.4185	0.000833132	0.0345335	4933431K23Rik	ENSMUST00000133139,ENSMUST00000139140,ENSMUST00000153937,ENSMUST00000209273
ENSMUSG00000035934	25.0119	13.7286	34.4147	-2.60325	-1.38031	8.69877e-06	0.0032256	Pknox2	ENSMUST00000039674,ENSMUST00000080754,ENSMUST00000175938,ENSMUST00000176562,ENSMUST00000176622,ENSMUST00000177080,ENSMUST00000177218,ENSMUST00000177444,ENSMUST00000188057,ENSMUST00000188348,ENSMUST00000188433,ENSMUST00000189294,ENSMUST00000213653,ENSMUST00000215175
ENSMUSG00000043498	0.732653	0.455155	0.9639	-2.56517	-1.35906	0.00103992	0.0386387	9330132A10Rik	ENSMUST00000059118
ENSMUSG00000085125	2.12892	1.23795	2.8714	-2.55286	-1.35211	0.00103212	0.0384803	Gm16070	ENSMUST00000127328,ENSMUST00000149914,ENSMUST00000155588
ENSMUSG00000025927	23.6157	12.868	32.5722	-2.487	-1.3144	0.000449745	0.0251052	Tfap2b	ENSMUST00000027059,ENSMUST00000064976,ENSMUST00000186972,ENSMUST00000187754,ENSMUST00000191068
ENSMUSG00000029361	2.77428	1.75395	3.62455	-2.38422	-1.25352	0.000996378	0.0378679	Nos1	ENSMUST00000086451,ENSMUST00000102557,ENSMUST00000124194,ENSMUST00000138554,ENSMUST00000138579,ENSMUST00000142742,ENSMUST00000171055
ENSMUSG00000039419	1.57124	1.01449	2.0352	-2.32599	-1.21785	0.000765124	0.0336458	Cntnap2	ENSMUST00000060839,ENSMUST00000114641,ENSMUST00000150737,ENSMUST00000196561,ENSMUST00000199100,ENSMUST00000207647
ENSMUSG00000054196	6.93341	4.12735	9.27179	-2.28045	-1.18932	0.000577604	0.0287128	Cthrc1	ENSMUST00000067072,ENSMUST00000132192,ENSMUST00000144800,ENSMUST00000226433
ENSMUSG00000025993	8.92231	5.57231	11.714	-2.254	-1.17249	0.00012986	0.0124593	Slc40a1	ENSMUST00000027137,ENSMUST00000186755,ENSMUST00000186804,ENSMUST00000186822,ENSMUST00000187406,ENSMUST00000187420,ENSMUST00000188252,ENSMUST00000191247
ENSMUSG00000069378	6.76358	4.44739	8.69373	-2.226	-1.15445	0.000140426	0.0130286	Prdm6	ENSMUST00000091900,ENSMUST00000115398,ENSMUST00000115399,ENSMUST00000154557
ENSMUSG00000059970	3.65537	2.37266	4.72429	-2.21104	-1.14473	0.000776633	0.0338593	Hspa2	ENSMUST00000080449,ENSMUST00000219555
ENSMUSG00000020053	56.5802	34.3584	75.0984	-2.19189	-1.13218	7.76081e-05	0.00979458	Igf1	ENSMUST00000062862,ENSMUST00000095360,ENSMUST00000105300,ENSMUST00000121161,ENSMUST00000121952,ENSMUST00000122100,ENSMUST00000122386,ENSMUST00000126490
ENSMUSG00000033022	32.7845	19.5993	43.7721	-2.18429	-1.12716	4.08912e-05	0.00692626	Cdo1	ENSMUST00000035804
ENSMUSG00000087143	7.64347	4.92064	9.9125	-2.17434	-1.12057	0.000462324	0.0254742	A830082K12Rik	ENSMUST00000123998,ENSMUST00000131564,ENSMUST00000134705,ENSMUST00000137199,ENSMUST00000144545,ENSMUST00000145613,ENSMUST00000183171
ENSMUSG00000024302	3.02457	1.94498	3.92423	-2.17129	-1.11855	0.000347531	0.0215752	Dtna	ENSMUST00000047954,ENSMUST00000115832,ENSMUST00000220904,ENSMUST00000220967,ENSMUST00000221471,ENSMUST00000221880,ENSMUST00000222351,ENSMUST00000222515,ENSMUST00000222726,ENSMUST00000223441
ENSMUSG00000056468	4.92706	3.34466	6.24573	-2.15344	-1.10664	0.000439484	0.0248688	5730596B20Rik	ENSMUST00000070587
ENSMUSG00000014704	10.4204	6.79912	13.4381	-2.138	-1.09626	0.000604708	0.0295253	Hoxa2	ENSMUST00000014848
ENSMUSG00000019779	5.76446	3.5934	7.57367	-2.09855	-1.06939	0.000158271	0.014131	Frk	ENSMUST00000019913,ENSMUST00000170771,ENSMUST00000215144,ENSMUST00000215594
ENSMUSG00000015619	7.57381	4.97916	9.73602	-2.06566	-1.04661	6.81899e-05	0.00979458	Gata3	ENSMUST00000102976,ENSMUST00000130615,ENSMUST00000142305,ENSMUST00000147533,ENSMUST00000151456,ENSMUST00000153509
ENSMUSG00000023232	2.54058	1.54313	3.37178	-2.03549	-1.02537	5.33559e-05	0.0082252	Serinc2	ENSMUST00000105996,ENSMUST00000120126,ENSMUST00000122374,ENSMUST00000146478,ENSMUST00000154846
ENSMUSG00000018800	13.457	8.3124	17.7441	-2.03445	-1.02464	0.00023601	0.0176089	Abca5	ENSMUST00000043961,ENSMUST00000124714,ENSMUST00000127318,ENSMUST00000134721,ENSMUST00000148984
ENSMUSG00000036611	5.84619	3.97699	7.40386	-2.01764	-1.01267	0.000307893	0.0199537	Eepd1	ENSMUST00000040677,ENSMUST00000156237
ENSMUSG00000051041	4.12279	2.88178	5.15696	-2.01738	-1.01249	0.000468997	0.025636	Olfml1	ENSMUST00000120990
ENSMUSG00000028351	1.33183	0.803593	1.77202	-2.01597	-1.01148	0.000956513	0.0371602	Brinp1	ENSMUST00000030036,ENSMUST00000140572,ENSMUST00000156773
ENSMUSG00000026880	6.30822	4.29614	7.98495	-1.98736	-0.990854	3.35018e-05	0.00646808	Stom	ENSMUST00000028241,ENSMUST00000202568
ENSMUSG00000034488	5.91384	3.94013	7.55859	-1.98574	-0.989677	0.00123178	0.0436694	Edil3	ENSMUST00000043111,ENSMUST00000081769,ENSMUST00000118731,ENSMUST00000133761,ENSMUST00000134241,ENSMUST00000137921,ENSMUST00000140625,ENSMUST00000153974
ENSMUSG00000046743	32.6147	20.7008	42.543	-1.97586	-0.982479	1.88705e-05	0.00491275	Fat4	ENSMUST00000061260,ENSMUST00000129182
ENSMUSG00000052684	10.7312	7.2173	13.6594	-1.96864	-0.977203	2.74744e-05	0.00571135	Jun	ENSMUST00000107094
ENSMUSG00000024172	31.9639	21.1068	41.0116	-1.96262	-0.972782	9.66146e-06	0.00331388	St6gal2	ENSMUST00000025000,ENSMUST00000086878,ENSMUST00000133899,ENSMUST00000153220
ENSMUSG00000039883	4.58334	3.27011	5.67769	-1.96225	-0.972512	0.00104754	0.0386387	Lrrc17	ENSMUST00000035651,ENSMUST00000199277
ENSMUSG00000090386	3.66205	2.58691	4.55801	-1.96111	-0.971668	0.00136801	0.0462295	Mir99ahg	ENSMUST00000068704,ENSMUST00000170849,ENSMUST00000182091,ENSMUST00000182398,ENSMUST00000182548,ENSMUST00000182601,ENSMUST00000182656,ENSMUST00000182748,ENSMUST00000182820,ENSMUST00000182986,ENSMUST00000183099,ENSMUST00000183166,ENSMUST00000183327,ENSMUST00000183333,ENSMUST00000193530,ENSMUST00000194553
ENSMUSG00000046169	11.1518	7.28567	14.3736	-1.94915	-0.962845	7.84312e-06	0.00310762	Adamts6	ENSMUST00000065766,ENSMUST00000223562,ENSMUST00000224208,ENSMUST00000224303,ENSMUST00000224504,ENSMUST00000224742,ENSMUST00000224784
ENSMUSG00000027009	38.934	25.8954	49.7994	-1.94508	-0.959832	0.000410867	0.0238516	Itga4	ENSMUST00000099972,ENSMUST00000126312,ENSMUST00000135919,ENSMUST00000141094,ENSMUST00000155105
ENSMUSG00000019989	4.11222	2.867	5.1499	-1.94325	-0.958472	0.000412014	0.0238516	Enpp3	ENSMUST00000020169,ENSMUST00000217903,ENSMUST00000218044,ENSMUST00000218343,ENSMUST00000218619,ENSMUST00000219342,ENSMUST00000219861,ENSMUST00000219968,ENSMUST00000220209
ENSMUSG00000074415	17.1735	11.1261	22.213	-1.92981	-0.948457	0.00150747	0.0484367	2610203C20Rik	ENSMUST00000098868,ENSMUST00000180622,ENSMUST00000180818,ENSMUST00000181214,ENSMUST00000181296,ENSMUST00000181814,ENSMUST00000181955,ENSMUST00000187345,ENSMUST00000188277,ENSMUST00000188412,ENSMUST00000188774,ENSMUST00000188945,ENSMUST00000190109,ENSMUST00000212079,ENSMUST00000212373
ENSMUSG00000022836	10.5605	6.98873	13.537	-1.9269	-0.946285	9.0023e-06	0.00324825	Mylk	ENSMUST00000023538,ENSMUST00000155268
ENSMUSG00000028444	7.72347	5.2585	9.77761	-1.91765	-0.939337	0.000191386	0.015486	Cntfr	ENSMUST00000064443,ENSMUST00000084701,ENSMUST00000102961,ENSMUST00000102962,ENSMUST00000145379,ENSMUST00000151181
ENSMUSG00000025969	118.938	78.7925	152.393	-1.89916	-0.925364	0.000166384	0.0144481	Nrp2	ENSMUST00000027112,ENSMUST00000063594,ENSMUST00000075144,ENSMUST00000102822,ENSMUST00000114155,ENSMUST00000114157,ENSMUST00000126344
ENSMUSG00000028780	23.585	16.1283	29.799	-1.88982	-0.918249	0.000256271	0.0180363	Sema3c	ENSMUST00000030568,ENSMUST00000115271,ENSMUST00000169603,ENSMUST00000170181,ENSMUST00000170348
ENSMUSG00000038608	8.66938	5.73597	11.1139	-1.88563	-0.915045	0.000190988	0.015486	Dock10	ENSMUST00000077946,ENSMUST00000186087,ENSMUST00000186835,ENSMUST00000187698,ENSMUST00000187774,ENSMUST00000187885,ENSMUST00000189486,ENSMUST00000190595,ENSMUST00000190983,ENSMUST00000191449,ENSMUST00000191505
ENSMUSG00000049001	15.9417	11.1844	19.9061	-1.87882	-0.909826	0.00144288	0.0473595	Ndnf	ENSMUST00000054351,ENSMUST00000169795
ENSMUSG00000054619	6.84157	5.04489	8.3388	-1.87748	-0.908794	0.00128382	0.0447056	Mettl7a1	ENSMUST00000067752
ENSMUSG00000000093	7.2375	4.86889	9.21134	-1.86956	-0.902702	0.000129698	0.0124593	Tbx2	ENSMUST00000000095
ENSMUSG00000040998	36.7834	25.6292	46.0786	-1.85258	-0.889533	7.90688e-05	0.00979458	Npnt	ENSMUST00000042729,ENSMUST00000042744,ENSMUST00000093971,ENSMUST00000117164,ENSMUST00000117456,ENSMUST00000117811,ENSMUST00000132732
ENSMUSG00000020599	4.51822	3.07925	5.71736	-1.83575	-0.87637	0.000157283	0.014131	Rgs9	ENSMUST00000020920,ENSMUST00000103062,ENSMUST00000106704,ENSMUST00000106706,ENSMUST00000156785
ENSMUSG00000004035	2.84351	1.92569	3.60836	-1.83414	-0.875101	0.000826213	0.0345335	Gstm7	ENSMUST00000004137,ENSMUST00000106687,ENSMUST00000106688,ENSMUST00000124215,ENSMUST00000133947
ENSMUSG00000029844	7.40013	5.198	9.23523	-1.82963	-0.871555	0.000228187	0.0172968	Hoxa1	ENSMUST00000000964,ENSMUST00000120363
ENSMUSG00000040612	9.72628	7.09779	11.9167	-1.81795	-0.862312	0.000481654	0.0259148	Ildr2	ENSMUST00000111416,ENSMUST00000192426,ENSMUST00000192638,ENSMUST00000192732,ENSMUST00000193860,ENSMUST00000194964,ENSMUST00000195557
ENSMUSG00000056481	13.7493	9.47607	17.3103	-1.8172	-0.861717	9.29823e-05	0.0109976	Cd248	ENSMUST00000070630
ENSMUSG00000055782	8.49431	5.94713	10.617	-1.81063	-0.856494	1.48205e-05	0.00446135	Abcd2	ENSMUST00000069511
ENSMUSG00000006395	3.06067	2.15484	3.81552	-1.80732	-0.85385	0.00146471	0.0476527	Hyi	ENSMUST00000006562,ENSMUST00000106393,ENSMUST00000132882,ENSMUST00000179719,ENSMUST00000194248
ENSMUSG00000037940	5.03535	3.52	6.29813	-1.80539	-0.852308	0.000112334	0.0120286	Inpp4b	ENSMUST00000042529,ENSMUST00000109851,ENSMUST00000109852,ENSMUST00000164870,ENSMUST00000165821,ENSMUST00000169116,ENSMUST00000169387,ENSMUST00000170160,ENSMUST00000172031,ENSMUST00000172167,ENSMUST00000213285,ENSMUST00000215332,ENSMUST00000216036,ENSMUST00000216387,ENSMUST00000217122
ENSMUSG00000010461	13.3654	9.29027	16.7613	-1.80374	-0.850995	0.000260461	0.0181265	Eya4	ENSMUST00000074366,ENSMUST00000092665,ENSMUST00000218049,ENSMUST00000218867,ENSMUST00000218956,ENSMUST00000219315,ENSMUST00000220038,ENSMUST00000220299
ENSMUSG00000059182	25.965	18.2068	32.4301	-1.80256	-0.850045	6.08533e-06	0.00310762	Skap2	ENSMUST00000078214,ENSMUST00000203313,ENSMUST00000203948,ENSMUST00000204178,ENSMUST00000204778,ENSMUST00000205112,ENSMUST00000205174
ENSMUSG00000024534	18.5091	13.2574	22.8856	-1.79436	-0.843468	0.000242946	0.0177475	Sncaip	ENSMUST00000025413,ENSMUST00000115410,ENSMUST00000163742,ENSMUST00000177861,ENSMUST00000178011,ENSMUST00000178678,ENSMUST00000178883,ENSMUST00000179038,ENSMUST00000179625,ENSMUST00000179689,ENSMUST00000180259
ENSMUSG00000026748	14.4952	10.1447	18.1207	-1.77898	-0.83105	1.72513e-05	0.0047472	Plxdc2	ENSMUST00000028081,ENSMUST00000114702,ENSMUST00000114703,ENSMUST00000126173
ENSMUSG00000019966	66.0235	46.7105	82.1178	-1.77692	-0.829375	4.32583e-06	0.00309537	Kitl	ENSMUST00000020129,ENSMUST00000105283,ENSMUST00000130190,ENSMUST00000218200,ENSMUST00000219050,ENSMUST00000219881
ENSMUSG00000024347	11.2312	8.01204	13.9138	-1.75926	-0.814969	0.00136547	0.0462295	Psd2	ENSMUST00000115716,ENSMUST00000175720,ENSMUST00000175734,ENSMUST00000176472,ENSMUST00000176873,ENSMUST00000177432
ENSMUSG00000018931	24.3742	17.1888	30.362	-1.75477	-0.811284	8.31475e-06	0.00316884	Natd1	ENSMUST00000019075,ENSMUST00000143800
ENSMUSG00000001768	14.1858	10.2927	17.43	-1.74789	-0.805615	9.85214e-05	0.01123	Rin2	ENSMUST00000094480,ENSMUST00000110005,ENSMUST00000142847,ENSMUST00000144278,ENSMUST00000145874,ENSMUST00000147976,ENSMUST00000149269,ENSMUST00000150449
ENSMUSG00000047414	39.2226	27.7566	48.7777	-1.73808	-0.797496	0.000110485	0.0119358	Flrt2	ENSMUST00000057324,ENSMUST00000110117
ENSMUSG00000006586	24.8147	18.5832	30.0076	-1.72708	-0.788339	0.000795249	0.034181	Runx1t1	ENSMUST00000006761,ENSMUST00000098256,ENSMUST00000098257,ENSMUST00000105566,ENSMUST00000139736,ENSMUST00000150583
ENSMUSG00000019866	6.1655	4.64557	7.4321	-1.71053	-0.774444	0.00012138	0.0120676	Crybg1	ENSMUST00000020017,ENSMUST00000200401
ENSMUSG00000031189	23.6951	16.8986	29.3588	-1.70698	-0.771445	0.00101299	0.0379733	Aff2	ENSMUST00000033532,ENSMUST00000139977,ENSMUST00000143097,ENSMUST00000151662
ENSMUSG00000021097	28.9695	21.401	35.2767	-1.70656	-0.771087	0.000121347	0.0120676	Clmn	ENSMUST00000109936,ENSMUST00000109937,ENSMUST00000222323,ENSMUST00000222412,ENSMUST00000223103,ENSMUST00000223177,ENSMUST00000223342
ENSMUSG00000046442	15.7852	11.3225	19.5041	-1.69589	-0.762043	7.05013e-05	0.00979458	Ppm1e	ENSMUST00000055438,ENSMUST00000155154
ENSMUSG00000029804	5.97827	4.18446	7.47311	-1.69524	-0.761489	0.000622902	0.0300923	Herc3	ENSMUST00000031823,ENSMUST00000041401,ENSMUST00000122908,ENSMUST00000122981,ENSMUST00000126292,ENSMUST00000131132,ENSMUST00000141600,ENSMUST00000154290,ENSMUST00000203714,ENSMUST00000204196,ENSMUST00000204629,ENSMUST00000205139
ENSMUSG00000025997	19.2371	14.3553	23.3052	-1.68586	-0.753489	0.000256346	0.0180363	Ikzf2	ENSMUST00000027146,ENSMUST00000187184,ENSMUST00000187870,ENSMUST00000188110,ENSMUST00000188919,ENSMUST00000190016,ENSMUST00000190771,ENSMUST00000190855,ENSMUST00000191262
ENSMUSG00000030249	11.7391	8.9559	14.0584	-1.68483	-0.752605	0.000744632	0.0334962	Abcc9	ENSMUST00000073173,ENSMUST00000087527,ENSMUST00000100827,ENSMUST00000111771,ENSMUST00000204870,ENSMUST00000205202
ENSMUSG00000041540	17.9511	13.1864	21.9217	-1.68128	-0.749557	0.000187349	0.0153918	Sox5	ENSMUST00000038815,ENSMUST00000077160,ENSMUST00000111746,ENSMUST00000111748,ENSMUST00000111749,ENSMUST00000124233,ENSMUST00000129050,ENSMUST00000139478,ENSMUST00000141102,ENSMUST00000142294,ENSMUST00000144289,ENSMUST00000149451,ENSMUST00000150087,ENSMUST00000170367
ENSMUSG00000041688	167.403	123.82	203.722	-1.6687	-0.738725	4.95058e-05	0.0077184	Amot	ENSMUST00000112835,ENSMUST00000112836,ENSMUST00000125271,ENSMUST00000135832,ENSMUST00000138187,ENSMUST00000143610
ENSMUSG00000055538	23.6005	17.4492	28.7266	-1.66847	-0.738522	7.09154e-06	0.00310762	Zcchc24	ENSMUST00000069180,ENSMUST00000184642
ENSMUSG00000055202	4.64589	3.38538	5.69631	-1.65415	-0.726093	0.000644674	0.0307116	Zfp811	ENSMUST00000080905,ENSMUST00000200914
ENSMUSG00000024535	9.59112	7.00327	11.7477	-1.64849	-0.721146	0.000266663	0.018385	Snx24	ENSMUST00000025417,ENSMUST00000165032
ENSMUSG00000031255	2.13578	1.61325	2.57122	-1.64419	-0.717373	0.000572174	0.0286399	Sytl4	ENSMUST00000033608,ENSMUST00000113294,ENSMUST00000113297,ENSMUST00000174091,ENSMUST00000174542
ENSMUSG00000014361	16.3505	12.4078	19.6361	-1.63381	-0.708241	0.000847658	0.034937	Mertk	ENSMUST00000014505,ENSMUST00000140221
ENSMUSG00000029563	25.7662	19.0177	31.3899	-1.63009	-0.704953	0.000165581	0.0144481	Foxp2	ENSMUST00000031545,ENSMUST00000115469,ENSMUST00000115470,ENSMUST00000115472,ENSMUST00000115474,ENSMUST00000115475,ENSMUST00000115477,ENSMUST00000128567,ENSMUST00000131414,ENSMUST00000137628,ENSMUST00000138273,ENSMUST00000140557,ENSMUST00000151060,ENSMUST00000151301,ENSMUST00000152563,ENSMUST00000154448,ENSMUST00000156883,ENSMUST00000159788,ENSMUST00000203227,ENSMUST00000204869
ENSMUSG00000061353	47.1871	35.0935	57.2651	-1.6252	-0.700617	0.000380379	0.0226887	Cxcl12	ENSMUST00000073043,ENSMUST00000112866,ENSMUST00000112871,ENSMUST00000134244
ENSMUSG00000087141	3.8428	2.94092	4.59436	-1.62484	-0.700299	0.000717536	0.0327063	Plcxd2	ENSMUST00000130481
ENSMUSG00000031161	30.3447	22.6812	36.731	-1.62329	-0.698919	2.11668e-05	0.00492219	Hdac6	ENSMUST00000033501,ENSMUST00000115642,ENSMUST00000133349,ENSMUST00000137499,ENSMUST00000145675,ENSMUST00000151916,ENSMUST00000153788,ENSMUST00000154200,ENSMUST00000154244,ENSMUST00000156127
ENSMUSG00000026893	2.91896	2.23487	3.48903	-1.62241	-0.698135	0.00139308	0.0462785	Gca	ENSMUST00000028257,ENSMUST00000148083
ENSMUSG00000079038	4.65332	3.62352	5.51148	-1.62234	-0.698072	0.000858364	0.0351545	D130040H23Rik	ENSMUST00000078257,ENSMUST00000211805,ENSMUST00000212443,ENSMUST00000212549
ENSMUSG00000044548	23.9969	17.487	29.4218	-1.61505	-0.691578	0.000239502	0.0177257	Dact1	ENSMUST00000061273,ENSMUST00000150639
ENSMUSG00000043079	9.05443	6.98077	10.7825	-1.59394	-0.672598	0.00156976	0.0495414	Synpo	ENSMUST00000097566,ENSMUST00000115318,ENSMUST00000123288,ENSMUST00000128528,ENSMUST00000130044,ENSMUST00000130360,ENSMUST00000137894,ENSMUST00000139236,ENSMUST00000143275,ENSMUST00000154857,ENSMUST00000155195,ENSMUST00000160395
ENSMUSG00000000901	8.23762	6.28355	9.86601	-1.58453	-0.664055	0.00035268	0.0217963	Mmp11	ENSMUST00000000924,ENSMUST00000120281,ENSMUST00000132869,ENSMUST00000133897,ENSMUST00000152222,ENSMUST00000219728
ENSMUSG00000038042	6.22381	4.62463	7.55646	-1.57896	-0.658976	0.000173312	0.0147692	Ptpdc1	ENSMUST00000035824,ENSMUST00000221424,ENSMUST00000221887,ENSMUST00000222028,ENSMUST00000223025
ENSMUSG00000045312	64.3658	49.278	76.9389	-1.57411	-0.654537	5.54312e-05	0.00835732	Lhfpl2	ENSMUST00000054274,ENSMUST00000118195,ENSMUST00000120051,ENSMUST00000121618,ENSMUST00000131595,ENSMUST00000144838,ENSMUST00000156071,ENSMUST00000221096,ENSMUST00000223423
ENSMUSG00000024044	56.286	43.4717	66.9646	-1.57227	-0.652853	4.38431e-05	0.00706167	Epb41l3	ENSMUST00000080208,ENSMUST00000112680,ENSMUST00000223565,ENSMUST00000223610,ENSMUST00000223703,ENSMUST00000223816,ENSMUST00000224523,ENSMUST00000224951,ENSMUST00000225062,ENSMUST00000225209,ENSMUST00000225316,ENSMUST00000225604,ENSMUST00000225695,ENSMUST00000225740,ENSMUST00000225977
ENSMUSG00000043003	3.38983	2.69243	3.97099	-1.56741	-0.648378	0.00110196	0.0398915	Rasef	ENSMUST00000058292,ENSMUST00000102837,ENSMUST00000222414
ENSMUSG00000028494	40.5469	30.7622	48.7009	-1.56629	-0.647351	0.000424411	0.0242622	Plin2	ENSMUST00000000466,ENSMUST00000134094,ENSMUST00000134437,ENSMUST00000138605,ENSMUST00000140382,ENSMUST00000147097,ENSMUST00000149700,ENSMUST00000154999
ENSMUSG00000025255	89.6994	68.3881	107.459	-1.56482	-0.645999	0.000306493	0.0199537	Zfhx4	ENSMUST00000026284,ENSMUST00000175641,ENSMUST00000175866,ENSMUST00000176175,ENSMUST00000176383
ENSMUSG00000027966	37.0908	28.4609	44.2824	-1.56075	-0.642237	0.000496549	0.0263366	Col11a1	ENSMUST00000092155,ENSMUST00000123619,ENSMUST00000138680,ENSMUST00000184978,ENSMUST00000196345,ENSMUST00000196654,ENSMUST00000211802
ENSMUSG00000038718	67.3463	52.3285	79.8611	-1.55446	-0.63641	0.000342848	0.0214789	Pbx3	ENSMUST00000040638,ENSMUST00000113132,ENSMUST00000127353,ENSMUST00000138021,ENSMUST00000141653,ENSMUST00000143776,ENSMUST00000153278,ENSMUST00000155423,ENSMUST00000175855,ENSMUST00000176213
ENSMUSG00000031520	14.0266	10.9839	16.5621	-1.54698	-0.629458	0.00101123	0.0379733	Vegfc	ENSMUST00000033919,ENSMUST00000209703,ENSMUST00000210831
ENSMUSG00000058056	45.0694	34.0431	54.258	-1.54367	-0.626366	0.000261593	0.0181265	Palld	ENSMUST00000034057,ENSMUST00000121200,ENSMUST00000121493,ENSMUST00000121785,ENSMUST00000123523,ENSMUST00000135439,ENSMUST00000136825,ENSMUST00000149042,ENSMUST00000153495
ENSMUSG00000038070	28.2757	21.7905	33.6801	-1.53694	-0.620062	0.000821381	0.0345335	Cntln	ENSMUST00000047023,ENSMUST00000102819,ENSMUST00000107190,ENSMUST00000169371
ENSMUSG00000039706	19.9936	15.6086	23.6477	-1.53417	-0.617461	6.63771e-05	0.00979458	Ldb2	ENSMUST00000070748,ENSMUST00000198356,ENSMUST00000198894,ENSMUST00000199256,ENSMUST00000199261,ENSMUST00000199471,ENSMUST00000199534
ENSMUSG00000031586	57.7628	45.3998	68.0653	-1.52894	-0.612529	0.000182911	0.0152094	Rbpms	ENSMUST00000033994,ENSMUST00000033995,ENSMUST00000053251,ENSMUST00000182184,ENSMUST00000182256,ENSMUST00000182871,ENSMUST00000182926,ENSMUST00000182987,ENSMUST00000183062,ENSMUST00000183088,ENSMUST00000183122,ENSMUST00000183336,ENSMUST00000191473
ENSMUSG00000027805	34.8533	26.9242	41.4609	-1.52591	-0.609667	0.00149937	0.0484032	Pfn2	ENSMUST00000066882,ENSMUST00000119344,ENSMUST00000120289,ENSMUST00000122210
ENSMUSG00000000861	15.0636	12.2514	17.4072	-1.52114	-0.60515	0.00150361	0.048426	Bcl11a	ENSMUST00000000881,ENSMUST00000109514,ENSMUST00000109516,ENSMUST00000118955,ENSMUST00000124148,ENSMUST00000127494
ENSMUSG00000032348	38.8948	30.352	46.0138	-1.51646	-0.60071	1.43993e-05	0.00446135	Gsta4	ENSMUST00000034903,ENSMUST00000213215
ENSMUSG00000030849	102.036	80.4612	120.016	-1.5153	-0.599599	0.000399977	0.0234516	Fgfr2	ENSMUST00000117073,ENSMUST00000117089,ENSMUST00000117357,ENSMUST00000117691,ENSMUST00000117754,ENSMUST00000117858,ENSMUST00000117872,ENSMUST00000118296,ENSMUST00000119260,ENSMUST00000120141,ENSMUST00000120187,ENSMUST00000120715,ENSMUST00000121064,ENSMUST00000121080,ENSMUST00000122054,ENSMUST00000122448,ENSMUST00000124096,ENSMUST00000127091,ENSMUST00000129103,ENSMUST00000129542,ENSMUST00000130557,…
ENSMUSG00000030551	148.745	117.174	175.053	-1.51441	-0.598754	7.15914e-05	0.00979458	Nr2f2	ENSMUST00000032768,ENSMUST00000089565,ENSMUST00000207153,ENSMUST00000208081,ENSMUST00000208474,ENSMUST00000208681
ENSMUSG00000044348	7.80503	6.00327	9.3065	-1.50777	-0.592417	0.000640305	0.0306496	Slc25a53	ENSMUST00000056674,ENSMUST00000113069,ENSMUST00000113070,ENSMUST00000123516,ENSMUST00000125747,ENSMUST00000125864,ENSMUST00000129807,ENSMUST00000132171,ENSMUST00000136300,ENSMUST00000140615,ENSMUST00000145842,ENSMUST00000148253,ENSMUST00000154484,ENSMUST00000171738
ENSMUSG00000013921	51.4936	39.7974	61.2404	-1.50578	-0.590507	0.000439756	0.0248688	Clip3	ENSMUST00000014065,ENSMUST00000125935,ENSMUST00000126216,ENSMUST00000132844,ENSMUST00000144508,ENSMUST00000145253,ENSMUST00000150892
ENSMUSG00000003992	61.7339	49.4555	71.9659	-1.48367	-0.569175	0.00017546	0.0148599	Ssbp2	ENSMUST00000004094,ENSMUST00000042122,ENSMUST00000133984,ENSMUST00000137493,ENSMUST00000137658,ENSMUST00000138488,ENSMUST00000141381,ENSMUST00000144659,ENSMUST00000156547
ENSMUSG00000059439	9.68081	7.50885	11.4908	-1.48306	-0.568579	0.00066412	0.0312046	Bcas3	ENSMUST00000074875,ENSMUST00000092821,ENSMUST00000092822,ENSMUST00000108056,ENSMUST00000108061,ENSMUST00000108062,ENSMUST00000130343,ENSMUST00000133194,ENSMUST00000138423,ENSMUST00000140215,ENSMUST00000140562,ENSMUST00000142596,ENSMUST00000144276,ENSMUST00000145281,ENSMUST00000149662,ENSMUST00000154396
ENSMUSG00000056870	35.9161	28.7718	41.8697	-1.47285	-0.558609	0.000760609	0.0336297	Gulp1	ENSMUST00000074525,ENSMUST00000159555,ENSMUST00000160854,ENSMUST00000161066,ENSMUST00000161793,ENSMUST00000162600
ENSMUSG00000066829	17.4837	13.8388	20.5211	-1.46686	-0.552735	0.000179976	0.0151489	Zfp810	ENSMUST00000086278,ENSMUST00000214499,ENSMUST00000215202,ENSMUST00000217563
ENSMUSG00000027996	29.6781	23.5186	34.8109	-1.46647	-0.552352	7.3438e-05	0.00979458	Sfrp2	ENSMUST00000029625,ENSMUST00000140261,ENSMUST00000154794
ENSMUSG00000034324	70.9685	56.3379	83.1607	-1.46602	-0.551903	1.09208e-05	0.00365448	Tmem132c	ENSMUST00000119026,ENSMUST00000128068,ENSMUST00000132592,ENSMUST00000134780,ENSMUST00000145748
ENSMUSG00000031561	142.08	113.195	166.15	-1.46346	-0.549387	0.000127917	0.0124593	Tenm3	ENSMUST00000033965,ENSMUST00000110343,ENSMUST00000110345,ENSMUST00000110346,ENSMUST00000145344,ENSMUST00000190840,ENSMUST00000211812,ENSMUST00000211976
ENSMUSG00000053580	32.1615	25.8946	37.3839	-1.46169	-0.547636	7.36382e-06	0.00310762	Tanc2	ENSMUST00000089485,ENSMUST00000100330,ENSMUST00000124367,ENSMUST00000146162,ENSMUST00000147975,ENSMUST00000167695,ENSMUST00000168598,ENSMUST00000207807
ENSMUSG00000025278	124.18	98.996	145.166	-1.45344	-0.539469	4.01391e-05	0.00692626	Flnb	ENSMUST00000052678,ENSMUST00000228206
ENSMUSG00000022309	9.01411	7.31742	10.428	-1.44907	-0.535123	0.000803004	0.034228	Angpt1	ENSMUST00000022921,ENSMUST00000227738
ENSMUSG00000096847	5.46383	4.43057	6.32488	-1.44448	-0.530548	0.000314862	0.0202812	Tmem151b	ENSMUST00000180252
ENSMUSG00000035064	32.8196	26.6052	37.9983	-1.4368	-0.522861	0.0014677	0.0476527	Eef2k	ENSMUST00000047875,ENSMUST00000106487,ENSMUST00000106488,ENSMUST00000106489,ENSMUST00000125828,ENSMUST00000128813,ENSMUST00000143279,ENSMUST00000143322,ENSMUST00000146482
ENSMUSG00000024985	26.2135	21.43	30.1999	-1.42285	-0.508787	0.000403273	0.0235443	Tcf7l2	ENSMUST00000041717,ENSMUST00000061496,ENSMUST00000111646,ENSMUST00000111649,ENSMUST00000111651,ENSMUST00000111652,ENSMUST00000111653,ENSMUST00000111654,ENSMUST00000111656,ENSMUST00000111657,ENSMUST00000111658,ENSMUST00000111659,ENSMUST00000111662,ENSMUST00000126434,ENSMUST00000127233,ENSMUST00000127653,ENSMUST00000133008,ENSMUST00000142291,ENSMUST00000143334,ENSMUST00000145249,ENSMUST00000148666,…
ENSMUSG00000034055	24.6902	20.2652	28.3776	-1.41654	-0.502372	0.000889775	0.0360109	Phka1	ENSMUST00000043596,ENSMUST00000052012,ENSMUST00000113611,ENSMUST00000119229,ENSMUST00000120270,ENSMUST00000122022,ENSMUST00000142534
ENSMUSG00000074865	16.4416	13.4443	18.9394	-1.41476	-0.500558	0.000128868	0.0124593	Zfp934	ENSMUST00000082203,ENSMUST00000101547,ENSMUST00000220648,ENSMUST00000221250,ENSMUST00000221279,ENSMUST00000221303,ENSMUST00000221494,ENSMUST00000222429,ENSMUST00000222746,ENSMUST00000222852
ENSMUSG00000079560	16.4948	13.2296	19.2158	-1.41429	-0.500078	0.000206901	0.0160377	Hoxa3	ENSMUST00000114434,ENSMUST00000134831,ENSMUST00000142764,ENSMUST00000148446
ENSMUSG00000030246	70.15	56.8193	81.2588	-1.41291	-0.498665	0.000141491	0.0130286	Ldhb	ENSMUST00000032373,ENSMUST00000130817,ENSMUST00000134191,ENSMUST00000204433
ENSMUSG00000039765	27.254	22.3086	31.3752	-1.41055	-0.49626	0.000116329	0.0120286	Cc2d2a	ENSMUST00000048150,ENSMUST00000125866,ENSMUST00000127355,ENSMUST00000142303
ENSMUSG00000017639	27.6925	22.624	31.9162	-1.40888	-0.494553	0.000762307	0.0336297	Rab11fip4	ENSMUST00000017783,ENSMUST00000155381
ENSMUSG00000030067	61.7111	50.7783	70.8217	-1.40874	-0.494405	0.000213489	0.0164555	Foxp1	ENSMUST00000074346,ENSMUST00000075832,ENSMUST00000113321,ENSMUST00000113322,ENSMUST00000113324,ENSMUST00000113326,ENSMUST00000113328,ENSMUST00000113329,ENSMUST00000123992,ENSMUST00000124058,ENSMUST00000131967,ENSMUST00000138754,ENSMUST00000142164,ENSMUST00000154163,ENSMUST00000175670,ENSMUST00000175838,ENSMUST00000175880,ENSMUST00000175886,ENSMUST00000176105,ENSMUST00000176565,ENSMUST00000176632,…
ENSMUSG00000029108	63.9011	52.6039	73.3154	-1.40684	-0.492456	0.00057405	0.0286399	Pcdh7	ENSMUST00000068110,ENSMUST00000094783,ENSMUST00000191837,ENSMUST00000192048,ENSMUST00000192287,ENSMUST00000195156,ENSMUST00000199310
ENSMUSG00000040282	29.904	24.675	34.2615	-1.40269	-0.488193	0.000106644	0.0117996	BC052040	ENSMUST00000110918,ENSMUST00000147968,ENSMUST00000166472
ENSMUSG00000024998	25.1432	20.6278	28.906	-1.39943	-0.484844	0.000292571	0.0193917	Plce1	ENSMUST00000169713,ENSMUST00000181994,ENSMUST00000182267,ENSMUST00000182481,ENSMUST00000182589,ENSMUST00000182999,ENSMUST00000183131
ENSMUSG00000027524	9.7516	7.98637	11.2226	-1.39413	-0.479364	0.000869507	0.0353995	Edn3	ENSMUST00000029030,ENSMUST00000137369,ENSMUST00000140908,ENSMUST00000162473
ENSMUSG00000024975	54.3152	44.7013	62.3268	-1.39211	-0.477272	0.00081649	0.0344684	Pdcd4	ENSMUST00000025931,ENSMUST00000074371,ENSMUST00000165617
ENSMUSG00000021222	9.94457	8.172	11.4217	-1.38225	-0.46702	0.000916653	0.0367733	Dcaf4	ENSMUST00000021645,ENSMUST00000221769,ENSMUST00000221944,ENSMUST00000222502,ENSMUST00000222607,ENSMUST00000222725,ENSMUST00000222833,ENSMUST00000223291
ENSMUSG00000049106	38.7402	31.9674	44.3842	-1.37615	-0.460633	0.000205755	0.0160377	Dcaf5	ENSMUST00000054145,ENSMUST00000218498,ENSMUST00000218728
ENSMUSG00000001962	22.7711	18.8812	26.0127	-1.37511	-0.459549	0.00129228	0.0448861	Fam50a	ENSMUST00000114160,ENSMUST00000138242,ENSMUST00000149312
ENSMUSG00000023927	46.1647	38.6119	52.4587	-1.37209	-0.456373	0.000559871	0.0282405	Satb1	ENSMUST00000124222,ENSMUST00000129205,ENSMUST00000129667,ENSMUST00000133574,ENSMUST00000137697,ENSMUST00000140727,ENSMUST00000140979,ENSMUST00000144331,ENSMUST00000146414,ENSMUST00000148559,ENSMUST00000152830,ENSMUST00000156051,ENSMUST00000169480,ENSMUST00000176669
ENSMUSG00000027692	13.293	11.1226	15.1017	-1.36857	-0.452666	0.00149185	0.0482741	Tnik	ENSMUST00000159236,ENSMUST00000159308,ENSMUST00000159680,ENSMUST00000159733,ENSMUST00000160307,ENSMUST00000160518,ENSMUST00000160934,ENSMUST00000161214,ENSMUST00000161234,ENSMUST00000161423,ENSMUST00000161964,ENSMUST00000162037,ENSMUST00000162225,ENSMUST00000162485,ENSMUST00000162777,ENSMUST00000192205,ENSMUST00000193721,ENSMUST00000195094
ENSMUSG00000038844	16.4811	13.7668	18.7431	-1.36608	-0.450041	0.00127252	0.0446317	Kif16b	ENSMUST00000043589,ENSMUST00000142078,ENSMUST00000211861,ENSMUST00000212106
ENSMUSG00000048644	24.8154	20.7079	28.2384	-1.36082	-0.444477	0.000542665	0.0276616	Ctxn1	ENSMUST00000053252
ENSMUSG00000073236	16.3332	13.971	18.3017	-1.36068	-0.444332	0.000730443	0.0330749	2500004C02Rik	ENSMUST00000125345,ENSMUST00000128026,ENSMUST00000139636
ENSMUSG00000022883	66.616	55.0612	76.245	-1.35747	-0.44092	0.000940717	0.0369818	Robo1	ENSMUST00000023600
ENSMUSG00000096458	11.0688	9.37455	12.4807	-1.35213	-0.43523	0.000972559	0.0373726	Moap1	ENSMUST00000173760,ENSMUST00000178384
ENSMUSG00000052534	381.156	320.354	431.824	-1.35129	-0.434339	0.000256221	0.0180363	Pbx1	ENSMUST00000064438,ENSMUST00000072863,ENSMUST00000097471,ENSMUST00000176482,ENSMUST00000176540,ENSMUST00000176790,ENSMUST00000176791,ENSMUST00000188912
ENSMUSG00000042834	194.322	163.3	220.173	-1.35108	-0.434113	2.1157e-05	0.00492219	Nrep	ENSMUST00000051087,ENSMUST00000168890,ENSMUST00000171533
ENSMUSG00000025323	31.9812	26.9967	36.1349	-1.34291	-0.425367	0.000460823	0.0254742	Sp4	ENSMUST00000026367,ENSMUST00000221844,ENSMUST00000222314
ENSMUSG00000026739	69.7635	59.1676	78.5935	-1.33989	-0.422113	7.88386e-05	0.00979458	Bmi1	ENSMUST00000028071,ENSMUST00000051929,ENSMUST00000132014,ENSMUST00000134734,ENSMUST00000147365,ENSMUST00000150834,ENSMUST00000156284
ENSMUSG00000047583	11.9357	10.0346	13.5199	-1.33937	-0.42155	0.000249178	0.0178991	Tyw3	ENSMUST00000052774,ENSMUST00000122976,ENSMUST00000148680,ENSMUST00000170461
ENSMUSG00000031714	45.7332	38.3632	51.8749	-1.33718	-0.419195	0.00157746	0.0496392	Gab1	ENSMUST00000034150,ENSMUST00000210676,ENSMUST00000211018
ENSMUSG00000038729	72.1178	60.9489	81.4252	-1.32853	-0.409827	0.000931911	0.0369088	Akap2	ENSMUST00000043456,ENSMUST00000098064,ENSMUST00000098065,ENSMUST00000102902,ENSMUST00000102903,ENSMUST00000107598,ENSMUST00000107600,ENSMUST00000124581,ENSMUST00000132497
ENSMUSG00000061411	66.0342	56.4155	74.0497	-1.32215	-0.402883	0.00028983	0.0193607	Nol4l	ENSMUST00000035346,ENSMUST00000109784,ENSMUST00000129385,ENSMUST00000132770,ENSMUST00000137553,ENSMUST00000156786
ENSMUSG00000030213	93.9091	79.7083	105.743	-1.3212	-0.401844	0.000902166	0.0362983	Atf7ip	ENSMUST00000032335,ENSMUST00000185332,ENSMUST00000185724,ENSMUST00000185936,ENSMUST00000186577,ENSMUST00000186742,ENSMUST00000187429,ENSMUST00000188805,ENSMUST00000189535,ENSMUST00000195743,ENSMUST00000203178,ENSMUST00000203988
ENSMUSG00000036478	53.171	45.3065	59.7247	-1.32116	-0.401805	0.000948915	0.0370915	Btg1	ENSMUST00000038377,ENSMUST00000218953
ENSMUSG00000029673	62.1705	52.4202	70.2957	-1.31862	-0.399033	0.00151539	0.0485774	Auts2	ENSMUST00000071591,ENSMUST00000100564,ENSMUST00000159507,ENSMUST00000160071,ENSMUST00000160135,ENSMUST00000161108,ENSMUST00000161226,ENSMUST00000161374,ENSMUST00000161804,ENSMUST00000162101,ENSMUST00000162979,ENSMUST00000178555,ENSMUST00000182575,ENSMUST00000182974,ENSMUST00000183153,ENSMUST00000185450,ENSMUST00000187544,ENSMUST00000196613,ENSMUST00000198149,ENSMUST00000198165
ENSMUSG00000079481	55.7495	47.7823	62.3888	-1.31217	-0.391957	0.000568009	0.0285461	Nhsl2	ENSMUST00000101339,ENSMUST00000124279,ENSMUST00000125115,ENSMUST00000129185,ENSMUST00000144397,ENSMUST00000144753,ENSMUST00000155477
ENSMUSG00000024169	29.085	24.6615	32.7712	-1.31116	-0.39084	0.000609065	0.0296325	Ift140	ENSMUST00000024983,ENSMUST00000137386,ENSMUST00000139300,ENSMUST00000140692,ENSMUST00000142000,ENSMUST00000151776,ENSMUST00000153895,ENSMUST00000156945
ENSMUSG00000073643	20.6813	18.0355	22.8861	-1.30574	-0.384871	0.00105391	0.0387137	Wdfy1	ENSMUST00000048820,ENSMUST00000113510,ENSMUST00000113511,ENSMUST00000113512,ENSMUST00000113513,ENSMUST00000113514,ENSMUST00000113515,ENSMUST00000125641,ENSMUST00000127771,ENSMUST00000130714,ENSMUST00000138319,ENSMUST00000143368,ENSMUST00000186464,ENSMUST00000187005
ENSMUSG00000044707	29.1861	25.0821	32.6061	-1.30047	-0.379036	0.000742497	0.0334962	Ccnjl	ENSMUST00000050574,ENSMUST00000152153
ENSMUSG00000092035	1469.68	1265.45	1639.86	-1.30005	-0.378568	0.000811267	0.0344101	Peg10	ENSMUST00000166678,ENSMUST00000176204,ENSMUST00000176551
ENSMUSG00000029761	216.057	184.783	242.118	-1.29958	-0.378046	0.00151912	0.0485834	Cald1	ENSMUST00000031775,ENSMUST00000079391,ENSMUST00000115021,ENSMUST00000115026,ENSMUST00000115027,ENSMUST00000123823,ENSMUST00000126181,ENSMUST00000127055,ENSMUST00000132331,ENSMUST00000136907,ENSMUST00000142512,ENSMUST00000142716,ENSMUST00000146685,ENSMUST00000149009,ENSMUST00000154182,ENSMUST00000155714,ENSMUST00000201024,ENSMUST00000201956
ENSMUSG00000028412	44.0462	38.6223	48.5661	-1.28454	-0.361249	0.00121384	0.0431447	Slc44a1	ENSMUST00000102911,ENSMUST00000107645,ENSMUST00000107646,ENSMUST00000107647,ENSMUST00000107651,ENSMUST00000133582,ENSMUST00000136607
ENSMUSG00000032340	139.464	120.52	155.25	-1.28155	-0.357888	0.000376596	0.0225629	Neo1	ENSMUST00000068664,ENSMUST00000214547,ENSMUST00000215026,ENSMUST00000215165,ENSMUST00000216964,ENSMUST00000217545
ENSMUSG00000027306	88.3146	77.4517	97.367	-1.27584	-0.351444	0.00109609	0.0397838	Nusap1	ENSMUST00000028771,ENSMUST00000068225,ENSMUST00000125491,ENSMUST00000153036
ENSMUSG00000025041	30.6535	26.4474	34.1587	-1.27428	-0.34968	0.000711368	0.0325332	Nt5c2	ENSMUST00000086961,ENSMUST00000168536,ENSMUST00000172239,ENSMUST00000174731
ENSMUSG00000036086	34.9665	30.4807	38.7047	-1.27342	-0.34871	0.000797225	0.034181	Zranb3	ENSMUST00000086614,ENSMUST00000097597,ENSMUST00000112538,ENSMUST00000124876,ENSMUST00000127393,ENSMUST00000131732,ENSMUST00000143389
ENSMUSG00000031616	45.6911	39.8789	50.5346	-1.27109	-0.346068	0.000931297	0.0369088	Ednra	ENSMUST00000034029,ENSMUST00000146561
ENSMUSG00000041498	49.7684	43.6946	54.83	-1.26354	-0.337473	0.000371292	0.0223427	Kif14	ENSMUST00000047817,ENSMUST00000187963,ENSMUST00000189413,ENSMUST00000193587,ENSMUST00000195274,ENSMUST00000195390,ENSMUST00000201158,ENSMUST00000201676
ENSMUSG00000053080	61.7434	54.1793	68.0468	-1.25287	-0.325233	0.00159567	0.0499832	2700081O15Rik	ENSMUST00000159346,ENSMUST00000159348,ENSMUST00000160561,ENSMUST00000161907,ENSMUST00000189779,ENSMUST00000191580
ENSMUSG00000026554	75.3285	66.2103	82.927	-1.24962	-0.321488	0.000829621	0.0345335	Dcaf8	ENSMUST00000074144,ENSMUST00000191689,ENSMUST00000191891,ENSMUST00000192031,ENSMUST00000192428,ENSMUST00000192704,ENSMUST00000193638,ENSMUST00000194972,ENSMUST00000195011,ENSMUST00000195345,ENSMUST00000195394
ENSMUSG00000031913	28.638	25.2091	31.4955	-1.24089	-0.31138	0.000847961	0.034937	Vps4a	ENSMUST00000034388,ENSMUST00000132096,ENSMUST00000144527
ENSMUSG00000038256	90.9787	80.1096	100.036	-1.23526	-0.30482	0.00101616	0.0379882	Bcl9	ENSMUST00000046521,ENSMUST00000127319,ENSMUST00000132266,ENSMUST00000134695,ENSMUST00000135247,ENSMUST00000141861,ENSMUST00000166341,ENSMUST00000196586
ENSMUSG00000025369	77.8959	69.3623	85.0071	-1.21993	-0.286798	0.00138668	0.0462344	Smarcc2	ENSMUST00000026433,ENSMUST00000099131,ENSMUST00000105235,ENSMUST00000217751,ENSMUST00000218228,ENSMUST00000220384
ENSMUSG00000031004	895.151	801.841	972.91	-1.21273	-0.278262	0.000586106	0.0290302	Mki67	ENSMUST00000033310,ENSMUST00000211238
ENSMUSG00000055932	81.9175	73.4093	89.0077	-1.20886	-0.27365	0.00132623	0.0454897	Fto	ENSMUST00000069718,ENSMUST00000125471,ENSMUST00000128081,ENSMUST00000136802,ENSMUST00000140276,ENSMUST00000149913,ENSMUST00000166548
ENSMUSG00000030541	88.2963	95.8554	81.997	1.17237	0.229426	0.00156817	0.0495414	Idh2	ENSMUST00000107384,ENSMUST00000125542,ENSMUST00000134070,ENSMUST00000134328,ENSMUST00000139178,ENSMUST00000156761,ENSMUST00000206714
ENSMUSG00000059796	1035.14	1134.01	952.756	1.18777	0.248256	0.00158707	0.0498275	Eif4a1	ENSMUST00000102589,ENSMUST00000123995,ENSMUST00000127677,ENSMUST00000128519,ENSMUST00000129295,ENSMUST00000133067,ENSMUST00000139299,ENSMUST00000140186,ENSMUST00000140310,ENSMUST00000142214,ENSMUST00000142348,ENSMUST00000145289,ENSMUST00000163666
ENSMUSG00000007458	93.021	102.249	85.3308	1.19248	0.253963	0.00112239	0.0404522	M6pr	ENSMUST00000007602,ENSMUST00000112610,ENSMUST00000123093
ENSMUSG00000020048	1340.12	1476.72	1226.28	1.20614	0.270395	0.000440461	0.0248688	Hsp90b1	ENSMUST00000020238,ENSMUST00000129178,ENSMUST00000129413,ENSMUST00000134515,ENSMUST00000146897
ENSMUSG00000032383	111.4	123.585	101.247	1.21386	0.279606	0.000958842	0.0371602	Ppib	ENSMUST00000034947,ENSMUST00000213785
ENSMUSG00000028953	136.883	152.195	124.123	1.21783	0.284315	0.00112334	0.0404522	Abcf2	ENSMUST00000030795
ENSMUSG00000026127	73.5109	81.9054	66.5154	1.2242	0.291837	0.00138799	0.0462344	Imp4	ENSMUST00000027303,ENSMUST00000128086,ENSMUST00000134327,ENSMUST00000136770,ENSMUST00000137794,ENSMUST00000149962,ENSMUST00000187077,ENSMUST00000191000
ENSMUSG00000061731	73.4229	81.5991	66.6094	1.22884	0.297295	0.000685114	0.0317416	Ext1	ENSMUST00000077273,ENSMUST00000110244,ENSMUST00000133362,ENSMUST00000140798
ENSMUSG00000022472	42.5361	47.2311	38.6237	1.23563	0.305249	0.000553749	0.0280348	Desi1	ENSMUST00000023110,ENSMUST00000089187,ENSMUST00000129039,ENSMUST00000135988,ENSMUST00000146628,ENSMUST00000152227
ENSMUSG00000075703	86.0555	96.4192	77.4192	1.23983	0.310138	0.000701494	0.032297	Selenoi	ENSMUST00000132404,ENSMUST00000138001,ENSMUST00000145167,ENSMUST00000145858,ENSMUST00000151468,ENSMUST00000151795,ENSMUST00000197299,ENSMUST00000198788
ENSMUSG00000078619	36.0666	40.3674	32.4826	1.24341	0.314305	0.00107334	0.0391654	Smarcd2	ENSMUST00000021052,ENSMUST00000106841,ENSMUST00000106843,ENSMUST00000132278,ENSMUST00000140255,ENSMUST00000155243,ENSMUST00000155514,ENSMUST00000174017,ENSMUST00000174253
ENSMUSG00000058013	686.998	769.44	618.296	1.24392	0.314889	0.000308322	0.0199537	Sept11	ENSMUST00000074733,ENSMUST00000201377,ENSMUST00000201421,ENSMUST00000201695,ENSMUST00000201700,ENSMUST00000202196,ENSMUST00000202217,ENSMUST00000202308,ENSMUST00000202415
ENSMUSG00000028729	87.2661	98.4021	77.9862	1.24468	0.315776	0.00105814	0.0387137	Ebna1bp2	ENSMUST00000030501,ENSMUST00000126458,ENSMUST00000130219,ENSMUST00000147373,ENSMUST00000149837
ENSMUSG00000026806	20.16	22.6506	18.0846	1.24477	0.315885	0.00141686	0.046753	Ddx31	ENSMUST00000113853,ENSMUST00000147071,ENSMUST00000147779,ENSMUST00000152685
ENSMUSG00000027944	72.1498	81.1163	64.6778	1.2468	0.318227	0.00155723	0.0494564	Hax1	ENSMUST00000079724,ENSMUST00000197432,ENSMUST00000197481,ENSMUST00000197725,ENSMUST00000197767,ENSMUST00000197786,ENSMUST00000198782,ENSMUST00000198889,ENSMUST00000199014,ENSMUST00000199163,ENSMUST00000199469,ENSMUST00000199740
ENSMUSG00000056515	42.5086	47.7768	38.1185	1.24685	0.318288	0.00124773	0.0441208	Rab31	ENSMUST00000070673
ENSMUSG00000025823	188.403	211.962	168.77	1.2488	0.320537	0.000204434	0.0160377	Pdia4	ENSMUST00000077290,ENSMUST00000204029
ENSMUSG00000028622	48.5942	54.4565	43.7089	1.25252	0.324835	0.00138294	0.0462344	Mrpl37	ENSMUST00000030365,ENSMUST00000125157,ENSMUST00000125397,ENSMUST00000138788,ENSMUST00000141150
ENSMUSG00000022174	38.6887	43.577	34.6152	1.25547	0.328223	0.00136482	0.0462295	Dad1	ENSMUST00000022781,ENSMUST00000128231
ENSMUSG00000030934	91.5292	103.269	81.7462	1.25771	0.330802	0.00065444	0.0308843	Oat	ENSMUST00000084500,ENSMUST00000211545
ENSMUSG00000030315	32.797	36.8261	29.4394	1.26088	0.334428	0.000900613	0.0362983	Vgll4	ENSMUST00000032459,ENSMUST00000123478,ENSMUST00000139640,ENSMUST00000147639,ENSMUST00000152710,ENSMUST00000155620,ENSMUST00000204693
ENSMUSG00000020736	13.5018	15.2231	12.0673	1.26991	0.344724	0.00104764	0.0386387	Nt5c	ENSMUST00000021082,ENSMUST00000106530,ENSMUST00000124778,ENSMUST00000125940,ENSMUST00000130668
ENSMUSG00000063694	90.1548	102.756	79.6535	1.27934	0.355398	0.000319415	0.0202888	Cycs	ENSMUST00000077766,ENSMUST00000161401
ENSMUSG00000001098	68.9028	78.3925	60.9948	1.28032	0.356501	0.000416483	0.024009	Kctd10	ENSMUST00000001125,ENSMUST00000102581,ENSMUST00000123538,ENSMUST00000132646,ENSMUST00000134173,ENSMUST00000134532,ENSMUST00000135170
ENSMUSG00000061887	171.413	193.968	152.616	1.28463	0.361358	0.000364502	0.0222265	Ssbp3	ENSMUST00000030367,ENSMUST00000072753,ENSMUST00000097934,ENSMUST00000124936,ENSMUST00000131111,ENSMUST00000131440,ENSMUST00000132506,ENSMUST00000133827,ENSMUST00000136487,ENSMUST00000137786,ENSMUST00000138475,ENSMUST00000141963,ENSMUST00000146659,ENSMUST00000148842,ENSMUST00000149926,ENSMUST00000150915,ENSMUST00000156288
ENSMUSG00000016319	363.368	414.818	320.494	1.28867	0.365887	0.000186252	0.0153918	Slc25a5	ENSMUST00000016463,ENSMUST00000126608,ENSMUST00000156672
ENSMUSG00000031681	38.3458	43.3456	34.1794	1.29678	0.374937	0.000521365	0.0270952	Smad1	ENSMUST00000066081,ENSMUST00000066091,ENSMUST00000109885,ENSMUST00000210678,ENSMUST00000215983
ENSMUSG00000020571	222.824	256.725	194.573	1.29807	0.376364	0.00060262	0.0295253	Pdia6	ENSMUST00000057288,ENSMUST00000159434,ENSMUST00000161853,ENSMUST00000162936,ENSMUST00000163000
ENSMUSG00000038845	90.9602	104.224	79.9072	1.29914	0.377552	0.000318219	0.0202888	Phb	ENSMUST00000036374,ENSMUST00000123001,ENSMUST00000123071,ENSMUST00000125172,ENSMUST00000127031
ENSMUSG00000029616	46.3157	52.3709	41.2698	1.30436	0.383342	0.000620489	0.0300817	Erp29	ENSMUST00000052590,ENSMUST00000111802,ENSMUST00000130451,ENSMUST00000153758
ENSMUSG00000002068	66.6177	76.4382	58.4339	1.31323	0.393117	0.000256023	0.0180363	Ccne1	ENSMUST00000108023,ENSMUST00000124979,ENSMUST00000128785,ENSMUST00000130329,ENSMUST00000137097
ENSMUSG00000011179	529.787	609.459	463.394	1.31396	0.393925	0.000121036	0.0120676	Odc1	ENSMUST00000171737,ENSMUST00000220849,ENSMUST00000220947,ENSMUST00000221354,ENSMUST00000221613,ENSMUST00000221701,ENSMUST00000222250,ENSMUST00000222617
ENSMUSG00000037722	44.1326	51.5159	37.9799	1.31968	0.400184	0.00141343	0.046753	Gnpnat1	ENSMUST00000046191,ENSMUST00000226276,ENSMUST00000226590,ENSMUST00000226856,ENSMUST00000226973,ENSMUST00000227468,ENSMUST00000227865,ENSMUST00000228003,ENSMUST00000228304,ENSMUST00000228451
ENSMUSG00000026064	334.157	384.798	291.957	1.32022	0.400773	0.00049909	0.0263366	Ptp4a1	ENSMUST00000027232,ENSMUST00000076587,ENSMUST00000124445,ENSMUST00000130934,ENSMUST00000153681,ENSMUST00000202889
ENSMUSG00000020844	52.5952	60.6961	45.8445	1.3212	0.401851	0.00131849	0.0454246	Nxn	ENSMUST00000021204,ENSMUST00000131472
ENSMUSG00000042363	34.406	40.0338	29.7162	1.32563	0.406683	0.000467641	0.025636	Lgalsl	ENSMUST00000047028,ENSMUST00000132928,ENSMUST00000144441,ENSMUST00000154300
ENSMUSG00000020484	55.5892	63.9178	48.6487	1.32608	0.407171	0.000191882	0.015486	Xbp1	ENSMUST00000063084,ENSMUST00000145588,ENSMUST00000149159,ENSMUST00000149623
ENSMUSG00000042747	21.8522	25.5682	18.7554	1.32631	0.407414	0.00144814	0.0474187	Krtcap2	ENSMUST00000040888,ENSMUST00000126691,ENSMUST00000132818,ENSMUST00000168900
ENSMUSG00000050966	274.786	316.415	240.096	1.32901	0.410355	0.00070757	0.0324678	Lin28a	ENSMUST00000051674,ENSMUST00000176113,ENSMUST00000176292,ENSMUST00000176897
ENSMUSG00000021728	38.999	45.6034	33.4954	1.33365	0.415378	0.00134675	0.0458497	Emb	ENSMUST00000022242,ENSMUST00000224455,ENSMUST00000224821,ENSMUST00000225460,ENSMUST00000225648,ENSMUST00000225981
ENSMUSG00000090266	14.546	17.03	12.476	1.34301	0.425465	0.00142099	0.046753	Mettl23	ENSMUST00000106370,ENSMUST00000128784,ENSMUST00000132593,ENSMUST00000140869,ENSMUST00000143184,ENSMUST00000175930,ENSMUST00000176765,ENSMUST00000176799
ENSMUSG00000041025	21.407	24.6591	18.6969	1.35769	0.441151	0.000758452	0.0336297	Iffo2	ENSMUST00000040023,ENSMUST00000123827,ENSMUST00000174078
ENSMUSG00000021458	28.6407	33.2818	24.7731	1.35879	0.442319	0.000243187	0.0177475	2010111I01Rik	ENSMUST00000021911,ENSMUST00000091560,ENSMUST00000159152,ENSMUST00000220457,ENSMUST00000220485,ENSMUST00000220563,ENSMUST00000220670,ENSMUST00000220863,ENSMUST00000220884,ENSMUST00000220885,ENSMUST00000221108,ENSMUST00000221164,ENSMUST00000221364,ENSMUST00000221501,ENSMUST00000221676,ENSMUST00000221820,ENSMUST00000221938,ENSMUST00000222181,ENSMUST00000222282,ENSMUST00000222680,ENSMUST00000222721,…
ENSMUSG00000006442	79.197	92.4681	68.1378	1.36493	0.448829	0.000370307	0.0223427	Srm	ENSMUST00000006611,ENSMUST00000140129,ENSMUST00000152701
ENSMUSG00000006705	25.9974	30.4571	22.281	1.36778	0.451841	0.000246262	0.0178768	Pknox1	ENSMUST00000097352,ENSMUST00000175709,ENSMUST00000175806,ENSMUST00000175812,ENSMUST00000176513,ENSMUST00000176701,ENSMUST00000176895
ENSMUSG00000041084	89.3005	104.81	76.3754	1.36779	0.451843	0.000280731	0.0189735	Ostc	ENSMUST00000043937,ENSMUST00000197152,ENSMUST00000197828
ENSMUSG00000024640	217.042	254.6	185.743	1.36805	0.452121	0.000498503	0.0263366	Psat1	ENSMUST00000025542,ENSMUST00000159264,ENSMUST00000160170,ENSMUST00000161707,ENSMUST00000162053,ENSMUST00000162233,ENSMUST00000162416
ENSMUSG00000057863	92.4259	108.291	79.2053	1.37229	0.456583	0.000215643	0.0165286	Rpl36	ENSMUST00000080492
ENSMUSG00000032575	62.4154	73.7271	52.989	1.37733	0.461878	0.0002791	0.0189735	Manf	ENSMUST00000069036,ENSMUST00000159283,ENSMUST00000159620,ENSMUST00000160503,ENSMUST00000160978,ENSMUST00000161272,ENSMUST00000162801
ENSMUSG00000028179	27.4185	32.5393	23.1512	1.38021	0.464892	0.000529788	0.027429	Cth	ENSMUST00000118539,ENSMUST00000125028,ENSMUST00000129805,ENSMUST00000198009
ENSMUSG00000027087	74.6099	87.7344	63.6729	1.39372	0.478943	0.00046122	0.0254742	Itgav	ENSMUST00000028499,ENSMUST00000111740,ENSMUST00000125360,ENSMUST00000125402,ENSMUST00000131192,ENSMUST00000141725,ENSMUST00000148256,ENSMUST00000151463,ENSMUST00000155521
ENSMUSG00000022094	25.5345	30.0599	21.7632	1.39441	0.479658	0.000158613	0.014131	Slc39a14	ENSMUST00000022688,ENSMUST00000068044,ENSMUST00000127000,ENSMUST00000139284,ENSMUST00000142598,ENSMUST00000143153,ENSMUST00000145040,ENSMUST00000146453,ENSMUST00000151011,ENSMUST00000152067,ENSMUST00000152202,ENSMUST00000152442,ENSMUST00000155825
ENSMUSG00000041313	53.3405	63.3852	44.97	1.4041	0.48965	0.0008322	0.0345335	Slc7a1	ENSMUST00000048116,ENSMUST00000138257,ENSMUST00000138596,ENSMUST00000201348,ENSMUST00000201860,ENSMUST00000202457
ENSMUSG00000032291	166.938	198.997	140.222	1.41115	0.496873	0.000508154	0.0267122	Crabp1	ENSMUST00000034830
ENSMUSG00000041506	15.0783	17.6481	12.9368	1.42438	0.51033	0.00127861	0.0446374	Rrp9	ENSMUST00000047721,ENSMUST00000123464,ENSMUST00000125630,ENSMUST00000127400,ENSMUST00000131618,ENSMUST00000156796,ENSMUST00000185336,ENSMUST00000217303
ENSMUSG00000026235	58.6201	69.5072	49.5476	1.42551	0.511476	0.00116744	0.0417115	Epha4	ENSMUST00000027451,ENSMUST00000186930,ENSMUST00000187346,ENSMUST00000188797,ENSMUST00000188952,ENSMUST00000189934,ENSMUST00000190149
ENSMUSG00000040270	70.4445	83.4082	59.6413	1.42774	0.513729	0.000803309	0.034228	Bach2	ENSMUST00000037416,ENSMUST00000108180,ENSMUST00000125263,ENSMUST00000146748,ENSMUST00000149201,ENSMUST00000156430,ENSMUST00000171600
ENSMUSG00000022464	197.952	235.829	166.388	1.43083	0.516856	1.5858e-05	0.00453276	Slc38a4	ENSMUST00000023101,ENSMUST00000166223
ENSMUSG00000048376	170.595	203.254	143.378	1.43358	0.519619	7.61846e-05	0.00979458	F2r	ENSMUST00000059193
ENSMUSG00000017386	43.1598	51.2272	36.437	1.45055	0.536602	8.24058e-05	0.0100054	Traf4	ENSMUST00000017530,ENSMUST00000148218,ENSMUST00000149437
ENSMUSG00000020577	25.2977	30.6945	20.8004	1.4567	0.542702	0.000305493	0.0199537	Tspan13	ENSMUST00000020896,ENSMUST00000220641,ENSMUST00000222584
ENSMUSG00000063804	351.083	423.903	290.399	1.46498	0.550879	0.00100805	0.0379733	Lin28b	ENSMUST00000079390,ENSMUST00000214555,ENSMUST00000215708
ENSMUSG00000014603	33.6086	40.9407	27.4984	1.47322	0.558974	7.52259e-05	0.00979458	Alx3	ENSMUST00000014747
ENSMUSG00000030268	87.6544	106.688	71.7934	1.48192	0.567472	3.6975e-05	0.00658827	Bcat1	ENSMUST00000032402,ENSMUST00000048252,ENSMUST00000111742,ENSMUST00000123930,ENSMUST00000136819,ENSMUST00000145911,ENSMUST00000149769,ENSMUST00000154611,ENSMUST00000155693,ENSMUST00000204138
ENSMUSG00000053819	16.3248	19.6502	13.5535	1.49167	0.576925	0.000198705	0.0158502	Camk2d	ENSMUST00000066452,ENSMUST00000066466,ENSMUST00000106399,ENSMUST00000106400,ENSMUST00000106401,ENSMUST00000106402,ENSMUST00000129293,ENSMUST00000131156,ENSMUST00000131869,ENSMUST00000134466,ENSMUST00000134987,ENSMUST00000143383,ENSMUST00000145454,ENSMUST00000147043,ENSMUST00000149311,ENSMUST00000163226,ENSMUST00000167417,ENSMUST00000167985,ENSMUST00000169051,ENSMUST00000170149,ENSMUST00000171289,…
ENSMUSG00000026437	5.98914	7.27343	4.91889	1.4939	0.579083	0.000495381	0.0263366	Cdk18	ENSMUST00000027697,ENSMUST00000112362,ENSMUST00000185601,ENSMUST00000188387,ENSMUST00000189733
ENSMUSG00000027030	59.9051	73.1995	48.8264	1.50716	0.591835	0.000299062	0.0197266	Stk39	ENSMUST00000102715,ENSMUST00000123781,ENSMUST00000126663,ENSMUST00000130380,ENSMUST00000134442,ENSMUST00000139407,ENSMUST00000144457,ENSMUST00000149581
ENSMUSG00000097412	6.27812	7.7493	5.05214	1.52631	0.610046	0.000856993	0.0351545	1810014B01Rik	ENSMUST00000181587,ENSMUST00000218095,ENSMUST00000218106,ENSMUST00000218536,ENSMUST00000218691,ENSMUST00000220419
ENSMUSG00000022231	91.2999	112.37	73.7414	1.53052	0.614026	0.000202063	0.0160249	Sema5a	ENSMUST00000067458,ENSMUST00000226876,ENSMUST00000227429,ENSMUST00000227802,ENSMUST00000227976,ENSMUST00000228015,ENSMUST00000228103,ENSMUST00000228442,ENSMUST00000228555
ENSMUSG00000002266	48.4534	59.8347	38.969	1.53239	0.615785	1.26783e-05	0.00414157	Zim1	ENSMUST00000002336,ENSMUST00000122432,ENSMUST00000203908,ENSMUST00000213399
ENSMUSG00000043439	13.7762	16.7125	11.3293	1.53456	0.617821	0.000260214	0.0181265	Epop	ENSMUST00000052281
ENSMUSG00000048758	126.928	156.302	102.45	1.53534	0.618561	3.57354e-05	0.00649654	Rpl29	ENSMUST00000059802,ENSMUST00000098994,ENSMUST00000150576,ENSMUST00000213448,ENSMUST00000214067,ENSMUST00000217081
ENSMUSG00000029752	77.8394	96.0796	62.6393	1.53788	0.620944	0.000120787	0.0120676	Asns	ENSMUST00000031766,ENSMUST00000115542,ENSMUST00000126303,ENSMUST00000133972,ENSMUST00000139596,ENSMUST00000140097,ENSMUST00000148349
ENSMUSG00000010067	17.8162	21.9929	14.3355	1.54167	0.62449	7.59984e-05	0.00979458	Rassf1	ENSMUST00000010211,ENSMUST00000093786,ENSMUST00000121635,ENSMUST00000122225,ENSMUST00000125080,ENSMUST00000125386,ENSMUST00000129320,ENSMUST00000144129,ENSMUST00000156198,ENSMUST00000191832
ENSMUSG00000035245	29.3396	36.3166	23.5254	1.54571	0.628273	4.42282e-05	0.00706167	Eogt	ENSMUST00000054344,ENSMUST00000113387,ENSMUST00000130562,ENSMUST00000135187,ENSMUST00000136575,ENSMUST00000142116,ENSMUST00000142553,ENSMUST00000204331
ENSMUSG00000053560	11.2652	13.4579	9.43784	1.54588	0.628429	0.000673062	0.0314096	Ier2	ENSMUST00000060427
ENSMUSG00000030768	24.9413	30.8241	20.039	1.55294	0.634998	1.38415e-06	0.00172642	Disp1	ENSMUST00000003035,ENSMUST00000171366,ENSMUST00000192915,ENSMUST00000194033,ENSMUST00000195372
ENSMUSG00000070304	18.3146	22.7484	14.6198	1.55568	0.637542	0.000290693	0.0193607	Scn2b	ENSMUST00000093855,ENSMUST00000170998
ENSMUSG00000071847	38.6193	47.7776	30.9874	1.55651	0.638316	0.00011778	0.0120593	Apcdd1	ENSMUST00000096554,ENSMUST00000163716
ENSMUSG00000052373	10.5895	13.2686	8.35697	1.55701	0.638783	0.000140975	0.0130286	Mpp3	ENSMUST00000062801,ENSMUST00000100400,ENSMUST00000107167,ENSMUST00000107168,ENSMUST00000127053,ENSMUST00000132094,ENSMUST00000141403,ENSMUST00000147838,ENSMUST00000155751
ENSMUSG00000014301	7.19658	8.95105	5.73453	1.58219	0.661927	0.000268121	0.0183931	Pam16	ENSMUST00000014445,ENSMUST00000131250,ENSMUST00000139534,ENSMUST00000156889
ENSMUSG00000029126	19.1696	23.7954	15.3148	1.58488	0.664369	4.75502e-06	0.00309537	Nsg1	ENSMUST00000031009,ENSMUST00000201134,ENSMUST00000201341,ENSMUST00000201363,ENSMUST00000201415,ENSMUST00000202129,ENSMUST00000202831
ENSMUSG00000020583	4.42907	5.39195	3.62666	1.58566	0.665085	0.000964214	0.0371602	Matn3	ENSMUST00000020899
ENSMUSG00000015222	17.4812	22.4225	13.3634	1.59954	0.677659	0.00012831	0.0124593	Map2	ENSMUST00000024639,ENSMUST00000077355,ENSMUST00000114012,ENSMUST00000114013,ENSMUST00000114015,ENSMUST00000114017,ENSMUST00000114018,ENSMUST00000123647,ENSMUST00000124873,ENSMUST00000125844,ENSMUST00000127388,ENSMUST00000128673,ENSMUST00000133522,ENSMUST00000137807,ENSMUST00000141148,ENSMUST00000145419,ENSMUST00000151423,ENSMUST00000156636,ENSMUST00000172486,ENSMUST00000172886,ENSMUST00000173778,…
ENSMUSG00000048450	49.5784	62.7788	38.5781	1.60475	0.682352	1.65803e-06	0.00189569	Msx1	ENSMUST00000063116,ENSMUST00000183013
ENSMUSG00000033350	23.6487	29.1722	19.0458	1.61466	0.691232	0.000518796	0.0270952	Chst2	ENSMUST00000036267
ENSMUSG00000027955	29.9652	37.4552	23.7236	1.6147	0.691262	6.77156e-06	0.00310762	Fam198b	ENSMUST00000029567,ENSMUST00000118853,ENSMUST00000135021,ENSMUST00000145992,ENSMUST00000193204
ENSMUSG00000013089	70.4763	87.2966	56.4594	1.62387	0.699437	0.00118049	0.0420683	Etv5	ENSMUST00000079601,ENSMUST00000165506,ENSMUST00000168774,ENSMUST00000170393,ENSMUST00000170803
ENSMUSG00000097796	4.04319	4.84797	3.37254	1.6284	0.703459	0.00132102	0.0454246	Gm16702	ENSMUST00000181180
ENSMUSG00000015354	3.26038	4.0773	2.57961	1.63899	0.712804	0.000680831	0.0316644	Pcolce2	ENSMUST00000015498,ENSMUST00000151210
ENSMUSG00000083097	28.6826	36.2258	22.3966	1.64219	0.715622	0.000170684	0.0147282	Gm14494	ENSMUST00000118786
ENSMUSG00000051341	2.80272	3.58619	2.14983	1.64781	0.720547	0.000655052	0.0308843	Zfp52	ENSMUST00000079242
ENSMUSG00000036820	4.40971	5.50158	3.49982	1.65942	0.730676	0.000751351	0.0336297	Amdhd2	ENSMUST00000040735,ENSMUST00000129523,ENSMUST00000130520,ENSMUST00000131766,ENSMUST00000132944,ENSMUST00000138685
ENSMUSG00000021069	7.18355	9.05374	5.62506	1.6608	0.731881	0.000755888	0.0336297	Pygl	ENSMUST00000071250,ENSMUST00000161083,ENSMUST00000161840,ENSMUST00000162613,ENSMUST00000166609,ENSMUST00000222093
ENSMUSG00000024063	29.4261	37.7128	22.5205	1.66294	0.733733	2.00521e-05	0.00491275	Lbh	ENSMUST00000024857,ENSMUST00000148556
ENSMUSG00000034486	2.63275	3.15246	2.19965	1.67135	0.741012	0.00126694	0.0445704	Gbx2	ENSMUST00000036954,ENSMUST00000187633
ENSMUSG00000023067	5.44499	6.54171	4.53106	1.68378	0.751701	0.00157074	0.0495414	Cdkn1a	ENSMUST00000023829,ENSMUST00000119901,ENSMUST00000122348
ENSMUSG00000008999	32.7174	41.515	25.386	1.68758	0.754952	1.76228e-05	0.0047472	Bmp7	ENSMUST00000009143,ENSMUST00000137247
ENSMUSG00000005360	23.9735	30.7259	18.3466	1.69789	0.763742	6.90435e-06	0.00310762	Slc1a3	ENSMUST00000005493,ENSMUST00000125997,ENSMUST00000126747,ENSMUST00000128879,ENSMUST00000129325,ENSMUST00000133309,ENSMUST00000153455,ENSMUST00000157065
ENSMUSG00000057948	23.1987	29.4962	17.9507	1.71434	0.777649	3.59867e-05	0.00649654	Unc13d	ENSMUST00000075036,ENSMUST00000106450,ENSMUST00000106451,ENSMUST00000153408,ENSMUST00000155120,ENSMUST00000156545,ENSMUST00000173345,ENSMUST00000173943,ENSMUST00000174822
ENSMUSG00000039195	2.26254	2.80618	1.8095	1.71507	0.778271	0.00138838	0.0462344	1110008P14Rik	ENSMUST00000048792,ENSMUST00000146423
ENSMUSG00000050875	2.82989	3.43735	2.32367	1.7216	0.783749	0.0014579	0.0476248	A730017C20Rik	ENSMUST00000058633,ENSMUST00000117064,ENSMUST00000118510,ENSMUST00000154125,ENSMUST00000165666,ENSMUST00000175830,ENSMUST00000175897
ENSMUSG00000019891	25.3376	32.657	19.238	1.72219	0.784245	3.14595e-05	0.00625542	Dcbld1	ENSMUST00000069004,ENSMUST00000218278,ENSMUST00000218582
ENSMUSG00000000120	22.974	29.0615	17.9011	1.72695	0.788224	0.000163358	0.0144481	Ngfr	ENSMUST00000000122
ENSMUSG00000026170	8.0098	10.0799	6.28469	1.73366	0.793818	0.00064114	0.0306496	Cyp27a1	ENSMUST00000027356,ENSMUST00000189083,ENSMUST00000190781
ENSMUSG00000003355	4.81416	6.46078	3.44198	1.7449	0.803142	0.000316615	0.0202888	Fkbp11	ENSMUST00000003445
ENSMUSG00000028613	23.8874	31.1224	17.8582	1.74997	0.807332	0.00107899	0.0392673	Lrp8	ENSMUST00000030356,ENSMUST00000106731,ENSMUST00000106732,ENSMUST00000106733,ENSMUST00000123140,ENSMUST00000126573,ENSMUST00000135022,ENSMUST00000135591,ENSMUST00000143601,ENSMUST00000145832,ENSMUST00000146552,ENSMUST00000147319
ENSMUSG00000090399	1.60074	1.92873	1.32742	1.75006	0.807402	0.0013077	0.045193	Gm38399	ENSMUST00000112103
ENSMUSG00000000782	68.133	88.2582	51.362	1.76621	0.820659	0.000108397	0.0118976	Tcf7	ENSMUST00000086844,ENSMUST00000109071
ENSMUSG00000043635	9.36181	12.056	7.11666	1.7778	0.830091	0.00036727	0.0222962	Adamts3	ENSMUST00000061427,ENSMUST00000163159,ENSMUST00000196507,ENSMUST00000198151
ENSMUSG00000048562	15.8213	20.7813	11.688	1.78992	0.839897	0.000113914	0.0120286	Sp8	ENSMUST00000063918,ENSMUST00000223305
ENSMUSG00000046480	9.97072	12.8967	7.5324	1.79384	0.843051	0.000236155	0.0176089	Scn4b	ENSMUST00000060125
ENSMUSG00000031239	15.2051	19.8408	11.3421	1.79572	0.844561	0.000478192	0.0259148	Itm2a	ENSMUST00000033591
ENSMUSG00000053024	2.83807	3.71412	2.10803	1.79736	0.845883	0.000672971	0.0314096	Cntn2	ENSMUST00000086521,ENSMUST00000186487,ENSMUST00000186530,ENSMUST00000188065,ENSMUST00000188143,ENSMUST00000188943,ENSMUST00000189528,ENSMUST00000190601
ENSMUSG00000024030	3.27421	4.16438	2.53241	1.80307	0.850457	0.000139475	0.0130286	Abcg1	ENSMUST00000024829,ENSMUST00000139013
ENSMUSG00000020027	12.4594	16.0556	9.46254	1.81755	0.861994	0.000140231	0.0130286	Socs2	ENSMUST00000020215,ENSMUST00000119917,ENSMUST00000128363,ENSMUST00000128854,ENSMUST00000129942,ENSMUST00000130784,ENSMUST00000134918,ENSMUST00000135822,ENSMUST00000139210,ENSMUST00000145847,ENSMUST00000150432,ENSMUST00000155148,ENSMUST00000170690,ENSMUST00000172070
ENSMUSG00000094777	18.7143	25.2347	13.2807	1.81938	0.863447	0.000782318	0.0338593	Hist1h2ap	ENSMUST00000081342
ENSMUSG00000020393	25.3076	33.275	18.6681	1.82433	0.867365	5.1232e-07	0.00118007	Kremen1	ENSMUST00000020662,ENSMUST00000151978
ENSMUSG00000032013	4.33098	5.64804	3.23343	1.83045	0.872202	0.000544361	0.0276616	Trim29	ENSMUST00000034511,ENSMUST00000217067,ENSMUST00000217418
ENSMUSG00000045455	19.2503	25.0071	14.4529	1.83602	0.876582	0.000110188	0.0119358	Gm9797	ENSMUST00000052902,ENSMUST00000218003
ENSMUSG00000024168	3.71864	4.78364	2.83114	1.84767	0.885708	0.000115882	0.0120286	Tmem204	ENSMUST00000024984,ENSMUST00000153745
ENSMUSG00000038560	23.9856	31.5276	17.7007	1.85991	0.895235	8.40428e-05	0.0101146	Sp6	ENSMUST00000047997,ENSMUST00000107622
ENSMUSG00000025511	5.63018	7.56476	4.01803	1.87206	0.904628	5.16065e-07	0.00118007	Tspan4	ENSMUST00000026585,ENSMUST00000117634,ENSMUST00000130402,ENSMUST00000138092,ENSMUST00000140858,ENSMUST00000146305
ENSMUSG00000036246	5.24077	6.90713	3.85213	1.88987	0.918285	3.58817e-06	0.00309537	Gmip	ENSMUST00000036074,ENSMUST00000123453,ENSMUST00000127114,ENSMUST00000138269,ENSMUST00000142659,ENSMUST00000143744,ENSMUST00000144540,ENSMUST00000154903,ENSMUST00000156620
ENSMUSG00000002885	7.20581	9.43716	5.34635	1.89931	0.925478	5.2779e-06	0.00310762	Adgre5	ENSMUST00000002964,ENSMUST00000075843,ENSMUST00000109802,ENSMUST00000139797,ENSMUST00000140606,ENSMUST00000149368,ENSMUST00000154075,ENSMUST00000166939
ENSMUSG00000040717	74.8713	98.3824	55.2786	1.90618	0.930688	0.000234883	0.0176089	Il17rd	ENSMUST00000035336,ENSMUST00000223942,ENSMUST00000225146,ENSMUST00000225829,ENSMUST00000226105
ENSMUSG00000030905	5.30419	6.74204	4.10598	1.90901	0.932821	0.00105606	0.0387137	Crym	ENSMUST00000033198,ENSMUST00000134067
ENSMUSG00000022197	5.85612	7.31278	4.64224	1.9123	0.935309	0.00127519	0.0446317	Pdzd2	ENSMUST00000075317,ENSMUST00000185619,ENSMUST00000186113,ENSMUST00000187398,ENSMUST00000189324,ENSMUST00000189469,ENSMUST00000189746,ENSMUST00000190929,ENSMUST00000191339
ENSMUSG00000020810	5.39701	7.0744	3.99918	1.93219	0.950237	0.000779575	0.0338593	Cygb	ENSMUST00000021166
ENSMUSG00000044042	13.1251	17.6879	9.32278	1.93266	0.950586	0.00101263	0.0379733	Fmn1	ENSMUST00000081349,ENSMUST00000099576,ENSMUST00000102547,ENSMUST00000110954,ENSMUST00000145891,ENSMUST00000150510,ENSMUST00000152255,ENSMUST00000153151,ENSMUST00000161731
ENSMUSG00000022114	17.9021	23.5729	13.1765	1.93925	0.9555	3.39433e-05	0.00646808	Spry2	ENSMUST00000022709
ENSMUSG00000021217	7.92468	10.7626	5.55975	1.94517	0.959897	7.84698e-06	0.00310762	Tshz3	ENSMUST00000021641,ENSMUST00000176413
ENSMUSG00000027868	27.6872	38.2886	18.8527	1.94535	0.960026	0.000931578	0.0369088	Tbx15	ENSMUST00000029462,ENSMUST00000150756,ENSMUST00000151606
ENSMUSG00000043557	1.55537	2.01496	1.17237	1.95479	0.967014	0.00104338	0.0386387	Mdga1	ENSMUST00000073556,ENSMUST00000165211,ENSMUST00000165528,ENSMUST00000167102,ENSMUST00000167190,ENSMUST00000168044,ENSMUST00000170786,ENSMUST00000171691
ENSMUSG00000040260	28.3815	37.8305	20.5073	1.97591	0.982519	6.905e-05	0.00979458	Daam2	ENSMUST00000057610,ENSMUST00000224595,ENSMUST00000224954,ENSMUST00000226030
ENSMUSG00000094634	2.00967	2.69776	1.43626	1.98001	0.985507	0.0009306	0.0369088	Gm3468	ENSMUST00000165193
ENSMUSG00000047842	1.62751	2.1463	1.19518	1.99115	0.993599	0.00133678	0.0456235	Diras2	ENSMUST00000057442
ENSMUSG00000034330	8.26264	10.7726	6.17098	1.99457	0.996079	0.0003458	0.0215653	Plcg2	ENSMUST00000081232
ENSMUSG00000032359	3.93774	5.12149	2.95129	1.9972	0.997981	7.92419e-05	0.00979458	Ctsh	ENSMUST00000034915,ENSMUST00000123320,ENSMUST00000127842,ENSMUST00000132718,ENSMUST00000142750,ENSMUST00000143172,ENSMUST00000151219,ENSMUST00000185459,ENSMUST00000186126,ENSMUST00000187437,ENSMUST00000190338
ENSMUSG00000048965	2.15793	2.72369	1.68646	2.00709	1.00511	0.000388039	0.0229478	Mrgpre	ENSMUST00000054048
ENSMUSG00000052951	50.0478	69.8167	33.5736	2.00807	1.00581	0.000173133	0.0147692	C130021I20Rik	ENSMUST00000147294,ENSMUST00000152118
ENSMUSG00000032561	9.07271	12.5349	6.18754	2.00887	1.00638	0.000156947	0.014131	Acpp	ENSMUST00000062723,ENSMUST00000112590,ENSMUST00000125800,ENSMUST00000128635,ENSMUST00000131084,ENSMUST00000215852
ENSMUSG00000021373	4.52613	5.59958	3.63158	2.01815	1.01303	0.000598466	0.0294299	Cap2	ENSMUST00000021802,ENSMUST00000119341,ENSMUST00000126687,ENSMUST00000225444,ENSMUST00000225824
ENSMUSG00000047907	27.5232	36.4213	20.1082	2.04699	1.0335	0.000240305	0.0177257	Tshz2	ENSMUST00000109157,ENSMUST00000109159,ENSMUST00000123300,ENSMUST00000140699,ENSMUST00000185239
ENSMUSG00000040152	27.496	38.1263	18.6373	2.0942	1.0664	0.000652403	0.0308843	Thbs1	ENSMUST00000039559,ENSMUST00000142588
ENSMUSG00000006731	2.45349	3.05785	1.94985	2.12521	1.08761	0.000832103	0.0345335	B4galnt1	ENSMUST00000006914,ENSMUST00000217678,ENSMUST00000218977,ENSMUST00000219523,ENSMUST00000220055
ENSMUSG00000027995	2.45245	3.21686	1.81545	2.14694	1.10228	3.27504e-05	0.00641908	Tlr2	ENSMUST00000029623
ENSMUSG00000019960	156.022	217.41	104.865	2.16673	1.11552	1.49579e-05	0.00446135	Dusp6	ENSMUST00000020118,ENSMUST00000219988,ENSMUST00000220218,ENSMUST00000220291
ENSMUSG00000017724	18.6259	25.7473	12.6914	2.17273	1.11951	1.76463e-05	0.0047472	Etv4	ENSMUST00000017868,ENSMUST00000107176,ENSMUST00000129160,ENSMUST00000129995,ENSMUST00000131117,ENSMUST00000131862,ENSMUST00000132040,ENSMUST00000137179,ENSMUST00000140970,ENSMUST00000149099,ENSMUST00000154512,ENSMUST00000164750
ENSMUSG00000055407	2.12962	2.69798	1.65599	2.20689	1.14201	0.0004751	0.0258666	Map6	ENSMUST00000068973,ENSMUST00000107100,ENSMUST00000122101,ENSMUST00000127492,ENSMUST00000207883,ENSMUST00000208605,ENSMUST00000208924,ENSMUST00000208978,ENSMUST00000209094
ENSMUSG00000061603	2.72923	3.84595	1.79863	2.25444	1.17277	0.000115216	0.0120286	Akap6	ENSMUST00000095737,ENSMUST00000219786
ENSMUSG00000071553	18.3815	26.134	11.921	2.26905	1.18209	3.09423e-05	0.00624306	Cpa2	ENSMUST00000096066,ENSMUST00000123588,ENSMUST00000126426,ENSMUST00000131137,ENSMUST00000133009,ENSMUST00000142653,ENSMUST00000144282,ENSMUST00000146936
ENSMUSG00000024247	13.9013	19.8306	8.96025	2.2722	1.18409	2.10876e-05	0.00492219	Pkdcc	ENSMUST00000166528,ENSMUST00000168118,ENSMUST00000170758,ENSMUST00000170794
ENSMUSG00000030208	27.7999	40.0441	17.5964	2.27443	1.1855	4.07295e-05	0.00692626	Emp1	ENSMUST00000032330,ENSMUST00000111907,ENSMUST00000154270,ENSMUST00000204299,ENSMUST00000204894,ENSMUST00000205156
ENSMUSG00000024349	19.2585	25.9328	13.6966	2.27878	1.18826	0.000394877	0.023252	Tmem173	ENSMUST00000115728
ENSMUSG00000075585	2.09086	2.85102	1.4574	2.29573	1.19895	0.000358279	0.0219446	6330403L08Rik	ENSMUST00000100518,ENSMUST00000187923
ENSMUSG00000000247	38.7324	56.232	24.1495	2.34125	1.22728	1.18096e-06	0.00162028	Lhx2	ENSMUST00000000253,ENSMUST00000133661,ENSMUST00000143783,ENSMUST00000149664,ENSMUST00000155964,ENSMUST00000175896,ENSMUST00000176229
ENSMUSG00000052584	1.8213	2.39024	1.34719	2.34317	1.22846	0.000541281	0.0276616	Serp2	ENSMUST00000064517,ENSMUST00000227076,ENSMUST00000227957,ENSMUST00000228055,ENSMUST00000228524
ENSMUSG00000024600	3.45546	4.84676	2.29605	2.35038	1.23289	3.80215e-06	0.00309537	Slc27a6	ENSMUST00000025500
ENSMUSG00000097033	1.02131	1.49763	0.624383	2.35549	1.23603	0.000936171	0.0369088	Gm26819	ENSMUST00000180656
ENSMUSG00000057359	5.43783	7.7555	3.50644	2.38692	1.25515	0.000781745	0.0338593	Gm17494	ENSMUST00000072769,ENSMUST00000199060
ENSMUSG00000097346	4.04634	5.82762	2.56195	2.39137	1.25784	0.000534901	0.0275896	Gm26619	ENSMUST00000180396
ENSMUSG00000024776	5.96866	8.69722	3.69486	2.39692	1.26118	0.000761894	0.0336297	Stambpl1	ENSMUST00000054956,ENSMUST00000119603,ENSMUST00000125232,ENSMUST00000129535,ENSMUST00000130756
ENSMUSG00000014503	0.669052	0.875293	0.497184	2.40404	1.26546	0.00113224	0.0406657	Pkd2l2	ENSMUST00000014647,ENSMUST00000166156
ENSMUSG00000020122	11.1408	15.9126	7.16434	2.42146	1.27588	4.19891e-06	0.00309537	Egfr	ENSMUST00000020329,ENSMUST00000102884,ENSMUST00000125984,ENSMUST00000138518,ENSMUST00000139722
ENSMUSG00000052581	1.32908	1.78356	0.950357	2.45612	1.29638	0.000544339	0.0276616	Lrrtm4	ENSMUST00000074662,ENSMUST00000126005,ENSMUST00000126399,ENSMUST00000128718,ENSMUST00000133918,ENSMUST00000136421,ENSMUST00000145407,ENSMUST00000147663
ENSMUSG00000026676	3.27196	4.81187	1.9887	2.45626	1.29647	0.000687118	0.0317416	Ccdc3	ENSMUST00000027988
ENSMUSG00000053399	20.2723	29.8414	12.298	2.46827	1.3035	7.05073e-06	0.00310762	Adamts18	ENSMUST00000093113,ENSMUST00000212437,ENSMUST00000212527,ENSMUST00000212665,ENSMUST00000213061,ENSMUST00000213076,ENSMUST00000213078
ENSMUSG00000069303	2.01643	2.77171	1.38704	2.47257	1.30601	9.87154e-05	0.01123	Hist1h2br	ENSMUST00000110467,ENSMUST00000110476,ENSMUST00000180288
ENSMUSG00000033060	15.1266	22.1721	9.25538	2.47349	1.30655	3.08603e-07	0.00118007	Lmo7	ENSMUST00000100337,ENSMUST00000159026,ENSMUST00000159154,ENSMUST00000159258,ENSMUST00000159314,ENSMUST00000159597,ENSMUST00000159769,ENSMUST00000159797,ENSMUST00000159806,ENSMUST00000159812,ENSMUST00000159850,ENSMUST00000159948,ENSMUST00000160038,ENSMUST00000160876,ENSMUST00000161668,ENSMUST00000162091
ENSMUSG00000063415	17.5339	26.195	10.3163	2.47649	1.30829	7.75898e-06	0.00310762	Cyp26b1	ENSMUST00000077705,ENSMUST00000168003,ENSMUST00000204109,ENSMUST00000204146,ENSMUST00000205228
ENSMUSG00000042988	2.84101	4.24575	1.67039	2.48463	1.31303	0.00141778	0.046753	Notum	ENSMUST00000055439,ENSMUST00000106177,ENSMUST00000106178,ENSMUST00000150458
ENSMUSG00000034771	1.48694	2.17557	0.913075	2.55742	1.35469	2.20343e-05	0.00503851	Tle2	ENSMUST00000124854,ENSMUST00000129798,ENSMUST00000131411,ENSMUST00000131794,ENSMUST00000135211,ENSMUST00000136254,ENSMUST00000136341,ENSMUST00000139135,ENSMUST00000140433,ENSMUST00000141913,ENSMUST00000143285,ENSMUST00000145878,ENSMUST00000146358,ENSMUST00000146916,ENSMUST00000151470,ENSMUST00000153812
ENSMUSG00000046999	2.97078	4.38064	1.79589	2.56678	1.35996	9.90398e-05	0.01123	1110032F04Rik	ENSMUST00000054551
ENSMUSG00000044243	3.45286	5.04325	2.12755	2.57697	1.36567	0.000719976	0.0327088	Bhlha9	ENSMUST00000056184
ENSMUSG00000037211	17.3795	25.2694	10.8045	2.58824	1.37197	4.55532e-06	0.00309537	Spry1	ENSMUST00000038569,ENSMUST00000108107,ENSMUST00000108109
ENSMUSG00000038418	2.61715	3.65942	1.74859	2.59111	1.37357	2.55282e-05	0.00555947	Egr1	ENSMUST00000064795,ENSMUST00000165033
ENSMUSG00000060019	19.3313	26.8524	13.0638	2.59934	1.37814	0.00153109	0.0488523	Gm10073	ENSMUST00000073722
ENSMUSG00000097839	3.21829	4.43604	2.2035	2.63007	1.3951	0.000450137	0.0251052	Gm26909	ENSMUST00000181668
ENSMUSG00000005611	1.94432	2.8722	1.17109	2.63277	1.39658	4.27699e-05	0.00706167	Mrvi1	ENSMUST00000005751,ENSMUST00000125758,ENSMUST00000127935,ENSMUST00000135590,ENSMUST00000142368,ENSMUST00000149923,ENSMUST00000154466
ENSMUSG00000042284	14.5212	21.4374	8.75776	2.63901	1.4	1.13624e-06	0.00162028	Itga1	ENSMUST00000061673,ENSMUST00000224119,ENSMUST00000224268,ENSMUST00000224493,ENSMUST00000224541,ENSMUST00000224865
ENSMUSG00000035183	2.01374	2.79232	1.36493	2.72305	1.44522	0.000873469	0.0354556	Slc24a5	ENSMUST00000070353,ENSMUST00000139615,ENSMUST00000149963
ENSMUSG00000048349	1.05304	1.73548	0.484339	2.76496	1.46726	0.00100286	0.0379733	Pou4f1	ENSMUST00000053016,ENSMUST00000139505
ENSMUSG00000019852	1.23187	1.83515	0.729141	2.78374	1.47702	0.000141219	0.0130286	Arfgef3	ENSMUST00000019999,ENSMUST00000215836
ENSMUSG00000026156	2.02641	2.9835	1.22883	2.79748	1.48413	0.00114296	0.0409436	B3gat2	ENSMUST00000063663,ENSMUST00000140583,ENSMUST00000144602
ENSMUSG00000041703	16.6493	25.4678	9.30064	2.8026	1.48677	8.66182e-05	0.0103339	Zic5	ENSMUST00000039118,ENSMUST00000143084
ENSMUSG00000007888	1.38351	2.00796	0.863143	2.81088	1.49102	1.96176e-05	0.00491275	Crlf1	ENSMUST00000008032,ENSMUST00000127983,ENSMUST00000132648
ENSMUSG00000029228	1.02107	1.32011	0.771866	2.9281	1.54997	0.00133359	0.0456235	Lnx1	ENSMUST00000039744,ENSMUST00000087161,ENSMUST00000113531,ENSMUST00000117388,ENSMUST00000117525,ENSMUST00000121690,ENSMUST00000127396,ENSMUST00000140084,ENSMUST00000153543
ENSMUSG00000056947	7.18254	11.0235	3.98175	2.9457	1.55861	2.8112e-08	0.000385697	Mab21l1	ENSMUST00000075422
ENSMUSG00000096010	1.94896	2.63082	1.38074	2.947	1.55925	0.000935944	0.0369088	Hist4h4	ENSMUST00000179285
ENSMUSG00000024427	27.9957	42.4034	15.9893	2.95962	1.56541	4.96343e-06	0.00309537	Spry4	ENSMUST00000025295
ENSMUSG00000097368	0.860911	1.22663	0.556145	2.96277	1.56695	0.00022583	0.0172132	Gm10390	ENSMUST00000180812,ENSMUST00000181905
ENSMUSG00000024868	5.67939	8.52502	3.30803	2.9918	1.58101	0.00138	0.0462344	Dkk1	ENSMUST00000025803
ENSMUSG00000041911	3.18083	4.85031	1.7896	3.06815	1.61737	0.000597612	0.0294299	Dlx1	ENSMUST00000037119,ENSMUST00000126400,ENSMUST00000145088,ENSMUST00000145444,ENSMUST00000152711,ENSMUST00000172629
ENSMUSG00000029121	49.3187	77.034	26.2226	3.07147	1.61893	2.01933e-07	0.00118007	Crmp1	ENSMUST00000031004,ENSMUST00000114158,ENSMUST00000200834,ENSMUST00000201315,ENSMUST00000201453,ENSMUST00000201765,ENSMUST00000201834,ENSMUST00000202377,ENSMUST00000202434,ENSMUST00000202652
ENSMUSG00000003227	3.94026	5.96984	2.24894	3.07955	1.62272	5.65304e-06	0.00310762	Edar	ENSMUST00000003312
ENSMUSG00000062380	0.870018	1.33867	0.479477	3.12416	1.64347	7.91053e-05	0.00979458	Tubb3	ENSMUST00000071134,ENSMUST00000212743
ENSMUSG00000028640	16.9182	26.5737	8.87187	3.12863	1.64553	3.45841e-05	0.00649654	Tfap2c	ENSMUST00000030391,ENSMUST00000099058,ENSMUST00000122982,ENSMUST00000128406,ENSMUST00000142633,ENSMUST00000170744
ENSMUSG00000061524	4.17606	6.37174	2.34633	3.13763	1.64967	2.42332e-05	0.00536258	Zic2	ENSMUST00000075888,ENSMUST00000137059
ENSMUSG00000071470	1.00007	1.51998	0.566812	3.13914	1.65037	0.000153097	0.0140033	Ccnb1ip1	ENSMUST00000095932,ENSMUST00000227614
ENSMUSG00000031380	7.43505	11.1121	4.37085	3.23508	1.6938	2.6968e-05	0.00569233	Vegfd	ENSMUST00000033751,ENSMUST00000124851
ENSMUSG00000058385	1.55039	2.11085	1.08334	3.30954	1.72663	0.000336356	0.0211688	Hist1h2bg	ENSMUST00000079251
ENSMUSG00000064220	0.562049	0.810074	0.355361	3.35999	1.74846	0.000280306	0.0189735	Hist2h2aa1	ENSMUST00000078756
ENSMUSG00000029755	2.91876	4.42197	1.66609	3.37942	1.75677	8.19251e-07	0.00160573	Dlx5	ENSMUST00000052609,ENSMUST00000142635,ENSMUST00000204014
ENSMUSG00000069273	1.47483	2.23003	0.845509	3.40555	1.76789	0.000519481	0.0270952	Hist1h3e	ENSMUST00000105107
ENSMUSG00000030616	2.49025	3.82632	1.37686	3.45731	1.78965	7.92761e-06	0.00310762	Sytl2	ENSMUST00000098310,ENSMUST00000107210,ENSMUST00000107211,ENSMUST00000189194,ENSMUST00000190365,ENSMUST00000190731,ENSMUST00000190837,ENSMUST00000207064,ENSMUST00000207431,ENSMUST00000207455,ENSMUST00000207578,ENSMUST00000207629,ENSMUST00000207872,ENSMUST00000207928,ENSMUST00000208486,ENSMUST00000208580,ENSMUST00000208720,ENSMUST00000208809,ENSMUST00000209188
ENSMUSG00000087528	1.53623	2.32124	0.882056	3.4951	1.80533	7.80479e-05	0.00979458	9830144P21Rik	ENSMUST00000126080,ENSMUST00000127525
ENSMUSG00000051920	14.1215	23.184	6.56939	3.59375	1.84549	2.42257e-05	0.00536258	Rspo2	ENSMUST00000063492,ENSMUST00000226402,ENSMUST00000226810
ENSMUSG00000097554	167.308	271.817	80.2183	3.60952	1.85181	0.000989133	0.0376969	Gm26825	ENSMUST00000181751
ENSMUSG00000048022	3.75483	6.03508	1.85462	3.63514	1.86201	7.26111e-05	0.00979458	Tmem229a	ENSMUST00000127247
ENSMUSG00000077426	0.316011	0.477523	0.181419	3.67015	1.87584	0.00146917	0.0476527	Gm26387	ENSMUST00000104238
ENSMUSG00000005089	1.91718	2.93743	1.06697	3.68835	1.88298	0.000955509	0.0371602	Slc1a2	ENSMUST00000005220,ENSMUST00000080210,ENSMUST00000111212,ENSMUST00000111213,ENSMUST00000123759,ENSMUST00000125085,ENSMUST00000128622,ENSMUST00000136221,ENSMUST00000136488,ENSMUST00000137466,ENSMUST00000145921,ENSMUST00000154446
ENSMUSG00000021675	1.9347	2.93197	1.10364	3.73964	1.9029	4.15418e-05	0.00695065	F2rl2	ENSMUST00000022182
ENSMUSG00000097390	0.366679	0.567621	0.199227	3.8599	1.94857	0.0013076	0.045193	Gm26785	ENSMUST00000181775
ENSMUSG00000045954	1.29679	1.99808	0.712389	3.92288	1.97191	9.89203e-05	0.01123	Cavin2	ENSMUST00000051572
ENSMUSG00000084897	135.699	232.362	55.1461	4.08568	2.03058	5.42877e-05	0.00827585	Gm14226	ENSMUST00000130870
ENSMUSG00000026357	1.08791	1.62918	0.636847	4.20942	2.07362	0.00153834	0.0489699	Rgs18	ENSMUST00000027603
ENSMUSG00000033419	3.40599	5.81526	1.39827	4.35093	2.12132	2.37003e-06	0.00250129	Snap91	ENSMUST00000036347,ENSMUST00000074468,ENSMUST00000074501,ENSMUST00000098495,ENSMUST00000167014,ENSMUST00000189004,ENSMUST00000189762,ENSMUST00000190089,ENSMUST00000190388,ENSMUST00000191290
ENSMUSG00000032265	3.15662	5.0853	1.54939	4.42719	2.14639	7.88182e-06	0.00310762	Fam46a	ENSMUST00000034802,ENSMUST00000187711
ENSMUSG00000097703	1.51093	2.22727	0.913974	4.92408	2.29985	0.0008126	0.0344101	Gm26623	ENSMUST00000180911
ENSMUSG00000042379	0.929461	1.56461	0.400171	4.97005	2.31326	1.9761e-05	0.00491275	Esm1	ENSMUST00000038144
ENSMUSG00000006777	0.982314	1.74315	0.348282	4.99892	2.32162	3.51456e-05	0.00649654	Krt23	ENSMUST00000006969
ENSMUSG00000067860	3.09462	5.12278	1.40448	5.16317	2.36826	0.000975174	0.0373726	Zic3	ENSMUST00000088627,ENSMUST00000088629,ENSMUST00000088631,ENSMUST00000137687
ENSMUSG00000029373	4.66321	8.50381	1.46271	5.22853	2.3864	0.000481572	0.0259148	Pf4	ENSMUST00000031320,ENSMUST00000201990,ENSMUST00000202625
ENSMUSG00000058665	1.62254	2.80835	0.634366	5.36797	2.42438	9.8662e-07	0.00162028	En1	ENSMUST00000079721
ENSMUSG00000059325	2.48297	3.85229	1.34187	5.39098	2.43055	2.64187e-05	0.00566351	Hopx	ENSMUST00000081964,ENSMUST00000113453,ENSMUST00000120827
ENSMUSG00000027579	1.17566	2.15276	0.361417	5.82728	2.54282	6.77057e-05	0.00979458	Srms	ENSMUST00000016498
ENSMUSG00000081087	7.75424	13.6201	2.86603	5.83062	2.54365	0.000962635	0.0371602	Rps15a-ps7	ENSMUST00000117430
ENSMUSG00000097364	0.765552	1.14616	0.448381	5.85233	2.54901	0.00137885	0.0462344	Gm26719	ENSMUST00000180395
ENSMUSG00000067455	1.28649	1.93055	0.74977	6.4062	2.67947	0.000449682	0.0251052	Hist1h4j	ENSMUST00000087714
ENSMUSG00000096972	2.77889	4.56331	1.29187	6.78764	2.76291	1.5803e-05	0.00453276	Gm26883	ENSMUST00000180945,ENSMUST00000181446
ENSMUSG00000035551	0.7853	1.39452	0.277619	6.9058	2.78781	7.25481e-05	0.00979458	Igfbpl1	ENSMUST00000044297,ENSMUST00000145102
ENSMUSG00000029372	3.4366	6.55632	0.836841	7.01633	2.81072	0.000205087	0.0160377	Ppbp	ENSMUST00000031319
ENSMUSG00000021263	0.990513	1.5177	0.551189	7.42243	2.89189	0.000336347	0.0211688	Degs2	ENSMUST00000021691,ENSMUST00000167978,ENSMUST00000222255
ENSMUSG00000043753	1.03286	1.77421	0.415063	7.72114	2.94881	1.40275e-05	0.00446135	Dmrta1	ENSMUST00000052478,ENSMUST00000131576
ENSMUSG00000022591	0.776228	1.2372	0.392085	7.7501	2.95422	7.40477e-05	0.00979458	Gm9747	ENSMUST00000023262
ENSMUSG00000097664	0.793563	1.37902	0.305681	9.2215	3.205	0.000382004	0.0226887	Gm26765	ENSMUST00000180844
ENSMUSG00000080848	1.37439	2.29591	0.606454	11.6552	3.5429	0.00094656	0.0370915	Gm9385	ENSMUST00000117563
ENSMUSG00000022371	17.2745	33.4254	3.81542	12.1944	3.60815	4.96185e-07	0.00118007	Col14a1	ENSMUST00000023053,ENSMUST00000110217,ENSMUST00000110221,ENSMUST00000125416
ENSMUSG00000047676	8.16887	14.3139	3.048	13.5851	3.76395	0.000181368	0.015173	Rpsa-ps10	ENSMUST00000057740
ENSMUSG00000025219	4.07554	8.01324	0.794122	19.0731	4.25347	4.82316e-05	0.00760619	Fgf8	ENSMUST00000026240,ENSMUST00000026241,ENSMUST00000111924,ENSMUST00000111925,ENSMUST00000111927,ENSMUST00000111928
ENSMUSG00000073640	15.9058	32.0282	2.47049	102.469	6.67905	4.12871e-06	0.00309537	Rpl27-ps3	ENSMUST00000097682
ENSMUSG00000046449	3.75179	2.91063	4.45276	-1.63595	-0.710126	0.00160803	0.0502554	Nexmif	ENSMUST00000056502,ENSMUST00000087879,ENSMUST00000118314
ENSMUSG00000025931	5.01183	4.0476	5.81535	-1.41543	-0.501236	0.0016152	0.050365	Paqr8	ENSMUST00000068880,ENSMUST00000167119,ENSMUST00000187651,ENSMUST00000189400
ENSMUSG00000052033	31.3117	36.9681	26.5981	1.3602	0.443815	0.00163209	0.0507698	Pfdn4	ENSMUST00000063682,ENSMUST00000075087,ENSMUST00000109147,ENSMUST00000109148,ENSMUST00000136839,ENSMUST00000139328,ENSMUST00000170167
ENSMUSG00000044674	49.6056	56.8139	43.5987	1.30136	0.380022	0.00163559	0.0507698	Fzd1	ENSMUST00000054294
ENSMUSG00000085819	0.677983	0.95689	0.445561	3.03592	1.60213	0.00164634	0.0509882	Ube4bos1	ENSMUST00000141259,ENSMUST00000151896
ENSMUSG00000038481	21.932	17.9788	25.2264	-1.4209	-0.506804	0.00165881	0.0512586	Cdk19	ENSMUST00000044672,ENSMUST00000095743,ENSMUST00000214659,ENSMUST00000215000,ENSMUST00000216736
ENSMUSG00000025161	32.8214	42.1033	25.0865	1.66855	0.738591	0.00168014	0.051407	Slc16a3	ENSMUST00000070653,ENSMUST00000100130,ENSMUST00000129473,ENSMUST00000133029,ENSMUST00000134540,ENSMUST00000140467,ENSMUST00000154187,ENSMUST00000168579
ENSMUSG00000063524	980.73	1169.72	823.241	1.4329	0.518937	0.0016809	0.051407	Eno1	ENSMUST00000080149,ENSMUST00000080926,ENSMUST00000130632,ENSMUST00000133789,ENSMUST00000133839,ENSMUST00000135063,ENSMUST00000136310,ENSMUST00000141931,ENSMUST00000148605,ENSMUST00000150175,ENSMUST00000151057
ENSMUSG00000022773	22.7177	19.5493	25.3581	-1.29699	-0.375162	0.0016822	0.051407	Ypel1	ENSMUST00000035682,ENSMUST00000090199,ENSMUST00000115729,ENSMUST00000134036,ENSMUST00000141959,ENSMUST00000150987,ENSMUST00000153489
ENSMUSG00000052949	15.3243	11.4289	18.5705	-1.60925	-0.686384	0.00168235	0.051407	Rnf157	ENSMUST00000100202,ENSMUST00000106398,ENSMUST00000129202,ENSMUST00000137083,ENSMUST00000137264,ENSMUST00000141229,ENSMUST00000142758,ENSMUST00000148763,ENSMUST00000149147,ENSMUST00000149682,ENSMUST00000150775
ENSMUSG00000040688	55.9464	63.5886	49.578	1.27833	0.354261	0.00168591	0.051407	Tbl3	ENSMUST00000046534,ENSMUST00000126319,ENSMUST00000130633,ENSMUST00000142362,ENSMUST00000149326
ENSMUSG00000027737	25.8068	32.142	20.5275	1.59927	0.677412	0.00168716	0.051407	Slc7a11	ENSMUST00000029297,ENSMUST00000142932,ENSMUST00000192564,ENSMUST00000193838,ENSMUST00000194462
ENSMUSG00000057123	3.00265	4.12274	2.06925	5.73406	2.51956	0.00169317	0.051407	Gja5	ENSMUST00000072600,ENSMUST00000132256,ENSMUST00000199597
ENSMUSG00000062031	10.7006	8.88434	12.2141	-1.43435	-0.520393	0.00169358	0.051407	Pgghg	ENSMUST00000079403,ENSMUST00000163094,ENSMUST00000164337,ENSMUST00000164580,ENSMUST00000168084,ENSMUST00000169736
ENSMUSG00000026043	304.829	232.336	365.24	-1.58657	-0.665907	0.00169812	0.0514311	Col3a1	ENSMUST00000087883,ENSMUST00000123204,ENSMUST00000129611,ENSMUST00000185687,ENSMUST00000186021,ENSMUST00000189818,ENSMUST00000190943
ENSMUSG00000028211	14.6815	11.7254	17.145	-1.4641	-0.55001	0.00170636	0.0515666	Trp53inp1	ENSMUST00000029865,ENSMUST00000132010,ENSMUST00000132346,ENSMUST00000132693
ENSMUSG00000034758	1.18424	1.63335	0.809978	1.98134	0.986477	0.00171962	0.0518531	Tle6	ENSMUST00000072020,ENSMUST00000124724,ENSMUST00000127546,ENSMUST00000128278,ENSMUST00000129282,ENSMUST00000131530,ENSMUST00000134457,ENSMUST00000135008,ENSMUST00000137631,ENSMUST00000142948,ENSMUST00000146239,ENSMUST00000149721,ENSMUST00000151858,ENSMUST00000153379
ENSMUSG00000047415	1.02914	1.4003	0.719837	2.10533	1.07405	0.00172984	0.0520471	Gpr68	ENSMUST00000053668,ENSMUST00000110065,ENSMUST00000110066,ENSMUST00000124459,ENSMUST00000128306,ENSMUST00000135684,ENSMUST00000222453
ENSMUSG00000022769	13.4448	15.6698	11.5906	1.32299	0.403802	0.00174039	0.0522012	Sdf2l1	ENSMUST00000023453
ENSMUSG00000042436	38.5021	29.4731	46.0263	-1.6139	-0.690552	0.00174258	0.0522012	Mfap4	ENSMUST00000040522,ENSMUST00000064783,ENSMUST00000126308,ENSMUST00000127073
ENSMUSG00000068874	2.52115	3.29522	1.87609	2.11376	1.07981	0.00176615	0.0526022	Selenbp1	ENSMUST00000090839,ENSMUST00000134202,ENSMUST00000139949,ENSMUST00000140757,ENSMUST00000145551
ENSMUSG00000033981	0.905269	0.5568	1.19566	-2.72863	-1.44818	0.00176795	0.0526022	Gria2	ENSMUST00000075316,ENSMUST00000107745,ENSMUST00000192463,ENSMUST00000193645,ENSMUST00000194164,ENSMUST00000194383,ENSMUST00000194523,ENSMUST00000195062
ENSMUSG00000040093	14.2177	9.30785	18.3092	-1.97037	-0.97847	0.00176934	0.0526022	Bmf	ENSMUST00000090219,ENSMUST00000110859,ENSMUST00000125860,ENSMUST00000138342,ENSMUST00000143583,ENSMUST00000146962,ENSMUST00000152123,ENSMUST00000154521
ENSMUSG00000001441	85.0981	76.4191	92.3306	-1.19753	-0.260065	0.0017713	0.0526022	Npepps	ENSMUST00000001480,ENSMUST00000107608,ENSMUST00000109294,ENSMUST00000133907,ENSMUST00000146833,ENSMUST00000147287,ENSMUST00000152546,ENSMUST00000152820,ENSMUST00000154372,ENSMUST00000154917,ENSMUST00000163164,ENSMUST00000163950,ENSMUST00000165216,ENSMUST00000165489,ENSMUST00000167806,ENSMUST00000168743,ENSMUST00000170506,ENSMUST00000171320,ENSMUST00000172108
ENSMUSG00000029436	3.27562	4.17313	2.52771	2.50245	1.32334	0.00177557	0.0526151	Mmp17	ENSMUST00000031390,ENSMUST00000177802
ENSMUSG00000005481	117.885	130.153	107.661	1.20883	0.273608	0.00179141	0.0529701	Ddx39	ENSMUST00000019576,ENSMUST00000109810,ENSMUST00000127505,ENSMUST00000138789,ENSMUST00000140521,ENSMUST00000172396,ENSMUST00000212949
ENSMUSG00000056962	39.0476	43.1874	35.5977	1.22613	0.294116	0.00179845	0.0529933	Jmjd6	ENSMUST00000047616,ENSMUST00000124831,ENSMUST00000130120,ENSMUST00000140349,ENSMUST00000140513,ENSMUST00000141735,ENSMUST00000142495
ENSMUSG00000031365	77.5064	85.7083	70.6715	1.21579	0.281899	0.00179992	0.0529933	Zfp275	ENSMUST00000033731,ENSMUST00000114499,ENSMUST00000139996
ENSMUSG00000027568	0.744686	1.01338	0.520771	3.06624	1.61647	0.00181117	0.0532105	Ntsr1	ENSMUST00000029084,ENSMUST00000170448
ENSMUSG00000027508	44.8854	57.7159	34.1934	1.63168	0.706354	0.00182528	0.053486	Pag1	ENSMUST00000108384,ENSMUST00000159497,ENSMUST00000159825,ENSMUST00000161949,ENSMUST00000163022
ENSMUSG00000025521	4.21856	5.03617	3.53721	1.51097	0.595475	0.00182835	0.053486	Tmem192	ENSMUST00000026595,ENSMUST00000079896,ENSMUST00000209852,ENSMUST00000209923,ENSMUST00000211405
ENSMUSG00000028125	6.54575	8.05438	5.28857	1.55477	0.636701	0.00183657	0.0534898	Abca4	ENSMUST00000013995,ENSMUST00000132199,ENSMUST00000136358,ENSMUST00000136624,ENSMUST00000137616,ENSMUST00000140913,ENSMUST00000141135,ENSMUST00000144949,ENSMUST00000150738,ENSMUST00000197728
ENSMUSG00000025905	0.810517	0.252365	1.27564	-6.09642	-2.60796	0.00183787	0.0534898	Oprk1	ENSMUST00000027038,ENSMUST00000159083,ENSMUST00000160339,ENSMUST00000160777,ENSMUST00000192685
ENSMUSG00000028369	23.4023	19.0721	27.0108	-1.42404	-0.509992	0.00184018	0.0534898	Svep1	ENSMUST00000042850,ENSMUST00000128783,ENSMUST00000146329,ENSMUST00000149152
ENSMUSG00000002109	5.34686	4.31453	6.20714	-1.42779	-0.51378	0.00185775	0.0537926	Ddb2	ENSMUST00000028696,ENSMUST00000111352,ENSMUST00000135927,ENSMUST00000150427,ENSMUST00000152277
ENSMUSG00000015980	3.01315	2.26517	3.63647	-1.5281	-0.611738	0.00185843	0.0537926	Lrrc27	ENSMUST00000016124,ENSMUST00000106104,ENSMUST00000126199,ENSMUST00000126213,ENSMUST00000130248,ENSMUST00000135509,ENSMUST00000142176,ENSMUST00000152992,ENSMUST00000156768
ENSMUSG00000031736	9.88135	7.11558	12.1862	-1.8579	-0.893675	0.00186319	0.0538055	Crnde	ENSMUST00000034183,ENSMUST00000178064,ENSMUST00000179029,ENSMUST00000179222,ENSMUST00000179400,ENSMUST00000179421,ENSMUST00000180102
ENSMUSG00000061859	18.791	16.2908	20.8745	-1.27994	-0.356077	0.00186672	0.0538055	Patj	ENSMUST00000030290,ENSMUST00000041284,ENSMUST00000102792,ENSMUST00000107029,ENSMUST00000107030,ENSMUST00000107033,ENSMUST00000107034,ENSMUST00000134901,ENSMUST00000135606,ENSMUST00000136675,ENSMUST00000141796,ENSMUST00000141965,ENSMUST00000142103
ENSMUSG00000075394	13.0406	9.31342	16.1465	-1.73989	-0.798997	0.00187943	0.0540582	Hoxc4	ENSMUST00000100164,ENSMUST00000165375
ENSMUSG00000006369	56.6305	62.846	51.4509	1.2504	0.322393	0.0018873	0.0540598	Fbln1	ENSMUST00000057410,ENSMUST00000109432,ENSMUST00000160798
ENSMUSG00000032411	95.5507	85.3596	104.043	-1.22062	-0.287614	0.00188736	0.0540598	Tfdp2	ENSMUST00000034982,ENSMUST00000165120,ENSMUST00000165768,ENSMUST00000179065,ENSMUST00000179416,ENSMUST00000185644,ENSMUST00000186609,ENSMUST00000188008,ENSMUST00000188750,ENSMUST00000188829,ENSMUST00000189606,ENSMUST00000190104,ENSMUST00000190689,ENSMUST00000190709,ENSMUST00000191133,ENSMUST00000191390
ENSMUSG00000073437	4.40928	3.60532	5.07925	-1.51077	-0.595281	0.00190578	0.0544689	D330041H03Rik	ENSMUST00000084725,ENSMUST00000180390,ENSMUST00000180579,ENSMUST00000180721,ENSMUST00000181014,ENSMUST00000181259,ENSMUST00000181760
ENSMUSG00000021773	1.45348	1.75037	1.20608	1.71778	0.780548	0.00191168	0.0544689	Comtd1	ENSMUST00000022295,ENSMUST00000124549,ENSMUST00000152905,ENSMUST00000177527
ENSMUSG00000097576	0.713324	0.947558	0.518129	3.29758	1.72141	0.00191372	0.0544689	D930030I03Rik	ENSMUST00000180735
ENSMUSG00000019124	1.58247	2.79111	0.575265	4.39552	2.13603	0.00192045	0.0544689	Scrn1	ENSMUST00000019268,ENSMUST00000124325,ENSMUST00000129744,ENSMUST00000140235,ENSMUST00000203800,ENSMUST00000205108
ENSMUSG00000054843	50.3362	44.3168	55.3523	-1.2679	-0.342446	0.0019215	0.0544689	Atrnl1	ENSMUST00000077282
ENSMUSG00000050010	7.96971	9.71784	6.51294	1.77607	0.828685	0.00192854	0.0545557	Shisa3	ENSMUST00000087241,ENSMUST00000142843
ENSMUSG00000053062	2.13819	1.72867	2.47946	-1.62243	-0.698157	0.00193497	0.054625	Jam2	ENSMUST00000098407,ENSMUST00000114195,ENSMUST00000138054
ENSMUSG00000042354	205.67	232.407	183.389	1.2553	0.328028	0.00194128	0.0546907	Gnl3	ENSMUST00000037739,ENSMUST00000226220,ENSMUST00000226379,ENSMUST00000226740,ENSMUST00000227087,ENSMUST00000227170,ENSMUST00000227389,ENSMUST00000227467,ENSMUST00000227869,ENSMUST00000228341,ENSMUST00000228427,ENSMUST00000228713,ENSMUST00000228739,ENSMUST00000228774
ENSMUSG00000062210	33.2536	29.658	36.2499	-1.22926	-0.297784	0.00196254	0.0551764	Tnfaip8	ENSMUST00000087655,ENSMUST00000124175,ENSMUST00000126666,ENSMUST00000128377,ENSMUST00000134348,ENSMUST00000145726,ENSMUST00000148159,ENSMUST00000148989,ENSMUST00000153545,ENSMUST00000153873,ENSMUST00000155403,ENSMUST00000179937,ENSMUST00000180305
ENSMUSG00000048582	1.03965	1.96272	0.27043	9.47714	3.24445	0.00196876	0.0552379	Gja3	ENSMUST00000061614,ENSMUST00000223792
ENSMUSG00000097055	1.63162	2.11921	1.22529	2.16445	1.114	0.0019899	0.0557172	Gm4419	ENSMUST00000180671,ENSMUST00000226239,ENSMUST00000226397,ENSMUST00000226567,ENSMUST00000226634,ENSMUST00000226706,ENSMUST00000227593,ENSMUST00000227598,ENSMUST00000228212
ENSMUSG00000036339	18.1075	14.5225	21.0951	-1.50359	-0.588408	0.00199747	0.0558151	Tmem260	ENSMUST00000111735,ENSMUST00000124720,ENSMUST00000133744,ENSMUST00000153765,ENSMUST00000156480,ENSMUST00000226344,ENSMUST00000226373,ENSMUST00000226400,ENSMUST00000226422,ENSMUST00000227440,ENSMUST00000227942,ENSMUST00000228697
ENSMUSG00000027702	1.13972	0.812089	1.41275	-1.93344	-0.951168	0.00200876	0.0560167	Lrrc34	ENSMUST00000029252
ENSMUSG00000042613	8.93439	7.04996	10.5048	-1.50985	-0.594403	0.0020224	0.0561826	Pbxip1	ENSMUST00000038942,ENSMUST00000130858,ENSMUST00000141340,ENSMUST00000145753,ENSMUST00000146630
ENSMUSG00000030284	3.51699	4.03587	3.08459	1.45923	0.545208	0.0020229	0.0561826	Creld1	ENSMUST00000032422,ENSMUST00000129125,ENSMUST00000135852,ENSMUST00000147932,ENSMUST00000156764,ENSMUST00000204920
ENSMUSG00000054675	17.5261	14.7563	19.8343	-1.36723	-0.451256	0.00202731	0.0561914	Tmem119	ENSMUST00000067853,ENSMUST00000160374
ENSMUSG00000021811	117.505	106.704	126.506	-1.18864	-0.249316	0.00203535	0.0562756	Dnajc9	ENSMUST00000022345,ENSMUST00000223844,ENSMUST00000223889,ENSMUST00000223950
ENSMUSG00000021732	28.369	34.4872	23.2705	1.51746	0.601657	0.00204145	0.0562756	Fgf10	ENSMUST00000022246,ENSMUST00000128103,ENSMUST00000146674
ENSMUSG00000074507	1.27896	0.759026	1.71223	-3.94244	-1.97909	0.00204268	0.0562756	Gm14340	ENSMUST00000148700
ENSMUSG00000025314	14.9548	16.5413	13.6328	1.23981	0.310115	0.00204676	0.0562756	Ptprj	ENSMUST00000111493,ENSMUST00000111495,ENSMUST00000129323,ENSMUST00000168621
ENSMUSG00000042340	1.99561	1.5627	2.35636	-1.7201	-0.782496	0.00206493	0.0566616	Ctf1	ENSMUST00000047393,ENSMUST00000205655,ENSMUST00000206073,ENSMUST00000206506,ENSMUST00000206997
ENSMUSG00000028484	390.517	357.07	418.389	-1.17745	-0.235663	0.0020751	0.0568272	Psip1	ENSMUST00000030207,ENSMUST00000107214,ENSMUST00000107215,ENSMUST00000126706,ENSMUST00000130626,ENSMUST00000144349,ENSMUST00000152382
ENSMUSG00000028121	4.67234	3.59658	5.56881	-1.53072	-0.614212	0.00208586	0.0569159	Bcar3	ENSMUST00000029766,ENSMUST00000196134,ENSMUST00000197073,ENSMUST00000197590,ENSMUST00000197956,ENSMUST00000197959,ENSMUST00000198659,ENSMUST00000199344,ENSMUST00000199358,ENSMUST00000200544
ENSMUSG00000020038	23.3843	26.5834	20.7185	1.28277	0.359259	0.00209023	0.0569159	Cry1	ENSMUST00000020227,ENSMUST00000214248,ENSMUST00000214675,ENSMUST00000214805
ENSMUSG00000041530	72.3384	65.3026	78.2015	-1.19773	-0.260301	0.00210689	0.0569159	Ago1	ENSMUST00000097888,ENSMUST00000127800,ENSMUST00000149425,ENSMUST00000156533,ENSMUST00000176315
ENSMUSG00000095930	1.89975	2.65784	1.26802	1.81536	0.860258	0.00210942	0.0569159	Nim1k	ENSMUST00000178142,ENSMUST00000178973
ENSMUSG00000091498	0.530536	0.763189	0.336659	5.47146	2.45193	0.00211516	0.0569159	Mpc1-ps	ENSMUST00000181662
ENSMUSG00000027849	0.71161	1.09228	0.394387	2.48113	1.311	0.00211662	0.0569159	Syt6	ENSMUST00000090697,ENSMUST00000117221,ENSMUST00000118117,ENSMUST00000118563,ENSMUST00000121834,ENSMUST00000132325,ENSMUST00000136049,ENSMUST00000151985,ENSMUST00000183637
ENSMUSG00000075232	256.754	289.716	229.285	1.26384	0.337812	0.00211885	0.0569159	Amd1	ENSMUST00000099945,ENSMUST00000213620,ENSMUST00000214698,ENSMUST00000216993
ENSMUSG00000034780	2.93263	3.92111	2.1089	1.77858	0.830725	0.00212118	0.0569159	B3galt1	ENSMUST00000042456,ENSMUST00000112346,ENSMUST00000180887,ENSMUST00000188614
ENSMUSG00000015522	53.4083	48.0975	57.8339	-1.21065	-0.275782	0.00212347	0.0569159	Arnt	ENSMUST00000015666,ENSMUST00000090804,ENSMUST00000102749,ENSMUST00000107160,ENSMUST00000107161,ENSMUST00000136413,ENSMUST00000140060,ENSMUST00000147094,ENSMUST00000147765,ENSMUST00000149051,ENSMUST00000156653
ENSMUSG00000022425	2.72311	3.13771	2.3776	1.42422	0.510174	0.00212357	0.0569159	Enpp2	ENSMUST00000041591,ENSMUST00000167541,ENSMUST00000171545,ENSMUST00000173516,ENSMUST00000226339,ENSMUST00000227057,ENSMUST00000227483,ENSMUST00000228222,ENSMUST00000228823
ENSMUSG00000036466	1.18262	1.49472	0.922544	1.99154	0.993881	0.0021253	0.0569159	Megf11	ENSMUST00000068967,ENSMUST00000093829,ENSMUST00000118485,ENSMUST00000124881,ENSMUST00000144383,ENSMUST00000147388,ENSMUST00000148449,ENSMUST00000148963,ENSMUST00000153934,ENSMUST00000164113
ENSMUSG00000020482	60.9725	66.4473	56.4102	1.18435	0.244092	0.00212812	0.0569159	Ccdc117	ENSMUST00000020776
ENSMUSG00000031299	121.602	142.797	103.939	1.38601	0.470935	0.0021349	0.0569797	Pdha1	ENSMUST00000033662,ENSMUST00000126440,ENSMUST00000127535,ENSMUST00000156531
ENSMUSG00000030082	139.155	152.343	128.166	1.18476	0.244596	0.00213881	0.0569797	Sec61a1	ENSMUST00000032168,ENSMUST00000125016,ENSMUST00000130807,ENSMUST00000130918,ENSMUST00000136103,ENSMUST00000139551,ENSMUST00000139676,ENSMUST00000145421,ENSMUST00000155079,ENSMUST00000203200,ENSMUST00000203943,ENSMUST00000204502
ENSMUSG00000033307	152.179	169.631	137.636	1.23455	0.303988	0.00215758	0.0573681	Mif	ENSMUST00000038169,ENSMUST00000218267
ENSMUSG00000022708	8.33111	6.4594	9.89086	-1.53019	-0.613709	0.00217543	0.0576618	Zbtb20	ENSMUST00000079441,ENSMUST00000114690,ENSMUST00000114691,ENSMUST00000114694,ENSMUST00000114695,ENSMUST00000122875,ENSMUST00000123047,ENSMUST00000126100,ENSMUST00000126354,ENSMUST00000131689,ENSMUST00000132881,ENSMUST00000134537,ENSMUST00000139491,ENSMUST00000141941,ENSMUST00000146708,ENSMUST00000148775,ENSMUST00000151244,ENSMUST00000151290,ENSMUST00000156367,ENSMUST00000156981,ENSMUST00000162745
ENSMUSG00000020570	82.415	94.4433	72.3914	1.29637	0.374475	0.00217703	0.0576618	Sypl	ENSMUST00000020885,ENSMUST00000076698,ENSMUST00000122861,ENSMUST00000129592,ENSMUST00000131562,ENSMUST00000139339,ENSMUST00000218816
ENSMUSG00000026833	36.0094	41.9357	31.0709	1.39657	0.481891	0.00218293	0.0577067	Olfm1	ENSMUST00000028177,ENSMUST00000100244,ENSMUST00000102879,ENSMUST00000113920,ENSMUST00000152415
ENSMUSG00000069309	0.570841	0.841509	0.345284	6.58184	2.71849	0.0022088	0.0581601	Hist1h2an	ENSMUST00000091751
ENSMUSG00000036790	1.79088	0.642579	2.7478	-4.9604	-2.31046	0.00220936	0.0581601	Slitrk2	ENSMUST00000036043,ENSMUST00000166241
ENSMUSG00000029304	1.23	0.283734	2.01856	-9.1207	-3.18914	0.00221352	0.0581601	Spp1	ENSMUST00000031243,ENSMUST00000086833,ENSMUST00000112746,ENSMUST00000112747,ENSMUST00000112748,ENSMUST00000132457,ENSMUST00000145084
ENSMUSG00000020282	8.5896	10.0964	7.33389	1.47878	0.564411	0.00222125	0.0581601	Rhbdf1	ENSMUST00000020524,ENSMUST00000132578,ENSMUST00000137125,ENSMUST00000142274,ENSMUST00000143036,ENSMUST00000143988,ENSMUST00000144902,ENSMUST00000146179,ENSMUST00000150381
ENSMUSG00000087575	7.33344	8.48495	6.37384	1.55108	0.633278	0.00222127	0.0581601	Gm12976	ENSMUST00000150171,ENSMUST00000153817
ENSMUSG00000001707	42.6044	48.2532	37.8971	1.25864	0.331866	0.00224831	0.0586558	Eef1e1	ENSMUST00000001757,ENSMUST00000223823,ENSMUST00000224487
ENSMUSG00000071379	8.72377	10.659	7.11106	1.55472	0.636658	0.00224876	0.0586558	Hpcal1	ENSMUST00000071858,ENSMUST00000222944
ENSMUSG00000061455	20.9996	18.7874	22.8431	-1.24075	-0.311209	0.00227027	0.0591045	Stx17	ENSMUST00000064765,ENSMUST00000107720,ENSMUST00000107721,ENSMUST00000153502
ENSMUSG00000034647	32.4569	36.6886	28.9306	1.27394	0.349299	0.002279	0.059186	Ankrd12	ENSMUST00000038116,ENSMUST00000124297,ENSMUST00000129756,ENSMUST00000135136,ENSMUST00000139901,ENSMUST00000143516,ENSMUST00000146090,ENSMUST00000150766
ENSMUSG00000031558	38.4683	31.0052	44.6875	-1.41601	-0.501836	0.00228533	0.059186	Slit2	ENSMUST00000033967,ENSMUST00000170109,ENSMUST00000172484,ENSMUST00000172493,ENSMUST00000172561,ENSMUST00000172824,ENSMUST00000172998,ENSMUST00000173107,ENSMUST00000173303,ENSMUST00000173646,ENSMUST00000173671,ENSMUST00000173686,ENSMUST00000173774,ENSMUST00000173926,ENSMUST00000174061,ENSMUST00000174313,ENSMUST00000174421,ENSMUST00000174487,ENSMUST00000174658,ENSMUST00000196024,ENSMUST00000197400,…
ENSMUSG00000026024	22.1442	18.9553	24.8016	-1.2837	-0.360311	0.00228634	0.059186	Als2	ENSMUST00000027178,ENSMUST00000159166,ENSMUST00000160945,ENSMUST00000163058,ENSMUST00000188469
ENSMUSG00000003546	4.55366	3.68039	5.28139	-1.56705	-0.648055	0.00229624	0.0592278	Klc4	ENSMUST00000003642
ENSMUSG00000048138	1.83618	3.05953	0.816719	17.706	4.14616	0.00229659	0.0592278	Dmrt2	ENSMUST00000053068
ENSMUSG00000046312	3.98988	2.43016	5.28965	-2.36923	-1.24442	0.00231156	0.0594549	AI464131	ENSMUST00000054920,ENSMUST00000149596
ENSMUSG00000031530	8.89901	11.2397	6.94846	2.18292	1.12626	0.00232726	0.0594549	Dusp4	ENSMUST00000033930
ENSMUSG00000042359	17.6056	20.905	14.8561	1.51719	0.601406	0.00232765	0.0594549	Osbpl6	ENSMUST00000077972,ENSMUST00000111929,ENSMUST00000111930,ENSMUST00000124601,ENSMUST00000128034,ENSMUST00000133275,ENSMUST00000134213,ENSMUST00000184442
ENSMUSG00000023262	9.15444	10.8267	7.76086	1.37896	0.463581	0.0023428	0.0594549	Acy1	ENSMUST00000024031,ENSMUST00000187324,ENSMUST00000189097,ENSMUST00000190803,ENSMUST00000190851,ENSMUST00000190900,ENSMUST00000190972,ENSMUST00000214275,ENSMUST00000215395,ENSMUST00000215506,ENSMUST00000216400,ENSMUST00000217531
ENSMUSG00000037860	4.35136	3.54366	5.02444	-1.62954	-0.704464	0.00234361	0.0594549	Aim2	ENSMUST00000135370,ENSMUST00000147604,ENSMUST00000151176,ENSMUST00000166137,ENSMUST00000173023,ENSMUST00000174263,ENSMUST00000192575
ENSMUSG00000069265	0.263801	0.392202	0.156799	3.58771	1.84306	0.00234835	0.0594549	Hist1h3a	ENSMUST00000091701
ENSMUSG00000074768	1.01576	0.283128	1.62628	-6.76625	-2.75836	0.00235137	0.0594549	Bhmt	ENSMUST00000099309,ENSMUST00000124193
ENSMUSG00000046329	11.4064	9.30946	13.1538	-1.40425	-0.489798	0.00235433	0.0594549	Slc25a23	ENSMUST00000040280,ENSMUST00000163442,ENSMUST00000165187,ENSMUST00000170015,ENSMUST00000171128,ENSMUST00000171528
ENSMUSG00000004100	28.3294	32.1384	25.1553	1.30117	0.379814	0.00235515	0.0594549	Ppan	ENSMUST00000004203,ENSMUST00000135608,ENSMUST00000145231,ENSMUST00000147780,ENSMUST00000153227,ENSMUST00000157047,ENSMUST00000214331
ENSMUSG00000030917	6.15841	7.04926	5.41603	1.32572	0.406774	0.0023664	0.0594549	Tmem159	ENSMUST00000033210,ENSMUST00000118737,ENSMUST00000155330,ENSMUST00000208968
ENSMUSG00000027322	1.39246	1.75432	1.09091	1.83749	0.877733	0.0023726	0.0594549	Siglec1	ENSMUST00000028794,ENSMUST00000110226,ENSMUST00000110227
ENSMUSG00000027636	0.763474	1.07911	0.500439	4.00538	2.00194	0.00237987	0.0594549	Sla2	ENSMUST00000029164,ENSMUST00000109561
ENSMUSG00000044894	14.7186	17.2336	12.6227	1.42605	0.512022	0.00238087	0.0594549	Uqcrq	ENSMUST00000061326,ENSMUST00000109019,ENSMUST00000109021,ENSMUST00000156503
ENSMUSG00000097431	4.55403	3.46113	5.46478	-1.49681	-0.581896	0.00238142	0.0594549	Gm26782	ENSMUST00000181482,ENSMUST00000181697,ENSMUST00000227103,ENSMUST00000227207,ENSMUST00000227351,ENSMUST00000228078,ENSMUST00000228254
ENSMUSG00000032009	42.1158	36.0302	47.1872	-1.35908	-0.442635	0.00238442	0.0594549	Sesn3	ENSMUST00000034507,ENSMUST00000207207,ENSMUST00000208142,ENSMUST00000208222,ENSMUST00000209106,ENSMUST00000209145,ENSMUST00000209187
ENSMUSG00000036169	6.53528	4.83117	7.95537	-1.78137	-0.832991	0.00238675	0.0594549	Sostdc1	ENSMUST00000041407
ENSMUSG00000019990	1.47047	1.09088	1.7868	-2.19335	-1.13314	0.00238726	0.0594549	Pde7b	ENSMUST00000020165,ENSMUST00000164195,ENSMUST00000166147,ENSMUST00000169016,ENSMUST00000169404,ENSMUST00000170265,ENSMUST00000170683,ENSMUST00000217240
ENSMUSG00000070565	36.6215	32.4982	40.0576	-1.23358	-0.302852	0.00239092	0.0594549	Rasal2	ENSMUST00000078308,ENSMUST00000128538,ENSMUST00000129880,ENSMUST00000132699,ENSMUST00000134543,ENSMUST00000143080,ENSMUST00000143358
ENSMUSG00000042213	5.15559	3.65974	6.40214	-1.91397	-0.936565	0.00239519	0.0594549	Zfand4	ENSMUST00000036503,ENSMUST00000112900,ENSMUST00000220845,ENSMUST00000221069,ENSMUST00000221239,ENSMUST00000221824,ENSMUST00000222144,ENSMUST00000222494,ENSMUST00000222819,ENSMUST00000223495
ENSMUSG00000063626	1.23663	0.527431	1.82763	-4.68922	-2.22935	0.00240169	0.0594549	Unc5d	ENSMUST00000168630,ENSMUST00000209401,ENSMUST00000210298,ENSMUST00000210785,ENSMUST00000211448
ENSMUSG00000085385	40.6	45.4847	36.5294	1.24572	0.316983	0.00240256	0.0594549	Snhg17	ENSMUST00000133449,ENSMUST00000138592,ENSMUST00000141809,ENSMUST00000149667,ENSMUST00000151331,ENSMUST00000152125,ENSMUST00000154030,ENSMUST00000154242,ENSMUST00000186993
ENSMUSG00000039814	9.43534	7.93187	10.6882	-1.36695	-0.450958	0.00240354	0.0594549	Xkr5	ENSMUST00000055503,ENSMUST00000095438,ENSMUST00000143913,ENSMUST00000144987,ENSMUST00000152974
ENSMUSG00000029153	3.26045	2.56838	3.83717	-1.69628	-0.76237	0.00240506	0.0594549	Ociad2	ENSMUST00000087195,ENSMUST00000200776,ENSMUST00000200821,ENSMUST00000200830,ENSMUST00000201908,ENSMUST00000202012
ENSMUSG00000000056	42.9085	36.9913	47.8396	-1.28741	-0.364471	0.00241215	0.0595229	Narf	ENSMUST00000103015,ENSMUST00000151088,ENSMUST00000154047
ENSMUSG00000021180	8.43364	7.20307	9.45912	-1.35456	-0.437829	0.00242218	0.0596631	Rps6ka5	ENSMUST00000043599,ENSMUST00000221246,ENSMUST00000221307,ENSMUST00000221323,ENSMUST00000221356,ENSMUST00000221379,ENSMUST00000222347,ENSMUST00000222403,ENSMUST00000222731
ENSMUSG00000038264	1.0947	1.3864	0.851623	2.10683	1.07507	0.0024372	0.0599254	Sema7a	ENSMUST00000043059,ENSMUST00000214314
ENSMUSG00000091780	2.81707	3.87021	1.93946	2.23983	1.16339	0.0024517	0.0601741	Sco2	ENSMUST00000167643
ENSMUSG00000027499	20.4647	17.8362	22.6552	-1.30362	-0.382519	0.00246336	0.0603174	Pkia	ENSMUST00000028999,ENSMUST00000192468,ENSMUST00000193330
ENSMUSG00000081683	25.1684	29.1179	21.8771	1.35409	0.437328	0.00246633	0.0603174	Fzd10	ENSMUST00000117102
ENSMUSG00000038274	87.5574	101.597	75.8574	1.32957	0.41096	0.00247886	0.0604366	Fau	ENSMUST00000043074,ENSMUST00000178310,ENSMUST00000179142
ENSMUSG00000024965	1.95261	2.594	1.41813	2.27731	1.18733	0.00248009	0.0604366	Fermt3	ENSMUST00000040772
ENSMUSG00000039652	1.48531	1.92475	1.1191	2.51045	1.32795	0.00248674	0.0604366	Cpeb3	ENSMUST00000079754,ENSMUST00000123727,ENSMUST00000124158,ENSMUST00000126188,ENSMUST00000126781,ENSMUST00000128642,ENSMUST00000131917,ENSMUST00000132580,ENSMUST00000133988,ENSMUST00000136286,ENSMUST00000142973,ENSMUST00000154376
ENSMUSG00000050533	1.61361	2.84012	0.591518	5.9168	2.56482	0.00249164	0.0604366	Gm9845	ENSMUST00000056409
ENSMUSG00000020000	8.83137	5.94808	11.2341	-1.77047	-0.824136	0.00249323	0.0604366	Moxd1	ENSMUST00000095784,ENSMUST00000154916
ENSMUSG00000050473	0.942631	1.69873	0.31255	5.42323	2.43915	0.00251545	0.0608676	Slc35d3	ENSMUST00000059805
ENSMUSG00000025534	31.2337	35.6813	27.5273	1.33223	0.413847	0.00252219	0.0609233	Gusb	ENSMUST00000026613,ENSMUST00000111307,ENSMUST00000111308,ENSMUST00000122994,ENSMUST00000126676,ENSMUST00000201801
ENSMUSG00000029864	4.22324	3.52384	4.80607	-1.46269	-0.548627	0.00254468	0.0613585	Gstk1	ENSMUST00000031897,ENSMUST00000203174,ENSMUST00000204088,ENSMUST00000204792
ENSMUSG00000057143	5.79153	3.58123	7.63344	-2.05228	-1.03723	0.00257259	0.0619228	Trim12c	ENSMUST00000059037,ENSMUST00000130139
ENSMUSG00000051817	57.9627	49.2958	65.1852	-1.29351	-0.371288	0.0025793	0.0619755	Sox12	ENSMUST00000063332,ENSMUST00000182625
ENSMUSG00000087338	0.431146	0.619685	0.27403	3.63027	1.86008	0.00259048	0.0621354	Scpep1os	ENSMUST00000139592
ENSMUSG00000044167	25.6305	22.254	28.4442	-1.25485	-0.327509	0.00260245	0.0623135	Foxo1	ENSMUST00000053764
ENSMUSG00000054519	10.5009	9.14583	11.6301	-1.29767	-0.375928	0.00261935	0.0626088	Zfp867	ENSMUST00000057799
ENSMUSG00000068417	1.82882	2.48263	1.28397	4.26989	2.0942	0.0026241	0.0626132	Pnp2	ENSMUST00000095925,ENSMUST00000228593
ENSMUSG00000051855	2578.26	2875.23	2330.79	1.23681	0.306622	0.00262945	0.062632	Mest	ENSMUST00000115127,ENSMUST00000124665,ENSMUST00000130751,ENSMUST00000131465,ENSMUST00000137521,ENSMUST00000141130,ENSMUST00000147400,ENSMUST00000149496,ENSMUST00000151777,ENSMUST00000157040,ENSMUST00000163949
ENSMUSG00000020873	41.2659	47.1554	36.3581	1.30387	0.382798	0.00265245	0.0630703	Slc35b1	ENSMUST00000021243,ENSMUST00000131193,ENSMUST00000141284,ENSMUST00000143090,ENSMUST00000146556
ENSMUSG00000075576	0.575896	0.734561	0.443674	1.97089	0.97885	0.00266234	0.0631627	Gm12359	ENSMUST00000139017,ENSMUST00000141696,ENSMUST00000153181
ENSMUSG00000097408	0.885558	0.613912	1.11193	-2.18106	-1.12503	0.00266554	0.0631627	Gm26831	ENSMUST00000181458
ENSMUSG00000036144	6.0192	7.8952	4.45586	3.04085	1.60447	0.00267252	0.0632189	Meox2	ENSMUST00000041183
ENSMUSG00000033083	20.0404	23.2393	17.3748	1.31231	0.392108	0.00268913	0.0635023	Tbc1d4	ENSMUST00000100340,ENSMUST00000159484,ENSMUST00000159664,ENSMUST00000159668,ENSMUST00000159951,ENSMUST00000160297,ENSMUST00000160473,ENSMUST00000161304,ENSMUST00000161991,ENSMUST00000162617
ENSMUSG00000000876	5.68974	4.23356	6.90322	-1.6577	-0.729181	0.00269663	0.0635198	Pxmp4	ENSMUST00000000896,ENSMUST00000109703
ENSMUSG00000052539	45.9409	37.7554	52.7621	-1.4108	-0.496512	0.00270227	0.0635198	Magi3	ENSMUST00000064371,ENSMUST00000121198,ENSMUST00000122303,ENSMUST00000199201
ENSMUSG00000021703	27.2309	33.2309	22.2308	1.55835	0.640019	0.00270376	0.0635198	Serinc5	ENSMUST00000049488,ENSMUST00000224250,ENSMUST00000224458
ENSMUSG00000002578	8.89869	6.99492	10.4852	-1.66743	-0.737628	0.00272073	0.0638093	Ikzf4	ENSMUST00000133342,ENSMUST00000221022,ENSMUST00000221150,ENSMUST00000222067,ENSMUST00000222899,ENSMUST00000222901,ENSMUST00000223145,ENSMUST00000223162
ENSMUSG00000018509	8.19206	9.79189	6.85887	1.36839	0.452481	0.00274001	0.0641518	Cenpv	ENSMUST00000018653,ENSMUST00000123181,ENSMUST00000123542,ENSMUST00000135497,ENSMUST00000138772,ENSMUST00000156349
ENSMUSG00000032002	83.6308	93.3926	75.496	1.22375	0.291304	0.00274784	0.0642256	Dcun1d5	ENSMUST00000034499,ENSMUST00000215683,ENSMUST00000215818,ENSMUST00000216770
ENSMUSG00000020100	9.68274	8.25774	10.8702	-1.35596	-0.439317	0.00275659	0.0643205	Slc29a3	ENSMUST00000117513,ENSMUST00000119595,ENSMUST00000127386,ENSMUST00000144989,ENSMUST00000150845
ENSMUSG00000031837	4.64241	5.50608	3.92269	1.3916	0.476743	0.00277145	0.0644972	Necab2	ENSMUST00000098363,ENSMUST00000148328
ENSMUSG00000049336	2.92623	1.97493	3.71899	-2.40774	-1.26768	0.00277572	0.0644972	Tenm2	ENSMUST00000057207,ENSMUST00000102801,ENSMUST00000128501,ENSMUST00000146113,ENSMUST00000149787,ENSMUST00000155147,ENSMUST00000157030,ENSMUST00000163524
ENSMUSG00000049866	33.9654	37.4462	31.0647	1.24178	0.312405	0.00277827	0.0644972	Arl4c	ENSMUST00000051236,ENSMUST00000159814,ENSMUST00000187810
ENSMUSG00000028161	47.7757	43.3563	51.4586	-1.18589	-0.245964	0.002798	0.0648006	Ppp3ca	ENSMUST00000056758,ENSMUST00000070198,ENSMUST00000124206,ENSMUST00000124777,ENSMUST00000130114,ENSMUST00000130768,ENSMUST00000196170,ENSMUST00000196603
ENSMUSG00000032122	2.37834	1.70895	2.93617	-1.74425	-0.802608	0.00280079	0.0648006	Slc37a2	ENSMUST00000115068,ENSMUST00000161114,ENSMUST00000162018
ENSMUSG00000089810	10.8454	9.05909	12.334	-1.36443	-0.448295	0.0028192	0.0650889	Gm16536	ENSMUST00000162209
ENSMUSG00000082588	3.81238	3.0925	4.41227	-1.52526	-0.609057	0.00282273	0.0650889	Gm15443	ENSMUST00000118947
ENSMUSG00000060600	35.7027	27.636	42.425	-1.51284	-0.597262	0.00283096	0.0651692	Eno3	ENSMUST00000072841,ENSMUST00000108548,ENSMUST00000126241,ENSMUST00000134087,ENSMUST00000157027,ENSMUST00000170716,ENSMUST00000179055,ENSMUST00000179738
ENSMUSG00000037169	88.4916	102.523	76.7984	1.37528	0.459723	0.00283719	0.0651839	Mycn	ENSMUST00000043396,ENSMUST00000130990,ENSMUST00000151534
ENSMUSG00000020788	0.896355	1.40641	0.471306	3.08989	1.62756	0.00284111	0.0651839	Atp2a3	ENSMUST00000021142,ENSMUST00000108484,ENSMUST00000108485,ENSMUST00000108486,ENSMUST00000135234,ENSMUST00000149493,ENSMUST00000163326
ENSMUSG00000006519	3.15608	3.94014	2.50269	1.5711	0.651772	0.00286	0.0653994	Cyba	ENSMUST00000017604,ENSMUST00000212600,ENSMUST00000212822
ENSMUSG00000028863	28.4102	24.8474	31.3793	-1.25352	-0.325981	0.00286422	0.0653994	Meaf6	ENSMUST00000055213,ENSMUST00000106171,ENSMUST00000124154,ENSMUST00000152816,ENSMUST00000154689,ENSMUST00000155212,ENSMUST00000184118,ENSMUST00000184205
ENSMUSG00000038836	2.44199	1.70529	3.05591	-1.94357	-0.958708	0.00287376	0.0653994	Agbl3	ENSMUST00000115009,ENSMUST00000115012,ENSMUST00000115014,ENSMUST00000115016,ENSMUST00000115017,ENSMUST00000135304,ENSMUST00000143474,ENSMUST00000148834,ENSMUST00000155726,ENSMUST00000155890,ENSMUST00000202017
ENSMUSG00000017652	3.47209	4.23503	2.8363	1.81585	0.860645	0.00287608	0.0653994	Cd40	ENSMUST00000017799,ENSMUST00000073707,ENSMUST00000081310,ENSMUST00000140951,ENSMUST00000153105,ENSMUST00000154443,ENSMUST00000184221
ENSMUSG00000068617	4.27874	3.34594	5.05608	-1.70483	-0.76963	0.00288341	0.0653994	Efcab1	ENSMUST00000090277
ENSMUSG00000028212	51.4834	58.6661	45.4978	1.26417	0.338193	0.00288374	0.0653994	Ccne2	ENSMUST00000029866,ENSMUST00000108324,ENSMUST00000144438,ENSMUST00000145430,ENSMUST00000147725,ENSMUST00000149075,ENSMUST00000170901
ENSMUSG00000027254	12.7374	9.78848	15.1949	-1.64027	-0.713932	0.00288632	0.0653994	Map1a	ENSMUST00000094639,ENSMUST00000110639,ENSMUST00000131901,ENSMUST00000133283
ENSMUSG00000028961	95.7182	103.494	89.2382	1.15892	0.212775	0.00288863	0.0653994	Pgd	ENSMUST00000084124,ENSMUST00000124409,ENSMUST00000137982,ENSMUST00000143944,ENSMUST00000156120
ENSMUSG00000040473	1.18727	0.720686	1.57609	-2.24073	-1.16397	0.00290415	0.0656425	Cfap69	ENSMUST00000054865,ENSMUST00000061008,ENSMUST00000124734,ENSMUST00000132510,ENSMUST00000135252,ENSMUST00000148193,ENSMUST00000148347,ENSMUST00000150140,ENSMUST00000155048,ENSMUST00000196165,ENSMUST00000198121,ENSMUST00000199314
ENSMUSG00000047067	1.98556	1.44229	2.43828	-2.10576	-1.07434	0.00291702	0.0658249	Dusp28	ENSMUST00000060913
ENSMUSG00000015652	2.1191	1.52503	2.61416	-2.13527	-1.09442	0.00292663	0.0659334	Steap1	ENSMUST00000015796,ENSMUST00000169542
ENSMUSG00000074766	5.33983	3.65268	6.74579	-1.81084	-0.856659	0.00293661	0.0659816	Ism1	ENSMUST00000099307,ENSMUST00000184404
ENSMUSG00000028645	99.89	114.405	87.794	1.31924	0.399705	0.00293839	0.0659816	Slc2a1	ENSMUST00000030398,ENSMUST00000134105,ENSMUST00000144329,ENSMUST00000174372,ENSMUST00000208090
ENSMUSG00000062590	15.6008	13.4372	17.4039	-1.27001	-0.344839	0.0029659	0.0664489	Armc9	ENSMUST00000027434,ENSMUST00000113309,ENSMUST00000123618,ENSMUST00000126579,ENSMUST00000131412,ENSMUST00000134858,ENSMUST00000135973,ENSMUST00000150059,ENSMUST00000153389,ENSMUST00000153653,ENSMUST00000155168,ENSMUST00000156675,ENSMUST00000186509
ENSMUSG00000007892	299.593	338.855	266.876	1.26703	0.341445	0.00296889	0.0664489	Rplp1	ENSMUST00000008036
ENSMUSG00000049916	35.9763	31.8997	39.3735	-1.23795	-0.307949	0.00297566	0.0664918	2610318N02Rik	ENSMUST00000093336,ENSMUST00000207116
ENSMUSG00000023088	32.6654	36.4612	29.5022	1.25689	0.329857	0.00299205	0.0667495	Abcc1	ENSMUST00000100167,ENSMUST00000130671,ENSMUST00000133454,ENSMUST00000134776,ENSMUST00000134960,ENSMUST00000144074,ENSMUST00000144676,ENSMUST00000146032,ENSMUST00000147759,ENSMUST00000154748,ENSMUST00000156089
ENSMUSG00000078880	7.03638	4.79115	8.9074	-2.17279	-1.11955	0.00299965	0.0667556	Gm14308	ENSMUST00000108990,ENSMUST00000117267,ENSMUST00000119149,ENSMUST00000126807
ENSMUSG00000027985	75.8983	88.3048	65.5596	1.37837	0.462964	0.00300205	0.0667556	Lef1	ENSMUST00000029611,ENSMUST00000066849,ENSMUST00000098611,ENSMUST00000106341,ENSMUST00000132737,ENSMUST00000136147,ENSMUST00000198624,ENSMUST00000200166
ENSMUSG00000020650	24.5493	28.4922	21.2636	1.31546	0.395565	0.00301729	0.0669858	Bcap29	ENSMUST00000020979,ENSMUST00000177962,ENSMUST00000218543,ENSMUST00000218942
ENSMUSG00000020044	60.9211	52.1063	68.2668	-1.30979	-0.389334	0.00306852	0.0680131	Timp3	ENSMUST00000020234,ENSMUST00000132307,ENSMUST00000136045,ENSMUST00000151134
ENSMUSG00000003363	5.89451	4.60708	6.96737	-1.41823	-0.504096	0.00307747	0.0681015	Pld3	ENSMUST00000117095,ENSMUST00000117611,ENSMUST00000127240,ENSMUST00000131106,ENSMUST00000142981,ENSMUST00000143903,ENSMUST00000150964,ENSMUST00000155287
ENSMUSG00000034024	528.574	576.261	488.835	1.17528	0.233006	0.00308576	0.068175	Cct2	ENSMUST00000047672,ENSMUST00000218059,ENSMUST00000218502,ENSMUST00000218719,ENSMUST00000219036,ENSMUST00000219573,ENSMUST00000219690
ENSMUSG00000030424	3.73641	2.98322	4.36406	-1.5173	-0.601506	0.00309272	0.068211	Zfp939	ENSMUST00000061201,ENSMUST00000186855
ENSMUSG00000028896	83.0616	93.1337	74.6682	1.24278	0.313566	0.00309734	0.068211	Rcc1	ENSMUST00000030726,ENSMUST00000084250,ENSMUST00000105951,ENSMUST00000131307,ENSMUST00000137238,ENSMUST00000155129,ENSMUST00000155194,ENSMUST00000156710
ENSMUSG00000036186	4.57943	5.46473	3.84168	1.55876	0.640396	0.00312121	0.0686266	Fam69b	ENSMUST00000074240,ENSMUST00000144449,ENSMUST00000153849
ENSMUSG00000028423	119.895	131.66	110.091	1.1949	0.256892	0.00312843	0.0686607	Nfx1	ENSMUST00000030133,ENSMUST00000091614,ENSMUST00000098143,ENSMUST00000124595,ENSMUST00000131305,ENSMUST00000136717,ENSMUST00000143798
ENSMUSG00000097443	0.407096	0.585677	0.258279	3.67749	1.87872	0.00313277	0.0686607	Gm17529	ENSMUST00000180738
ENSMUSG00000038991	99.8995	109.279	92.0836	1.18928	0.250086	0.00314527	0.0688248	Txndc5	ENSMUST00000035988,ENSMUST00000160046,ENSMUST00000160653,ENSMUST00000162075
ENSMUSG00000020176	1287.57	1160.19	1393.72	-1.20056	-0.263703	0.00315169	0.0688554	Grb10	ENSMUST00000093321,ENSMUST00000109653,ENSMUST00000109654,ENSMUST00000124587,ENSMUST00000142877,ENSMUST00000143386,ENSMUST00000143915,ENSMUST00000148254,ENSMUST00000150972
ENSMUSG00000024619	1.48217	1.93352	1.10605	2.38212	1.25225	0.00315736	0.0688695	Cdx1	ENSMUST00000025521
ENSMUSG00000097736	0.355096	0.560622	0.183825	3.62582	1.85831	0.00316731	0.0688938	9530059O14Rik	ENSMUST00000181107,ENSMUST00000181682,ENSMUST00000181719,ENSMUST00000215759
ENSMUSG00000046985	37.2333	41.3744	33.7824	1.21672	0.282995	0.0031699	0.0688938	Tapt1	ENSMUST00000055128,ENSMUST00000196151,ENSMUST00000197266,ENSMUST00000198348,ENSMUST00000198388,ENSMUST00000198391,ENSMUST00000199265,ENSMUST00000199374
ENSMUSG00000001642	100.035	111.716	90.3014	1.24914	0.32094	0.00317353	0.0688938	Akr1b3	ENSMUST00000102980,ENSMUST00000126991,ENSMUST00000136559,ENSMUST00000142761,ENSMUST00000154655,ENSMUST00000201392
ENSMUSG00000024143	44.0147	38.6275	48.504	-1.26772	-0.34224	0.00321036	0.0695352	Rhoq	ENSMUST00000024956,ENSMUST00000139344
ENSMUSG00000025094	3.52477	4.14379	3.00892	1.91778	0.939439	0.00321321	0.0695352	Slc18a2	ENSMUST00000026084
ENSMUSG00000028957	7.48845	5.98761	8.73915	-1.44128	-0.527354	0.00323373	0.0697662	Per3	ENSMUST00000103204,ENSMUST00000128283,ENSMUST00000136398,ENSMUST00000138052,ENSMUST00000138584
ENSMUSG00000046909	14.9818	17.8913	12.5572	1.41434	0.500131	0.00323406	0.0697662	Tefm	ENSMUST00000050207,ENSMUST00000131601,ENSMUST00000136996
ENSMUSG00000074817	1.08948	0.781784	1.3459	-2.36114	-1.23948	0.00325131	0.0700282	Papolb	ENSMUST00000099400
ENSMUSG00000037440	2.36718	1.59442	3.01114	-2.91169	-1.54186	0.0032585	0.070073	Vnn1	ENSMUST00000041416,ENSMUST00000219254
ENSMUSG00000084033	1.01798	0.703038	1.28042	-2.64058	-1.40085	0.00326938	0.0701971	Gm7645	ENSMUST00000119008
ENSMUSG00000036602	6.80049	10.6186	3.61871	2.85998	1.516	0.00327535	0.0702154	Alx1	ENSMUST00000040859,ENSMUST00000164226,ENSMUST00000167156,ENSMUST00000217946,ENSMUST00000218282,ENSMUST00000218508,ENSMUST00000218681,ENSMUST00000219194
ENSMUSG00000087658	2.82011	1.9086	3.57969	-1.84014	-0.879814	0.00328289	0.0702672	Hotairm1	ENSMUST00000129546,ENSMUST00000132559,ENSMUST00000159006
ENSMUSG00000071659	245.288	223.744	263.241	-1.17202	-0.228998	0.00329428	0.070329	Hnrnpul2	ENSMUST00000096753
ENSMUSG00000040540	0.71721	0.208677	1.14099	-12.9207	-3.69161	0.00329603	0.070329	Gm9770	ENSMUST00000075147
ENSMUSG00000065952	2.51149	1.70567	3.18301	-2.81271	-1.49196	0.00331191	0.0705582	C330021F23Rik	ENSMUST00000086479,ENSMUST00000136592,ENSMUST00000138454,ENSMUST00000151633,ENSMUST00000153341
ENSMUSG00000040372	6.33028	7.68461	5.20166	1.47826	0.563898	0.00333205	0.0707769	Gpr63	ENSMUST00000038920,ENSMUST00000151006
ENSMUSG00000073409	3.47388	2.10648	4.61337	-1.85506	-0.891462	0.00333493	0.0707769	H2-Q6	ENSMUST00000113879,ENSMUST00000174699
ENSMUSG00000031112	33.4056	27.7865	38.0882	-1.36786	-0.451916	0.00334063	0.0707769	Stk26	ENSMUST00000033444,ENSMUST00000114887,ENSMUST00000136741,ENSMUST00000146956
ENSMUSG00000028782	1.03293	0.643855	1.35715	-2.62849	-1.39423	0.00334771	0.0707769	Adgrb2	ENSMUST00000030571,ENSMUST00000097868,ENSMUST00000106012,ENSMUST00000106015,ENSMUST00000106017,ENSMUST00000106018,ENSMUST00000120204,ENSMUST00000121049,ENSMUST00000136416,ENSMUST00000136787,ENSMUST00000149282,ENSMUST00000163625,ENSMUST00000166118
ENSMUSG00000086308	2.04857	1.4136	2.57772	-2.10397	-1.07312	0.00334798	0.0707769	G630016G05Rik	ENSMUST00000152412,ENSMUST00000156095
ENSMUSG00000069171	24.416	16.3256	31.158	-1.91821	-0.939761	0.00336363	0.0709984	Nr2f1	ENSMUST00000091458,ENSMUST00000125176,ENSMUST00000127137,ENSMUST00000135284,ENSMUST00000150498,ENSMUST00000224798
ENSMUSG00000022012	7.65735	5.79644	9.2081	-1.67152	-0.741161	0.00337775	0.071187	Enox1	ENSMUST00000022589,ENSMUST00000226576,ENSMUST00000227662,ENSMUST00000227831,ENSMUST00000228102,ENSMUST00000228148,ENSMUST00000228845
ENSMUSG00000022610	11.6733	14.4673	9.34494	1.57701	0.65719	0.0033993	0.0715229	Mapk12	ENSMUST00000088827
ENSMUSG00000021615	6.27976	7.36016	5.37943	1.35643	0.43981	0.00340702	0.0715229	Xrcc4	ENSMUST00000022115,ENSMUST00000159199,ENSMUST00000160232,ENSMUST00000161396
ENSMUSG00000039483	12.9449	14.5854	11.5778	1.28629	0.36322	0.00340933	0.0715229	Asb6	ENSMUST00000041726,ENSMUST00000129628,ENSMUST00000144330,ENSMUST00000147414,ENSMUST00000148036
ENSMUSG00000015879	2.68708	3.07207	2.36625	1.70188	0.767125	0.0034526	0.0722228	Fam184b	ENSMUST00000016023,ENSMUST00000198680
ENSMUSG00000028413	46.041	41.5934	49.7474	-1.18869	-0.249378	0.00345322	0.0722228	B4galt1	ENSMUST00000030121,ENSMUST00000108096
ENSMUSG00000026969	0.737599	1.07393	0.457326	4.64619	2.21605	0.00346917	0.0723556	Fam166a	ENSMUST00000028346,ENSMUST00000139988
ENSMUSG00000097163	8.76622	10.2901	7.49635	1.48184	0.567394	0.00347011	0.0723556	BC051077	ENSMUST00000181440
ENSMUSG00000040183	13.3959	16.8039	10.5559	1.5284	0.612026	0.00348495	0.0725461	Ankrd6	ENSMUST00000035719,ENSMUST00000084748,ENSMUST00000084749,ENSMUST00000084750,ENSMUST00000108166,ENSMUST00000128496,ENSMUST00000140837,ENSMUST00000149650
ENSMUSG00000029326	25.4811	28.761	22.7479	1.23243	0.301501	0.00348983	0.0725461	Enoph1	ENSMUST00000031268,ENSMUST00000169390,ENSMUST00000199518,ENSMUST00000200223
ENSMUSG00000083705	0.783712	0.388026	1.11345	-3.32278	-1.73239	0.00350445	0.072602	Gm8624	ENSMUST00000118083,ENSMUST00000165677
ENSMUSG00000092267	0.923748	1.2247	0.672955	4.059	2.02113	0.00350578	0.072602	Gm20417	ENSMUST00000174784
ENSMUSG00000048827	0.899183	1.21161	0.638825	2.76745	1.46856	0.00350839	0.072602	Pkd1l3	ENSMUST00000057344,ENSMUST00000109242,ENSMUST00000212537,ENSMUST00000212545,ENSMUST00000212609,ENSMUST00000213034
ENSMUSG00000019139	34.1009	37.4279	31.3285	1.22061	0.287602	0.00353342	0.0728799	Isyna1	ENSMUST00000019283,ENSMUST00000209285,ENSMUST00000209751,ENSMUST00000210005,ENSMUST00000210358,ENSMUST00000210878,ENSMUST00000211117,ENSMUST00000211501,ENSMUST00000211773
ENSMUSG00000075593	2.05658	2.7513	1.47765	2.30744	1.20629	0.0035339	0.0728799	Gal3st4	ENSMUST00000100530,ENSMUST00000161279,ENSMUST00000161647,ENSMUST00000161665,ENSMUST00000162557
ENSMUSG00000034880	13.5244	15.4182	11.9462	1.32054	0.401129	0.00353811	0.0728799	Mrpl34	ENSMUST00000048914
ENSMUSG00000021338	23.1484	26.9717	19.9623	1.3448	0.42739	0.00354307	0.0728799	Carmil1	ENSMUST00000072889,ENSMUST00000110398,ENSMUST00000123076,ENSMUST00000125420,ENSMUST00000125901,ENSMUST00000128416,ENSMUST00000136517,ENSMUST00000140042,ENSMUST00000142171,ENSMUST00000144159,ENSMUST00000147261,ENSMUST00000151566
ENSMUSG00000023272	19.5927	23.1485	16.6296	1.37672	0.461231	0.00355543	0.0730247	Creld2	ENSMUST00000024042
ENSMUSG00000031075	5.30606	7.32017	3.62764	2.93289	1.55232	0.00356138	0.0730375	Ano1	ENSMUST00000033393,ENSMUST00000118556,ENSMUST00000121758,ENSMUST00000131571,ENSMUST00000131731,ENSMUST00000141632,ENSMUST00000152531,ENSMUST00000155175,ENSMUST00000208094,ENSMUST00000208985
ENSMUSG00000074634	5.31474	4.10008	6.32695	-1.82287	-0.866211	0.00359894	0.0735843	Tmem267	ENSMUST00000099147,ENSMUST00000176171,ENSMUST00000177361,ENSMUST00000178948,ENSMUST00000223912
ENSMUSG00000066357	76.221	68.2204	82.8882	-1.22094	-0.287991	0.00360271	0.0735843	Wdr6	ENSMUST00000068700
ENSMUSG00000029386	8.84886	7.45963	10.0066	-1.33151	-0.413059	0.00360542	0.0735843	Tctn2	ENSMUST00000100706,ENSMUST00000125191,ENSMUST00000130912,ENSMUST00000132090,ENSMUST00000140953,ENSMUST00000152822,ENSMUST00000185820
ENSMUSG00000029657	321.898	361.867	288.59	1.24662	0.318021	0.00361358	0.0735843	Hsph1	ENSMUST00000074846,ENSMUST00000200805,ENSMUST00000200825,ENSMUST00000201431,ENSMUST00000201452,ENSMUST00000201559,ENSMUST00000201666,ENSMUST00000201877,ENSMUST00000202089,ENSMUST00000202137,ENSMUST00000202361
ENSMUSG00000095440	64.359	54.6307	72.466	-1.30816	-0.387534	0.00361486	0.0735843	Fignl2	ENSMUST00000178140,ENSMUST00000213610
ENSMUSG00000087590	5.06684	6.42606	3.93416	1.72002	0.782424	0.00365461	0.0741122	Epb41l4aos	ENSMUST00000146010,ENSMUST00000179138
ENSMUSG00000040840	0.688104	1.07551	0.365263	4.47029	2.16037	0.00365723	0.0741122	4930579G18Rik	ENSMUST00000167763
ENSMUSG00000075012	18.282	21.32	15.7504	1.43847	0.524538	0.00366045	0.0741122	Fjx1	ENSMUST00000099678
ENSMUSG00000034382	5.33304	6.46501	4.38973	1.58292	0.66259	0.00366239	0.0741122	AI661453	ENSMUST00000037701,ENSMUST00000150819
ENSMUSG00000052920	4.50735	2.58325	6.11078	-2.44617	-1.29053	0.00366996	0.0741428	Prkg1	ENSMUST00000065067,ENSMUST00000073581,ENSMUST00000182401,ENSMUST00000182459,ENSMUST00000182527,ENSMUST00000182685,ENSMUST00000183135
ENSMUSG00000038765	57.5628	67.6778	49.1336	1.37419	0.458585	0.00368102	0.0741428	Lmx1b	ENSMUST00000041730,ENSMUST00000137559,ENSMUST00000176067
ENSMUSG00000022449	7.81994	9.43786	6.47168	1.52433	0.608177	0.0036877	0.0741428	Adamts20	ENSMUST00000035342,ENSMUST00000128797,ENSMUST00000129195,ENSMUST00000155907
ENSMUSG00000030982	44.0369	39.4857	47.8295	-1.19666	-0.25901	0.0036925	0.0741428	9030624J02Rik	ENSMUST00000033280,ENSMUST00000059390,ENSMUST00000106552,ENSMUST00000106553,ENSMUST00000129334,ENSMUST00000131162,ENSMUST00000136623,ENSMUST00000146350,ENSMUST00000148586,ENSMUST00000149749,ENSMUST00000175730,ENSMUST00000175922,ENSMUST00000175952,ENSMUST00000176197,ENSMUST00000208483,ENSMUST00000209103
ENSMUSG00000042129	3.76444	2.62472	4.71421	-1.83187	-0.873316	0.00369271	0.0741428	Rassf4	ENSMUST00000035842,ENSMUST00000203029,ENSMUST00000203477,ENSMUST00000203634,ENSMUST00000204203,ENSMUST00000204313,ENSMUST00000204576
ENSMUSG00000024565	10.368	12.5541	8.54633	1.65784	0.729306	0.00369633	0.0741428	Sall3	ENSMUST00000057950
ENSMUSG00000019838	14.8486	18.545	11.7683	1.54299	0.625728	0.00372686	0.0746227	Slc16a10	ENSMUST00000092566,ENSMUST00000213488,ENSMUST00000213827,ENSMUST00000217252
ENSMUSG00000020661	121.41	111.47	129.693	-1.16196	-0.216555	0.00373769	0.0746227	Dnmt3a	ENSMUST00000020991,ENSMUST00000085826,ENSMUST00000111186,ENSMUST00000172509,ENSMUST00000172689,ENSMUST00000172719,ENSMUST00000172749,ENSMUST00000172816,ENSMUST00000172879,ENSMUST00000172913,ENSMUST00000173197,ENSMUST00000173700,ENSMUST00000174102,ENSMUST00000174272,ENSMUST00000174483,ENSMUST00000174733,ENSMUST00000174774,ENSMUST00000174817
ENSMUSG00000027722	55.5909	63.0873	49.344	1.27006	0.344898	0.00374117	0.0746227	Spata5	ENSMUST00000029277,ENSMUST00000108112,ENSMUST00000124347,ENSMUST00000130674,ENSMUST00000132958,ENSMUST00000138225,ENSMUST00000142199,ENSMUST00000147687,ENSMUST00000198968,ENSMUST00000200093
ENSMUSG00000020865	0.803997	1.14301	0.521482	2.95291	1.56214	0.00375009	0.0746227	Abcc3	ENSMUST00000021231,ENSMUST00000126566,ENSMUST00000140985,ENSMUST00000151124,ENSMUST00000155253,ENSMUST00000178136
ENSMUSG00000018395	36.6657	32.347	40.2646	-1.23233	-0.301386	0.00375388	0.0746227	Kif3a	ENSMUST00000057330,ENSMUST00000118353,ENSMUST00000120613,ENSMUST00000130037,ENSMUST00000132496,ENSMUST00000132653,ENSMUST00000140359,ENSMUST00000173744
ENSMUSG00000043336	24.1599	27.9856	20.9717	1.33199	0.41358	0.00375413	0.0746227	Filip1l	ENSMUST00000099667,ENSMUST00000159414,ENSMUST00000159816
ENSMUSG00000066842	70.7399	56.9809	82.2056	-1.42993	-0.515944	0.00375833	0.0746227	Hmcn1	ENSMUST00000074783,ENSMUST00000137197,ENSMUST00000137909,ENSMUST00000151899,ENSMUST00000155715,ENSMUST00000177036
ENSMUSG00000091462	0.616261	0.892281	0.386244	4.76393	2.25215	0.00378404	0.0749209	Gm17084	ENSMUST00000163843
ENSMUSG00000053153	3.64036	2.60937	4.49951	-2.05042	-1.03592	0.00378427	0.0749209	Spag16	ENSMUST00000065425,ENSMUST00000113940,ENSMUST00000161131,ENSMUST00000161310,ENSMUST00000187159,ENSMUST00000190833,ENSMUST00000191569
ENSMUSG00000097472	1.12643	1.60771	0.725367	6.89764	2.7861	0.00379386	0.0750026	Gm26586	ENSMUST00000181918
ENSMUSG00000096991	0.473541	0.596058	0.371443	2.68328	1.424	0.00380529	0.0751202	Gm26789	ENSMUST00000181342
ENSMUSG00000027832	4.41389	3.01464	5.57993	-2.26718	-1.1809	0.0038261	0.0753501	Ptx3	ENSMUST00000029421,ENSMUST00000182521
ENSMUSG00000087700	0.688558	0.967735	0.45591	4.9748	2.31464	0.00382792	0.0753501	Gm15283	ENSMUST00000125308,ENSMUST00000221427,ENSMUST00000222217
ENSMUSG00000067367	107.302	116.443	99.6843	1.16788	0.223895	0.00384532	0.0755842	Lyar	ENSMUST00000087514,ENSMUST00000114106,ENSMUST00000123207,ENSMUST00000130721,ENSMUST00000131492,ENSMUST00000132190,ENSMUST00000146401,ENSMUST00000152066,ENSMUST00000154975,ENSMUST00000155300,ENSMUST00000202506
ENSMUSG00000045045	11.2136	12.8191	9.87573	1.2918	0.369387	0.00385666	0.0756986	Lrfn4	ENSMUST00000053597,ENSMUST00000113822
ENSMUSG00000003452	13.9226	11.7453	15.7369	-1.51641	-0.600661	0.00386753	0.0758037	Bicd1	ENSMUST00000003544,ENSMUST00000086829,ENSMUST00000111513,ENSMUST00000130270,ENSMUST00000140759,ENSMUST00000172926,ENSMUST00000173408,ENSMUST00000174886,ENSMUST00000203502
ENSMUSG00000002733	24.9172	27.4404	22.8145	1.21141	0.276692	0.0038749	0.0758396	Plekha3	ENSMUST00000111920,ENSMUST00000125119
ENSMUSG00000029763	48.318	43.1872	52.5937	-1.21677	-0.283052	0.00393527	0.0769116	Exoc4	ENSMUST00000052266,ENSMUST00000090381,ENSMUST00000115080,ENSMUST00000132842,ENSMUST00000134653,ENSMUST00000137043,ENSMUST00000139132,ENSMUST00000143190,ENSMUST00000152835,ENSMUST00000156207
ENSMUSG00000028184	161.171	176.166	148.675	1.19867	0.261431	0.00394379	0.0769685	Adgrl2	ENSMUST00000098518,ENSMUST00000106128,ENSMUST00000168352,ENSMUST00000195988,ENSMUST00000196526,ENSMUST00000197348,ENSMUST00000197521,ENSMUST00000197567,ENSMUST00000197925,ENSMUST00000198139,ENSMUST00000198563,ENSMUST00000198779,ENSMUST00000199059,ENSMUST00000199238,ENSMUST00000199750,ENSMUST00000200023,ENSMUST00000200154,ENSMUST00000200216,ENSMUST00000200456,ENSMUST00000200543
ENSMUSG00000097617	1.39415	1.70124	1.13824	1.71103	0.774865	0.00395362	0.0770506	Gm10687	ENSMUST00000180670
ENSMUSG00000042622	3.62713	4.80299	2.64724	2.02691	1.01928	0.00396869	0.0771942	Maff	ENSMUST00000096350,ENSMUST00000163691
ENSMUSG00000039763	2.46664	1.64128	3.15444	-1.76079	-0.816223	0.00397224	0.0771942	Dnajc28	ENSMUST00000049244,ENSMUST00000133731,ENSMUST00000143058,ENSMUST00000169982
ENSMUSG00000020486	1.09928	0.78555	1.36072	-1.86995	-0.903001	0.00397971	0.0772299	Sept4	ENSMUST00000018544,ENSMUST00000063156,ENSMUST00000107960,ENSMUST00000107961,ENSMUST00000107962,ENSMUST00000122067,ENSMUST00000122945,ENSMUST00000123081,ENSMUST00000127414,ENSMUST00000132723,ENSMUST00000133202,ENSMUST00000133638,ENSMUST00000134923,ENSMUST00000135175,ENSMUST00000136229,ENSMUST00000140398,ENSMUST00000143950,ENSMUST00000148216
ENSMUSG00000001674	139.935	154.24	128.014	1.20295	0.266575	0.00398612	0.0772452	Ddx18	ENSMUST00000001724,ENSMUST00000131471,ENSMUST00000134417,ENSMUST00000148809
ENSMUSG00000025316	20.3209	24.0113	17.2455	1.43637	0.522426	0.00400023	0.0774093	Banp	ENSMUST00000026354,ENSMUST00000093078,ENSMUST00000167711,ENSMUST00000170857,ENSMUST00000172511,ENSMUST00000172513,ENSMUST00000172628,ENSMUST00000172681,ENSMUST00000173201,ENSMUST00000173254,ENSMUST00000173396,ENSMUST00000173753,ENSMUST00000173925,ENSMUST00000174327,ENSMUST00000174445,ENSMUST00000174753
ENSMUSG00000032850	4.73719	3.76875	5.54423	-1.48649	-0.57191	0.00402247	0.077682	Rnft2	ENSMUST00000117177,ENSMUST00000121369,ENSMUST00000132831,ENSMUST00000133372,ENSMUST00000134281,ENSMUST00000144213,ENSMUST00000154786
ENSMUSG00000027978	0.912307	1.45484	0.460199	4.14061	2.04984	0.00402565	0.077682	Prss12	ENSMUST00000029603
ENSMUSG00000045284	5.76872	4.79608	6.57925	-1.50406	-0.588863	0.00403563	0.0777652	Dcaf12l1	ENSMUST00000060481,ENSMUST00000115056
ENSMUSG00000026768	19.294	16.188	21.8823	-1.41008	-0.495776	0.00405328	0.0779958	Itga8	ENSMUST00000028106,ENSMUST00000129370,ENSMUST00000130548,ENSMUST00000141477,ENSMUST00000148055,ENSMUST00000172716,ENSMUST00000172791
ENSMUSG00000023170	15.5075	12.736	17.8171	-1.36078	-0.444435	0.00406715	0.07813	Gps2	ENSMUST00000057884,ENSMUST00000072581,ENSMUST00000116358,ENSMUST00000124596,ENSMUST00000134581
ENSMUSG00000030220	9.24933	10.7926	7.96327	1.43141	0.517439	0.00407165	0.07813	Arhgdib	ENSMUST00000032344,ENSMUST00000111891,ENSMUST00000111892,ENSMUST00000154440,ENSMUST00000204934
ENSMUSG00000014748	39.6718	44.6291	35.5408	1.23332	0.30255	0.00408062	0.0781929	Tex261	ENSMUST00000014892,ENSMUST00000125614,ENSMUST00000137773,ENSMUST00000138192
ENSMUSG00000050908	11.1503	8.98058	12.9583	-1.43819	-0.524251	0.00408633	0.078193	Tvp23a	ENSMUST00000051118,ENSMUST00000128288,ENSMUST00000135315,ENSMUST00000141587,ENSMUST00000153027
ENSMUSG00000026664	9.81413	8.30979	11.0678	-1.29366	-0.371459	0.00410057	0.0782033	Phyh	ENSMUST00000027975,ENSMUST00000128738,ENSMUST00000146933
ENSMUSG00000030930	20.3855	24.1368	17.2595	1.53858	0.6216	0.00410423	0.0782033	Chst15	ENSMUST00000077472,ENSMUST00000080215,ENSMUST00000132508,ENSMUST00000207068
ENSMUSG00000032547	77.2886	85.0316	70.836	1.18792	0.248434	0.00410493	0.0782033	Ryk	ENSMUST00000035142,ENSMUST00000175788,ENSMUST00000175883,ENSMUST00000176198,ENSMUST00000176573,ENSMUST00000177274
ENSMUSG00000060568	3.00488	4.01899	2.15979	1.66801	0.738125	0.00410966	0.0782033	Fam78b	ENSMUST00000122929,ENSMUST00000126198,ENSMUST00000128373,ENSMUST00000156025,ENSMUST00000165874,ENSMUST00000190081
ENSMUSG00000040354	87.803	96.0401	80.9388	1.1855	0.245501	0.00413479	0.0784228	Mars	ENSMUST00000037290,ENSMUST00000128369,ENSMUST00000134778,ENSMUST00000139683,ENSMUST00000145275,ENSMUST00000171564
ENSMUSG00000002799	10.5166	12.5112	8.85436	1.6129	0.689657	0.00413758	0.0784228	Jag2	ENSMUST00000075827,ENSMUST00000220771,ENSMUST00000220855,ENSMUST00000221320,ENSMUST00000221454,ENSMUST00000221647,ENSMUST00000221696,ENSMUST00000222402,ENSMUST00000223140,ENSMUST00000223304
ENSMUSG00000017778	72.5225	81.6217	64.9398	1.24307	0.313911	0.00413835	0.0784228	Cox7c	ENSMUST00000017922,ENSMUST00000078764,ENSMUST00000131011,ENSMUST00000132233
ENSMUSG00000069266	0.263961	0.399696	0.150849	4.50011	2.16996	0.00414689	0.0784763	Hist1h4b	ENSMUST00000102965
ENSMUSG00000020701	0.704725	0.910911	0.532903	2.71055	1.43858	0.00415731	0.0785652	Tmem132e	ENSMUST00000054245,ENSMUST00000092852,ENSMUST00000132477,ENSMUST00000202598
ENSMUSG00000042156	34.3482	29.3589	38.506	-1.28544	-0.362266	0.00417012	0.0786989	Dzip1	ENSMUST00000004055,ENSMUST00000047208,ENSMUST00000226919,ENSMUST00000226960,ENSMUST00000227344,ENSMUST00000228142,ENSMUST00000228157,ENSMUST00000228540,ENSMUST00000228687,ENSMUST00000228861
ENSMUSG00000001741	1.21277	0.914468	1.46136	-1.92545	-0.945196	0.0041763	0.0787073	Il16	ENSMUST00000001792,ENSMUST00000131916,ENSMUST00000145610,ENSMUST00000151047,ENSMUST00000153560,ENSMUST00000156553
ENSMUSG00000030559	1.98264	1.39839	2.46951	-1.72772	-0.788871	0.00418375	0.0787394	Rab38	ENSMUST00000107256,ENSMUST00000208478
ENSMUSG00000026207	14.4133	11.0765	17.194	-1.47345	-0.559198	0.00419209	0.0787577	Speg	ENSMUST00000087122,ENSMUST00000113587,ENSMUST00000113588,ENSMUST00000113589,ENSMUST00000113590,ENSMUST00000122266,ENSMUST00000125118,ENSMUST00000125306,ENSMUST00000132222,ENSMUST00000132228,ENSMUST00000137868,ENSMUST00000143679,ENSMUST00000146705,ENSMUST00000148515,ENSMUST00000187214
ENSMUSG00000037990	1.35862	1.80201	0.989127	1.92473	0.94466	0.00420394	0.0787577	Sh3rf3	ENSMUST00000133151,ENSMUST00000135526,ENSMUST00000148267,ENSMUST00000152924,ENSMUST00000153031
ENSMUSG00000019230	66.7175	93.5767	44.3348	2.05029	1.03583	0.00420482	0.0787577	Lhx9	ENSMUST00000019374,ENSMUST00000046870,ENSMUST00000093486,ENSMUST00000112026,ENSMUST00000112030,ENSMUST00000192425,ENSMUST00000194557
ENSMUSG00000070462	20.0032	22.459	17.9566	1.23292	0.302077	0.00420768	0.0787577	Tlnrd1	ENSMUST00000094216
ENSMUSG00000029832	1.19666	1.55634	0.896937	2.36148	1.23969	0.00422233	0.0789242	Nfe2l3	ENSMUST00000005103,ENSMUST00000061507,ENSMUST00000160133
ENSMUSG00000045969	50.4121	55.7128	45.9948	1.21208	0.277491	0.00423181	0.0789937	Ing1	ENSMUST00000054399,ENSMUST00000209565,ENSMUST00000209646,ENSMUST00000210041,ENSMUST00000210670,ENSMUST00000210740,ENSMUST00000211007
ENSMUSG00000097828	0.879752	1.31196	0.519577	4.00473	2.0017	0.00424199	0.0790762	6430562O15Rik	ENSMUST00000180491,ENSMUST00000180808,ENSMUST00000225937
ENSMUSG00000090370	1.02875	1.32013	0.785932	3.11264	1.63814	0.00424863	0.0790925	Gm21989	ENSMUST00000174530
ENSMUSG00000066687	21.488	24.5076	18.9716	1.34289	0.425346	0.00426802	0.0793459	Zbtb16	ENSMUST00000093852,ENSMUST00000216150
ENSMUSG00000042106	8.95085	10.7378	7.46175	1.74248	0.801144	0.00428155	0.0794897	Fam212a	ENSMUST00000048568,ENSMUST00000175914
ENSMUSG00000055639	46.9746	39.3956	53.2904	-1.361	-0.444664	0.00429289	0.0795925	Dach1	ENSMUST00000069334,ENSMUST00000071533,ENSMUST00000156684
ENSMUSG00000032349	120.274	133.104	109.583	1.20381	0.267613	0.00435407	0.0803888	Elovl5	ENSMUST00000034904,ENSMUST00000133757,ENSMUST00000134072,ENSMUST00000148398
ENSMUSG00000058444	20.2127	17.1551	22.7607	-1.29913	-0.37754	0.00436022	0.0803888	Map2k5	ENSMUST00000034920,ENSMUST00000213604,ENSMUST00000216999
ENSMUSG00000069308	1.62654	1.27061	1.92315	-3.08652	-1.62598	0.00436222	0.0803888	Hist1h2bp	ENSMUST00000102982,ENSMUST00000110473
ENSMUSG00000041236	60.7958	54.9384	65.677	-1.20352	-0.267261	0.00436691	0.0803888	Vps41	ENSMUST00000072961,ENSMUST00000222010,ENSMUST00000222102,ENSMUST00000222269,ENSMUST00000222813
ENSMUSG00000041361	6.42644	5.19759	7.45048	-1.52575	-0.609515	0.00436853	0.0803888	Myzap	ENSMUST00000093823,ENSMUST00000163708,ENSMUST00000166112,ENSMUST00000169573,ENSMUST00000171977
ENSMUSG00000042808	1.50858	2.52305	0.663182	4.82591	2.2708	0.004371	0.0803888	Gpx2	ENSMUST00000082431,ENSMUST00000220569,ENSMUST00000221421
ENSMUSG00000066043	68.6927	62.6994	73.6871	-1.17379	-0.231168	0.00438553	0.0805482	Phactr4	ENSMUST00000084170,ENSMUST00000084249,ENSMUST00000102568,ENSMUST00000127516,ENSMUST00000136711,ENSMUST00000152271
ENSMUSG00000097479	6.52056	9.17534	4.30824	2.14971	1.10414	0.00441325	0.0809489	Gm26582	ENSMUST00000181481
ENSMUSG00000046719	0.979761	0.565114	1.3253	-2.20404	-1.14015	0.00445181	0.0812763	Nxph3	ENSMUST00000058866
ENSMUSG00000027878	103.708	86.7182	117.866	-1.36193	-0.445649	0.00445333	0.0812763	Notch2	ENSMUST00000079812,ENSMUST00000198324
ENSMUSG00000028576	54.2322	48.0424	59.3904	-1.24568	-0.316931	0.00446233	0.0812763	Ift74	ENSMUST00000030311,ENSMUST00000107104,ENSMUST00000152289
ENSMUSG00000035834	36.9307	42.2096	32.5316	1.25951	0.332867	0.00446277	0.0812763	Polr3g	ENSMUST00000048993,ENSMUST00000160331,ENSMUST00000161093,ENSMUST00000161920,ENSMUST00000162535
ENSMUSG00000032262	15.0758	17.8545	12.7603	1.34866	0.431531	0.00446347	0.0812763	Elovl4	ENSMUST00000034796,ENSMUST00000183614
ENSMUSG00000088185	0.32844	0.437868	0.237251	2.91738	1.54467	0.00446673	0.0812763	Scarna2	ENSMUST00000157560
ENSMUSG00000021469	29.7835	36.6379	24.0714	1.4438	0.529872	0.00447257	0.0812763	Msx2	ENSMUST00000021922,ENSMUST00000188606
ENSMUSG00000031917	82.8725	94.4855	73.195	1.26525	0.339427	0.00448213	0.0813423	Nip7	ENSMUST00000034392,ENSMUST00000170962,ENSMUST00000212281
ENSMUSG00000090122	1.17559	0.835098	1.45933	-2.4917	-1.31713	0.00451108	0.0815934	Kcne1l	ENSMUST00000134825
ENSMUSG00000028300	12.3648	14.3078	10.7457	1.40058	0.486022	0.00451986	0.0815934	3110043O21Rik	ENSMUST00000084724,ENSMUST00000108126,ENSMUST00000108127,ENSMUST00000130538,ENSMUST00000142628,ENSMUST00000149138,ENSMUST00000156472
ENSMUSG00000048126	4.92571	2.89208	6.62041	-2.97516	-1.57297	0.00452153	0.0815934	Col6a3	ENSMUST00000056925,ENSMUST00000097653,ENSMUST00000130846,ENSMUST00000136916,ENSMUST00000145750,ENSMUST00000150769,ENSMUST00000187753,ENSMUST00000188587
ENSMUSG00000030232	81.2263	89.1572	74.6172	1.19709	0.25953	0.00452308	0.0815934	Aebp2	ENSMUST00000032359,ENSMUST00000087614,ENSMUST00000095350,ENSMUST00000160772,ENSMUST00000160836,ENSMUST00000161335,ENSMUST00000162100,ENSMUST00000162903,ENSMUST00000204724
ENSMUSG00000021047	7.91136	6.28623	9.26563	-1.38696	-0.471926	0.0045257	0.0815934	Nova1	ENSMUST00000021438,ENSMUST00000218829,ENSMUST00000219330,ENSMUST00000219886,ENSMUST00000220258
ENSMUSG00000042246	8.32903	10.0971	6.85567	1.45866	0.544645	0.00453321	0.0816216	Tmc7	ENSMUST00000044195,ENSMUST00000139693,ENSMUST00000145989,ENSMUST00000153635
ENSMUSG00000092029	4.38562	5.43479	3.51132	2.06905	1.04897	0.00460871	0.0828349	Gm9027	ENSMUST00000165914
ENSMUSG00000040731	260.514	278.217	245.762	1.12998	0.176294	0.00461267	0.0828349	Eif4h	ENSMUST00000036125,ENSMUST00000200874,ENSMUST00000201263,ENSMUST00000202289,ENSMUST00000202622
ENSMUSG00000035397	7.87255	9.11137	6.84019	1.47456	0.560281	0.00462081	0.0828726	Klf16	ENSMUST00000038558
ENSMUSG00000042298	23.833	26.5606	21.56	1.26597	0.340248	0.00464015	0.0831108	Ttc19	ENSMUST00000050646,ENSMUST00000101075,ENSMUST00000136477,ENSMUST00000154976,ENSMUST00000162385
ENSMUSG00000020647	8.79045	6.89866	10.3669	-1.52162	-0.605604	0.0046473	0.0831303	Ncoa1	ENSMUST00000085814,ENSMUST00000217674,ENSMUST00000217794,ENSMUST00000217822,ENSMUST00000218191,ENSMUST00000219275,ENSMUST00000219373,ENSMUST00000219715,ENSMUST00000220434
ENSMUSG00000040253	1.38982	1.05817	1.6662	-1.8199	-0.863855	0.00466433	0.0833263	Gbp7	ENSMUST00000045097,ENSMUST00000171263
ENSMUSG00000024420	93.2496	83.7558	101.161	-1.20256	-0.266114	0.0046888	0.0836214	Zfp521	ENSMUST00000025288
ENSMUSG00000044338	51.353	45.4734	56.2526	-1.23352	-0.302784	0.00469351	0.0836214	Aplnr	ENSMUST00000057019,ENSMUST00000184728
ENSMUSG00000019982	5.37527	4.45262	6.14414	-1.37259	-0.4569	0.00469913	0.0836214	Myb	ENSMUST00000020158,ENSMUST00000186446,ENSMUST00000188495,ENSMUST00000214539,ENSMUST00000216751,ENSMUST00000216985
ENSMUSG00000031548	131.831	100.15	158.232	-1.63333	-0.707815	0.00470795	0.0836675	Sfrp1	ENSMUST00000033952
ENSMUSG00000070407	20.4642	23.8425	17.6489	1.34827	0.431106	0.00471392	0.0836675	Hs3st3b1	ENSMUST00000094103
ENSMUSG00000042607	117.734	149.147	91.556	1.66655	0.736861	0.00472006	0.0836682	Asb4	ENSMUST00000043294,ENSMUST00000183358
ENSMUSG00000075000	13.8041	15.457	12.4266	1.26903	0.343731	0.00473737	0.0838667	Nrbf2	ENSMUST00000077839,ENSMUST00000159002
ENSMUSG00000051343	1.68949	1.99165	1.4377	2.04485	1.032	0.00476755	0.0842922	Rab11fip5	ENSMUST00000060837,ENSMUST00000204087,ENSMUST00000204504
ENSMUSG00000031799	585.904	644.34	537.207	1.19647	0.258785	0.00477493	0.0843141	Tpm4	ENSMUST00000003575,ENSMUST00000123177
ENSMUSG00000032024	59.9201	52.1315	66.4106	-1.29506	-0.373014	0.00478238	0.0843371	Clmp	ENSMUST00000034522,ENSMUST00000134153,ENSMUST00000139577,ENSMUST00000141759
ENSMUSG00000091183	9.72404	8.45743	10.7796	-1.35632	-0.439693	0.00480061	0.084468	Gm5141	ENSMUST00000167516,ENSMUST00000201047,ENSMUST00000202582
ENSMUSG00000031393	75.2572	68.6819	80.7367	-1.17253	-0.229626	0.00480604	0.084468	Mecp2	ENSMUST00000033770,ENSMUST00000100750,ENSMUST00000123362,ENSMUST00000140399,ENSMUST00000170481,ENSMUST00000198358
ENSMUSG00000042804	3.0276	1.64746	4.17772	-2.69132	-1.42831	0.00480827	0.084468	Gpr153	ENSMUST00000055754,ENSMUST00000105650,ENSMUST00000105651,ENSMUST00000144035
ENSMUSG00000034349	439.128	406.493	466.324	-1.15075	-0.20258	0.00482202	0.0845272	Smc4	ENSMUST00000042901,ENSMUST00000107803,ENSMUST00000124983,ENSMUST00000128118,ENSMUST00000128134,ENSMUST00000136502,ENSMUST00000148385,ENSMUST00000149174,ENSMUST00000156354,ENSMUST00000194693,ENSMUST00000195525
ENSMUSG00000038453	1.89787	1.16886	2.50538	-2.43021	-1.28108	0.00483263	0.0845272	Srcin1	ENSMUST00000107590,ENSMUST00000107593,ENSMUST00000107596,ENSMUST00000126287,ENSMUST00000142123,ENSMUST00000145845,ENSMUST00000207653
ENSMUSG00000072946	15.1884	13.4703	16.6201	-1.23423	-0.303616	0.0048336	0.0845272	Ptgr2	ENSMUST00000123614,ENSMUST00000123693,ENSMUST00000128158,ENSMUST00000128541,ENSMUST00000135001,ENSMUST00000138733,ENSMUST00000146377,ENSMUST00000147363,ENSMUST00000150720
ENSMUSG00000059921	91.0822	69.9985	108.652	-1.59042	-0.669404	0.00484137	0.0845272	Unc5c	ENSMUST00000075282,ENSMUST00000106236,ENSMUST00000123631,ENSMUST00000130636,ENSMUST00000142762,ENSMUST00000151007,ENSMUST00000155416,ENSMUST00000200114
ENSMUSG00000036667	80.4681	72.3882	87.2013	-1.19879	-0.261576	0.00485425	0.0845272	Tcaf1	ENSMUST00000045054,ENSMUST00000045140,ENSMUST00000121083,ENSMUST00000141794,ENSMUST00000151021,ENSMUST00000152100,ENSMUST00000153952,ENSMUST00000165486
ENSMUSG00000073676	308.99	353.329	272.041	1.27994	0.356078	0.00485534	0.0845272	Hspe1	ENSMUST00000075242,ENSMUST00000134628
ENSMUSG00000004872	5.76741	8.4174	3.55909	6.04175	2.59497	0.0048557	0.0845272	Pax3	ENSMUST00000004994,ENSMUST00000087086,ENSMUST00000172555
ENSMUSG00000051550	3.4745	2.80613	4.03147	-1.40482	-0.490383	0.00486093	0.0845272	Zfp579	ENSMUST00000108572,ENSMUST00000159754,ENSMUST00000160225,ENSMUST00000160808,ENSMUST00000162502,ENSMUST00000162731
ENSMUSG00000045680	2.3245	1.0711	3.36901	-3.12993	-1.64613	0.00487123	0.084599	Tcf21	ENSMUST00000049930,ENSMUST00000218002
ENSMUSG00000020102	2.78228	2.33851	3.15209	-1.59411	-0.672749	0.00488735	0.0847718	Slc16a7	ENSMUST00000063318,ENSMUST00000105257,ENSMUST00000209246,ENSMUST00000210069,ENSMUST00000210780,ENSMUST00000211781
ENSMUSG00000031578	92.5671	104.794	82.3784	1.27073	0.34566	0.00489544	0.0848048	Mak16	ENSMUST00000033983,ENSMUST00000209991,ENSMUST00000210278,ENSMUST00000210450
ENSMUSG00000037225	0.517017	0.713341	0.353415	2.11201	1.07862	0.00490665	0.0848222	Fgf2	ENSMUST00000038885,ENSMUST00000091203,ENSMUST00000108120,ENSMUST00000138563,ENSMUST00000145228,ENSMUST00000150021,ENSMUST00000199938,ENSMUST00000200585
ENSMUSG00000053137	7.81046	9.60449	6.31544	1.91009	0.933641	0.00490922	0.0848222	Mapk11	ENSMUST00000088823
ENSMUSG00000028399	65.4865	58.6538	71.1804	-1.20231	-0.265809	0.00491499	0.0848222	Ptprd	ENSMUST00000050757,ENSMUST00000084467,ENSMUST00000098005,ENSMUST00000102834,ENSMUST00000107287,ENSMUST00000107289,ENSMUST00000129550,ENSMUST00000134604,ENSMUST00000138955,ENSMUST00000140422,ENSMUST00000156656,ENSMUST00000172811,ENSMUST00000173376,ENSMUST00000173560,ENSMUST00000173592,ENSMUST00000173662,ENSMUST00000174023,ENSMUST00000174180,ENSMUST00000174531,ENSMUST00000174831,ENSMUST00000174832,…
ENSMUSG00000030257	9.0621	7.11824	10.682	-1.51577	-0.600049	0.00492947	0.0848468	Srgap3	ENSMUST00000060215,ENSMUST00000088373,ENSMUST00000113169,ENSMUST00000131835,ENSMUST00000143475
ENSMUSG00000035964	4.37061	5.42701	3.49027	1.50074	0.585672	0.00493468	0.0848468	Tmem59l	ENSMUST00000045286,ENSMUST00000210365
ENSMUSG00000031673	159.013	138.249	176.316	-1.26406	-0.338065	0.00494592	0.0848468	Cdh11	ENSMUST00000075190,ENSMUST00000210425,ENSMUST00000210578
ENSMUSG00000030887	0.779827	1.16831	0.456089	4.66489	2.22184	0.00494616	0.0848468	Pdzd9	ENSMUST00000033178,ENSMUST00000127845,ENSMUST00000208635
ENSMUSG00000044134	7.23745	8.66658	6.04651	1.38538	0.470282	0.00494734	0.0848468	Fam109a	ENSMUST00000056654,ENSMUST00000198155,ENSMUST00000198271
ENSMUSG00000034751	45.2417	41.269	48.5522	-1.17524	-0.232958	0.00496418	0.0850294	Mast4	ENSMUST00000099202,ENSMUST00000164111,ENSMUST00000164211,ENSMUST00000166336,ENSMUST00000166726,ENSMUST00000166867,ENSMUST00000167058,ENSMUST00000167462,ENSMUST00000168226,ENSMUST00000169605,ENSMUST00000171358,ENSMUST00000171791,ENSMUST00000172264,ENSMUST00000185314,ENSMUST00000185947,ENSMUST00000187024,ENSMUST00000191417,ENSMUST00000194446,ENSMUST00000211607
ENSMUSG00000030888	35.7104	39.9576	32.171	1.26813	0.342703	0.00498851	0.0853396	Rrp8	ENSMUST00000033179,ENSMUST00000098148,ENSMUST00000127738,ENSMUST00000137902,ENSMUST00000148176,ENSMUST00000154852
ENSMUSG00000030515	8.08937	6.67004	9.27216	-1.39097	-0.476096	0.00500707	0.0855504	Tarsl2	ENSMUST00000032728,ENSMUST00000126941,ENSMUST00000127354,ENSMUST00000206323
ENSMUSG00000028367	177.903	195.267	163.434	1.1861	0.24622	0.00501378	0.0855585	Txn1	ENSMUST00000030051
ENSMUSG00000025795	32.3062	35.7023	29.4762	1.23698	0.306818	0.00502816	0.0856974	Rassf3	ENSMUST00000026902,ENSMUST00000219500
ENSMUSG00000082674	0.480691	0.272733	0.653989	-4.18584	-2.06552	0.00504756	0.0858083	Gm11914	ENSMUST00000117094
ENSMUSG00000026864	824.852	882.272	777.003	1.13586	0.183786	0.00505498	0.0858083	Hspa5	ENSMUST00000028222,ENSMUST00000100171,ENSMUST00000129333,ENSMUST00000137145,ENSMUST00000145466,ENSMUST00000155595
ENSMUSG00000047347	1.59448	0.765846	2.28501	-23.4757	-4.55309	0.00505843	0.0858083	Tdg-ps	ENSMUST00000051363
ENSMUSG00000032872	80.785	88.2284	74.5823	1.1795	0.238181	0.00505969	0.0858083	Cyb5r4	ENSMUST00000168529,ENSMUST00000174043,ENSMUST00000174294,ENSMUST00000174540,ENSMUST00000174724
ENSMUSG00000033628	30.3427	26.674	33.4001	-1.26218	-0.335919	0.00508942	0.0861619	Pik3c3	ENSMUST00000091978,ENSMUST00000115811,ENSMUST00000115812,ENSMUST00000131405
ENSMUSG00000026922	3.48101	4.02507	3.02763	1.51916	0.603277	0.00509862	0.0861619	Agpat2	ENSMUST00000028286,ENSMUST00000131940,ENSMUST00000140386,ENSMUST00000140508,ENSMUST00000154753
ENSMUSG00000035828	9.78201	11.4555	8.38742	1.46503	0.550928	0.00509938	0.0861619	Pim3	ENSMUST00000042818
ENSMUSG00000041773	24.6293	28.2559	21.6072	1.331	0.412514	0.00510799	0.0862013	Enc1	ENSMUST00000041623
ENSMUSG00000051146	0.854913	1.10056	0.65021	1.69343	0.759949	0.00511667	0.0862396	Camk2n2	ENSMUST00000052939
ENSMUSG00000048647	2.41292	1.91413	2.82858	-1.87364	-0.905841	0.00512283	0.0862396	Exd1	ENSMUST00000060009,ENSMUST00000133668,ENSMUST00000171024
ENSMUSG00000026825	26.6969	21.789	30.7869	-1.38839	-0.473413	0.00515066	0.0865448	Dnm1	ENSMUST00000078352,ENSMUST00000091089,ENSMUST00000113350,ENSMUST00000113352,ENSMUST00000113365,ENSMUST00000129156,ENSMUST00000139238,ENSMUST00000139291,ENSMUST00000139624,ENSMUST00000141633,ENSMUST00000145885,ENSMUST00000155269,ENSMUST00000156866,ENSMUST00000201433,ENSMUST00000201440,ENSMUST00000201494,ENSMUST00000202578
ENSMUSG00000003228	10.2893	11.4396	9.33075	1.26901	0.343706	0.00515358	0.0865448	Grk5	ENSMUST00000003313
ENSMUSG00000069255	8.67235	7.29996	9.81601	-1.33995	-0.422182	0.00517124	0.0865491	Dusp22	ENSMUST00000091672,ENSMUST00000095914,ENSMUST00000110310,ENSMUST00000220748,ENSMUST00000221725
ENSMUSG00000027894	19.2332	16.8174	21.2464	-1.31562	-0.395742	0.00517127	0.0865491	Slc6a17	ENSMUST00000029499,ENSMUST00000166736,ENSMUST00000166892,ENSMUST00000167898,ENSMUST00000167975,ENSMUST00000168211,ENSMUST00000169413,ENSMUST00000169449,ENSMUST00000170429,ENSMUST00000171029
ENSMUSG00000027833	20.3495	29.738	12.5258	2.1688	1.1169	0.00517276	0.0865491	Shox2	ENSMUST00000029422,ENSMUST00000162060,ENSMUST00000162098,ENSMUST00000162439,ENSMUST00000195261
ENSMUSG00000026586	509.076	420.933	582.529	-1.37848	-0.463076	0.00519599	0.0868319	Prrx1	ENSMUST00000027878,ENSMUST00000075805,ENSMUST00000174098,ENSMUST00000174397,ENSMUST00000183691
ENSMUSG00000010830	1.77574	2.58872	1.09826	2.48363	1.31245	0.00526627	0.0878993	Kdelr3	ENSMUST00000010974
ENSMUSG00000005732	307.837	332.952	286.908	1.15688	0.210245	0.00529743	0.0883119	Ranbp1	ENSMUST00000052325,ENSMUST00000115645,ENSMUST00000123073,ENSMUST00000134035
ENSMUSG00000086395	0.602036	0.780618	0.453218	2.68223	1.42343	0.00530706	0.0883651	A630014C17Rik	ENSMUST00000150973
ENSMUSG00000041037	18.9658	15.8241	21.5838	-1.32722	-0.408409	0.00532728	0.0885268	Irgq	ENSMUST00000049020
ENSMUSG00000030513	4.66596	5.28869	4.14701	1.35148	0.434538	0.00532967	0.0885268	Pcsk6	ENSMUST00000055576,ENSMUST00000098391,ENSMUST00000176199,ENSMUST00000176209,ENSMUST00000177272,ENSMUST00000177369
ENSMUSG00000035407	10.3766	7.73818	12.5754	-1.50878	-0.593378	0.00536574	0.0888714	Kank4	ENSMUST00000102790,ENSMUST00000137270
ENSMUSG00000038507	0.764735	1.06007	0.518619	2.15179	1.10554	0.00536674	0.0888714	Parp12	ENSMUST00000038398,ENSMUST00000129916
ENSMUSG00000074384	2.04834	1.45592	2.54203	-1.80641	-0.853128	0.00537577	0.0888714	AI429214	ENSMUST00000098825
ENSMUSG00000032415	5.90575	7.1189	4.89479	1.39551	0.480795	0.00537908	0.0888714	Ube2cbp	ENSMUST00000034986,ENSMUST00000121189
ENSMUSG00000000628	87.1898	100.539	76.0653	1.33232	0.413941	0.00538758	0.0888714	Hk2	ENSMUST00000000642,ENSMUST00000168725,ENSMUST00000169270,ENSMUST00000170833
ENSMUSG00000051510	37.6691	41.6452	34.3556	1.24005	0.310401	0.0053975	0.0888714	Mafg	ENSMUST00000058162,ENSMUST00000106180,ENSMUST00000106181,ENSMUST00000106182,ENSMUST00000128498
ENSMUSG00000037712	120.13	135.447	107.365	1.25145	0.323598	0.0053992	0.0888714	Fermt2	ENSMUST00000045905,ENSMUST00000141424,ENSMUST00000149723,ENSMUST00000150660,ENSMUST00000228208,ENSMUST00000228769
ENSMUSG00000054074	31.0087	25.9865	35.1939	-1.40542	-0.491005	0.00540377	0.0888714	Skida1	ENSMUST00000066885,ENSMUST00000091420,ENSMUST00000142856,ENSMUST00000152908,ENSMUST00000173604
ENSMUSG00000019952	62.6627	68.8519	57.5051	1.18562	0.245637	0.00540872	0.0888714	Poc1b	ENSMUST00000020113,ENSMUST00000159043,ENSMUST00000159228,ENSMUST00000159990,ENSMUST00000162704,ENSMUST00000162847,ENSMUST00000219884,ENSMUST00000220019
ENSMUSG00000056612	69.2137	75.7391	63.7758	1.197	0.259418	0.00541564	0.0888786	Ppp1r14b	ENSMUST00000070850
ENSMUSG00000062580	58.7989	64.0679	54.4081	1.17702	0.235135	0.00543062	0.0889559	Timm17a	ENSMUST00000081104,ENSMUST00000125454,ENSMUST00000134088,ENSMUST00000152706
ENSMUSG00000097183	0.777595	0.959865	0.625703	1.91596	0.938064	0.00543818	0.0889559	Gm17501	ENSMUST00000181247,ENSMUST00000197148
ENSMUSG00000020444	24.2233	26.7444	22.1224	1.21368	0.279385	0.00544432	0.0889559	Guk1	ENSMUST00000130815,ENSMUST00000151211,ENSMUST00000154386,ENSMUST00000170202,ENSMUST00000170895,ENSMUST00000172714
ENSMUSG00000030610	8.94109	10.4015	7.72405	1.35316	0.436329	0.00545169	0.0889559	Det1	ENSMUST00000032839,ENSMUST00000107431,ENSMUST00000138062
ENSMUSG00000048330	11.6286	10.0838	12.9159	-1.29393	-0.371759	0.00545276	0.0889559	Ric3	ENSMUST00000055993,ENSMUST00000120876,ENSMUST00000129629,ENSMUST00000133876,ENSMUST00000137385,ENSMUST00000147580
ENSMUSG00000079429	1.0319	1.47843	0.659785	3.31351	1.72836	0.0055024	0.0895738	Mroh2a	ENSMUST00000061013,ENSMUST00000113130,ENSMUST00000135948,ENSMUST00000142632,ENSMUST00000148474
ENSMUSG00000039452	1.43919	1.82299	1.11935	2.4049	1.26598	0.00550829	0.0895738	Snx22	ENSMUST00000044711,ENSMUST00000214332
ENSMUSG00000026792	2.68318	1.83228	3.39226	-1.63443	-0.708786	0.00551022	0.0895738	Lrsam1	ENSMUST00000028132,ENSMUST00000113200,ENSMUST00000124492,ENSMUST00000127321,ENSMUST00000133832,ENSMUST00000138015,ENSMUST00000145578,ENSMUST00000145699,ENSMUST00000147528,ENSMUST00000191838,ENSMUST00000195713,ENSMUST00000195776
ENSMUSG00000061527	9.90559	12.2123	7.98331	1.56971	0.650495	0.00552156	0.0896518	Krt5	ENSMUST00000023709
ENSMUSG00000006464	11.2335	8.72193	13.3264	-1.48947	-0.574798	0.0055346	0.089658	Bbs1	ENSMUST00000053506
ENSMUSG00000055991	17.4917	15.8744	18.8394	-1.18619	-0.246332	0.00553501	0.089658	Zkscan5	ENSMUST00000031601,ENSMUST00000085671,ENSMUST00000160162,ENSMUST00000161881,ENSMUST00000161896,ENSMUST00000162168
ENSMUSG00000041777	28.0097	23.9799	31.3679	-1.28745	-0.364516	0.00556146	0.0899802	Cir1	ENSMUST00000058615,ENSMUST00000136519
ENSMUSG00000024426	20.1586	18.1711	21.8149	-1.21268	-0.278194	0.00558526	0.0902588	Atat1	ENSMUST00000056034,ENSMUST00000061052,ENSMUST00000077494,ENSMUST00000126744,ENSMUST00000127959,ENSMUST00000130309,ENSMUST00000137069,ENSMUST00000137182,ENSMUST00000140292,ENSMUST00000140990,ENSMUST00000141132,ENSMUST00000141662,ENSMUST00000143114,ENSMUST00000149277,ENSMUST00000151009,ENSMUST00000174436
ENSMUSG00000090641	4.35057	3.45594	5.0961	-1.50563	-0.590368	0.00560707	0.0904201	Zfp712	ENSMUST00000167565
ENSMUSG00000020120	11.5522	17.2116	6.83606	2.41412	1.2715	0.00560842	0.0904201	Plek	ENSMUST00000020321,ENSMUST00000102881,ENSMUST00000156101
ENSMUSG00000054079	56.865	62.5744	52.1072	1.18936	0.250181	0.00563507	0.0907431	Utp18	ENSMUST00000066888,ENSMUST00000130797,ENSMUST00000134807
ENSMUSG00000063018	6.79115	8.42876	5.42648	1.48854	0.573897	0.00564873	0.0908565	2010204K13Rik	ENSMUST00000128571,ENSMUST00000147870,ENSMUST00000150671,ENSMUST00000154346
ENSMUSG00000058174	16.9302	22.0884	12.6317	1.99203	0.994239	0.0056589	0.0909135	Gm5148	ENSMUST00000079755,ENSMUST00000099128,ENSMUST00000108105,ENSMUST00000134904
ENSMUSG00000040165	5.20852	5.98276	4.56332	1.40127	0.486731	0.00568872	0.0912857	Cd209c	ENSMUST00000044060,ENSMUST00000127592,ENSMUST00000153915,ENSMUST00000208622,ENSMUST00000208902
ENSMUSG00000039206	6.00669	6.74252	5.3935	1.29971	0.378189	0.00570099	0.0913065	Daglb	ENSMUST00000045593,ENSMUST00000155383,ENSMUST00000174273,ENSMUST00000199577
ENSMUSG00000022913	43.5948	48.4817	39.5224	1.22417	0.291802	0.00570333	0.0913065	Psmg1	ENSMUST00000023630,ENSMUST00000117044,ENSMUST00000149066,ENSMUST00000150692
ENSMUSG00000037509	3.13484	3.65151	2.70429	1.62811	0.703199	0.00571003	0.0913072	Arhgef4	ENSMUST00000047664,ENSMUST00000159021,ENSMUST00000159059,ENSMUST00000159747,ENSMUST00000160855,ENSMUST00000162599,ENSMUST00000162760,ENSMUST00000211073
ENSMUSG00000032419	13.2974	16.9839	10.2252	2.11983	1.08395	0.00572715	0.0914532	Tbx18	ENSMUST00000034991,ENSMUST00000186698
ENSMUSG00000025193	6.02835	4.94119	6.93432	-1.38889	-0.473928	0.00573302	0.0914532	Cutc	ENSMUST00000026199,ENSMUST00000112047,ENSMUST00000123564,ENSMUST00000153295
ENSMUSG00000020866	11.1663	13.0726	9.57774	1.41913	0.505008	0.00573916	0.0914532	Cacna1g	ENSMUST00000021234,ENSMUST00000100561,ENSMUST00000103166,ENSMUST00000107785,ENSMUST00000107786,ENSMUST00000107788,ENSMUST00000107789,ENSMUST00000107790,ENSMUST00000107791,ENSMUST00000107792,ENSMUST00000107793,ENSMUST00000133000,ENSMUST00000133331,ENSMUST00000142190,ENSMUST00000146160,ENSMUST00000152811
ENSMUSG00000026696	28.8337	25.7389	31.4128	-1.21641	-0.282624	0.00577719	0.0919525	Vamp4	ENSMUST00000050010,ENSMUST00000128704,ENSMUST00000132158,ENSMUST00000135241,ENSMUST00000138499,ENSMUST00000150040,ENSMUST00000155003,ENSMUST00000194810
ENSMUSG00000031990	44.7537	49.5991	40.7159	1.20567	0.269833	0.00581647	0.0923975	Jam3	ENSMUST00000034472,ENSMUST00000167074,ENSMUST00000213170,ENSMUST00000213682,ENSMUST00000215446
ENSMUSG00000022240	7.34852	5.78106	8.65475	-1.5151	-0.59941	0.00581862	0.0923975	Ctnnd2	ENSMUST00000081728,ENSMUST00000226116,ENSMUST00000226119,ENSMUST00000226797,ENSMUST00000227004,ENSMUST00000227029,ENSMUST00000227065,ENSMUST00000227857,ENSMUST00000228282,ENSMUST00000228695,ENSMUST00000228753,ENSMUST00000228827
ENSMUSG00000056629	11.5448	13.5098	9.90737	1.35774	0.441202	0.00582954	0.0924639	Fkbp2	ENSMUST00000070878,ENSMUST00000177752
ENSMUSG00000020684	1.21508	0.647166	1.68834	-2.62518	-1.39242	0.00585739	0.0927509	Rasl10b	ENSMUST00000021022,ENSMUST00000108140,ENSMUST00000164425,ENSMUST00000175848
ENSMUSG00000028197	3.92701	3.2257	4.51143	-1.55665	-0.638444	0.0058692	0.0927509	Col24a1	ENSMUST00000029848,ENSMUST00000127379,ENSMUST00000139001,ENSMUST00000142441
ENSMUSG00000038975	93.3223	104.221	84.2402	1.22512	0.292918	0.00587476	0.0927509	Rabggtb	ENSMUST00000089950,ENSMUST00000167111,ENSMUST00000196266,ENSMUST00000196565,ENSMUST00000196956,ENSMUST00000197147,ENSMUST00000197438,ENSMUST00000197829,ENSMUST00000198094,ENSMUST00000198350,ENSMUST00000200209,ENSMUST00000200631
ENSMUSG00000027993	60.8683	55.2854	65.5206	-1.19223	-0.253667	0.00588079	0.0927509	Trim2	ENSMUST00000054990,ENSMUST00000065380,ENSMUST00000107691,ENSMUST00000107692,ENSMUST00000107693,ENSMUST00000107695,ENSMUST00000122849,ENSMUST00000128574,ENSMUST00000132283,ENSMUST00000136651,ENSMUST00000136805,ENSMUST00000137596,ENSMUST00000140568,ENSMUST00000140856,ENSMUST00000147901,ENSMUST00000152953,ENSMUST00000154152,ENSMUST00000156347,ENSMUST00000197845
ENSMUSG00000063229	1034.76	1196.48	899.991	1.31313	0.393005	0.00589586	0.0927509	Ldha	ENSMUST00000005051,ENSMUST00000048209,ENSMUST00000092621,ENSMUST00000124696,ENSMUST00000125862,ENSMUST00000132157,ENSMUST00000133062,ENSMUST00000147535,ENSMUST00000209548,ENSMUST00000209984,ENSMUST00000210198,ENSMUST00000210467,ENSMUST00000210631,ENSMUST00000210815,ENSMUST00000210968
ENSMUSG00000067869	0.645531	0.845719	0.478708	3.88154	1.95663	0.00590575	0.0927509	Tcea1-ps1	ENSMUST00000117942
ENSMUSG00000031532	23.8711	26.1809	21.9463	1.20012	0.263182	0.0059074	0.0927509	Saraf	ENSMUST00000033933,ENSMUST00000209470,ENSMUST00000211637,ENSMUST00000211664
ENSMUSG00000001436	12.8932	14.787	11.3149	1.31889	0.399323	0.00590829	0.0927509	Slc19a1	ENSMUST00000105410,ENSMUST00000127249,ENSMUST00000130703,ENSMUST00000131031,ENSMUST00000132984,ENSMUST00000133059,ENSMUST00000136150,ENSMUST00000136925,ENSMUST00000144234
ENSMUSG00000022365	45.7518	50.2441	42.0083	1.19758	0.260125	0.00591474	0.0927509	Derl1	ENSMUST00000022993,ENSMUST00000226911
ENSMUSG00000063160	5.08224	4.43521	5.62143	-1.35447	-0.437725	0.00591523	0.0927509	Numbl	ENSMUST00000079258,ENSMUST00000132897,ENSMUST00000134215,ENSMUST00000144010,ENSMUST00000149805
ENSMUSG00000037553	12.317	13.9998	10.9147	1.25878	0.332022	0.0059235	0.0927744	Zdhhc18	ENSMUST00000084238,ENSMUST00000135999,ENSMUST00000138639,ENSMUST00000142382,ENSMUST00000146464
ENSMUSG00000040502	2.55209	3.08682	2.10648	1.59246	0.671258	0.00593577	0.0928606	March9	ENSMUST00000040307
ENSMUSG00000020459	40.0536	36.3199	43.1651	-1.19738	-0.259879	0.00595415	0.0930421	Mtif2	ENSMUST00000020749,ENSMUST00000093239,ENSMUST00000129893,ENSMUST00000132783,ENSMUST00000133452,ENSMUST00000136351,ENSMUST00000144321,ENSMUST00000156352
ENSMUSG00000028464	14.9367	12.8369	16.6865	-1.2906	-0.368037	0.00597763	0.0933028	Tpm2	ENSMUST00000030184,ENSMUST00000107913,ENSMUST00000107914,ENSMUST00000133355,ENSMUST00000150262,ENSMUST00000150592
ENSMUSG00000048410	48.9287	57.0434	42.1664	1.3532	0.436372	0.00601114	0.0936139	Zfp407	ENSMUST00000125450,ENSMUST00000125763,ENSMUST00000143597,ENSMUST00000156181,ENSMUST00000182297,ENSMUST00000182849
ENSMUSG00000036257	38.6634	34.1301	42.4412	-1.25372	-0.32621	0.00601121	0.0936139	Pnpla8	ENSMUST00000043082,ENSMUST00000122902,ENSMUST00000125757,ENSMUST00000143771,ENSMUST00000156082,ENSMUST00000218803,ENSMUST00000218954
ENSMUSG00000042195	4.50405	5.66639	3.53543	1.60567	0.683171	0.00603482	0.0937506	Slc35f2	ENSMUST00000048670,ENSMUST00000216515
ENSMUSG00000001053	3.68091	4.18012	3.26491	1.37926	0.463889	0.00604818	0.0937506	N4bp3	ENSMUST00000001080,ENSMUST00000142721,ENSMUST00000156835
ENSMUSG00000062591	2.44407	1.29644	3.40044	-2.27086	-1.18324	0.00605109	0.0937506	Tubb4a	ENSMUST00000071135
ENSMUSG00000040990	36.5938	31.5663	40.7834	-1.32631	-0.407416	0.00605129	0.0937506	Sh3kbp1	ENSMUST00000073094,ENSMUST00000080394,ENSMUST00000112447,ENSMUST00000112451,ENSMUST00000112453,ENSMUST00000112456,ENSMUST00000123433,ENSMUST00000128185,ENSMUST00000130987,ENSMUST00000134062,ENSMUST00000141354,ENSMUST00000142426,ENSMUST00000150433,ENSMUST00000152426
ENSMUSG00000021745	95.2017	104.622	87.3514	1.21727	0.283644	0.00605416	0.0937506	Ptprg	ENSMUST00000022264,ENSMUST00000119888,ENSMUST00000134290,ENSMUST00000142917,ENSMUST00000148113,ENSMUST00000155727,ENSMUST00000223890,ENSMUST00000226099
ENSMUSG00000028521	24.6027	26.8131	22.7607	1.1911	0.252299	0.00607275	0.0939325	Slc35d1	ENSMUST00000036195,ENSMUST00000094947,ENSMUST00000150285,ENSMUST00000154845,ENSMUST00000183432
ENSMUSG00000022557	39.9146	45.2352	35.4808	1.28077	0.357007	0.00608598	0.0939365	Bop1	ENSMUST00000023217
ENSMUSG00000000711	52.6898	47.4179	57.083	-1.19492	-0.256911	0.0060867	0.0939365	Rab5b	ENSMUST00000000727,ENSMUST00000220593
ENSMUSG00000021567	22.2785	24.2911	20.6014	1.19431	0.256173	0.00612722	0.0944555	Nkd2	ENSMUST00000022051,ENSMUST00000118096,ENSMUST00000138899,ENSMUST00000221679,ENSMUST00000222004
ENSMUSG00000048528	1.72752	2.32687	1.22807	4.66291	2.22123	0.00622721	0.0957658	Nkx1-2	ENSMUST00000054562
ENSMUSG00000073207	3.87346	2.89344	4.69014	-1.64788	-0.720614	0.00622929	0.0957658	Ccdc160	ENSMUST00000101588
ENSMUSG00000004665	79.6136	88.086	72.5532	1.23686	0.306684	0.00623315	0.0957658	Cnn2	ENSMUST00000004784,ENSMUST00000105374
ENSMUSG00000069755	18.6615	14.7793	21.8967	-1.66959	-0.739493	0.0062533	0.0959013	Zfp125	ENSMUST00000079237,ENSMUST00000144811,ENSMUST00000208744
ENSMUSG00000079111	95.4233	103.441	88.742	1.17099	0.227733	0.00625844	0.0959013	Kdelr2	ENSMUST00000110731
ENSMUSG00000018567	61.4963	54.8673	67.0204	-1.21946	-0.286246	0.00626294	0.0959013	Gabarap	ENSMUST00000018711,ENSMUST00000108592,ENSMUST00000139007,ENSMUST00000144443
ENSMUSG00000025537	0.466289	0.586635	0.366001	2.0906	1.06392	0.00627174	0.0959289	Phkg1	ENSMUST00000026617,ENSMUST00000140667,ENSMUST00000154495,ENSMUST00000154932,ENSMUST00000200832,ENSMUST00000200922
ENSMUSG00000041308	38.4594	43.6894	34.101	1.28414	0.360802	0.00630108	0.0961691	Sntb2	ENSMUST00000047425,ENSMUST00000212298,ENSMUST00000212524
ENSMUSG00000026585	79.235	72.4765	84.8672	-1.1703	-0.226881	0.00630646	0.0961691	Kifap3	ENSMUST00000027877,ENSMUST00000077642
ENSMUSG00000020812	15.0742	17.1584	13.3375	1.34381	0.426334	0.00630913	0.0961691	1810032O08Rik	ENSMUST00000106378,ENSMUST00000131260,ENSMUST00000134818,ENSMUST00000139934,ENSMUST00000142834,ENSMUST00000144049,ENSMUST00000153405
ENSMUSG00000022753	1.99546	2.40087	1.65762	1.81574	0.86056	0.00631548	0.0961691	Tmem30c	ENSMUST00000023434,ENSMUST00000119407,ENSMUST00000120112
ENSMUSG00000026970	143.132	132.012	152.399	-1.15794	-0.211564	0.00636257	0.0967787	Rbms1	ENSMUST00000028347,ENSMUST00000112509,ENSMUST00000123046,ENSMUST00000125485,ENSMUST00000128866,ENSMUST00000132529,ENSMUST00000151846,ENSMUST00000153555,ENSMUST00000164147
ENSMUSG00000053898	8.67542	6.92344	10.1354	-1.40207	-0.487556	0.00639875	0.097216	Ech1	ENSMUST00000066264,ENSMUST00000124017,ENSMUST00000127590,ENSMUST00000132376,ENSMUST00000137834,ENSMUST00000143708,ENSMUST00000154839
ENSMUSG00000022636	7.48395	9.83436	5.52527	1.64307	0.716394	0.00642049	0.097216	Alcam	ENSMUST00000023312,ENSMUST00000163788,ENSMUST00000164728,ENSMUST00000164888,ENSMUST00000167115,ENSMUST00000168071,ENSMUST00000170035
ENSMUSG00000044813	5.34211	6.58383	4.30734	1.64355	0.716819	0.00642307	0.097216	Shb	ENSMUST00000061986,ENSMUST00000125599,ENSMUST00000130107,ENSMUST00000146236,ENSMUST00000147448,ENSMUST00000147926
ENSMUSG00000014850	49.4606	44.2088	53.8372	-1.21987	-0.286724	0.00642981	0.097216	Msh3	ENSMUST00000022220,ENSMUST00000185852,ENSMUST00000186392,ENSMUST00000186878,ENSMUST00000187424,ENSMUST00000187831,ENSMUST00000187874,ENSMUST00000189376,ENSMUST00000190393,ENSMUST00000190462,ENSMUST00000190761,ENSMUST00000191242,ENSMUST00000191304,ENSMUST00000191509,ENSMUST00000191550
ENSMUSG00000030161	25.5254	22.9783	27.6481	-1.22555	-0.293429	0.00643878	0.097216	Gabarapl1	ENSMUST00000032264,ENSMUST00000204487,ENSMUST00000204639,ENSMUST00000204956
ENSMUSG00000063623	1.93178	2.82089	1.19085	2.62727	1.39357	0.00643949	0.097216	C230062I16Rik	ENSMUST00000077142,ENSMUST00000207746,ENSMUST00000208015,ENSMUST00000208342
ENSMUSG00000027797	19.1129	24.4925	14.6298	1.54323	0.625957	0.00645374	0.097216	Dclk1	ENSMUST00000054237,ENSMUST00000070418,ENSMUST00000167204,ENSMUST00000196745,ENSMUST00000197870,ENSMUST00000198154,ENSMUST00000198412,ENSMUST00000198437,ENSMUST00000198757,ENSMUST00000198821,ENSMUST00000199169,ENSMUST00000199585,ENSMUST00000199702,ENSMUST00000200348,ENSMUST00000200352
ENSMUSG00000004798	35.316	30.6382	39.2142	-1.27681	-0.352545	0.00645657	0.097216	Ulk2	ENSMUST00000004920,ENSMUST00000129025,ENSMUST00000157049
ENSMUSG00000028487	14.8728	11.9649	17.2961	-1.44543	-0.531495	0.00646632	0.097216	Bnc2	ENSMUST00000102820,ENSMUST00000107198,ENSMUST00000123276,ENSMUST00000175756,ENSMUST00000175757,ENSMUST00000175800,ENSMUST00000175969,ENSMUST00000176264,ENSMUST00000176346,ENSMUST00000176370,ENSMUST00000176418,ENSMUST00000176476,ENSMUST00000176601,ENSMUST00000176612,ENSMUST00000176691,ENSMUST00000176702,ENSMUST00000176947,ENSMUST00000176971,ENSMUST00000176998,ENSMUST00000177040,ENSMUST00000177256,…
ENSMUSG00000026558	118.401	129.538	109.12	1.19278	0.25433	0.00647145	0.097216	Uck2	ENSMUST00000027839,ENSMUST00000053686,ENSMUST00000191745,ENSMUST00000192269,ENSMUST00000192702,ENSMUST00000193579,ENSMUST00000195443
ENSMUSG00000039396	25.5287	21.8607	28.5853	-1.32554	-0.406576	0.0064734	0.097216	Neil3	ENSMUST00000047768,ENSMUST00000126157,ENSMUST00000130656,ENSMUST00000135443,ENSMUST00000149053,ENSMUST00000153267,ENSMUST00000211404
ENSMUSG00000001864	65.8366	72.7673	60.0611	1.2028	0.266398	0.00647634	0.097216	Aif1l	ENSMUST00000001920,ENSMUST00000125457,ENSMUST00000128271,ENSMUST00000138833,ENSMUST00000140649,ENSMUST00000145137,ENSMUST00000148056,ENSMUST00000151276,ENSMUST00000156564,ENSMUST00000156743
ENSMUSG00000083849	0.284146	0.377051	0.206725	2.49442	1.3187	0.006493	0.0972452	Gm13477	ENSMUST00000121620
ENSMUSG00000029390	162.713	177.598	150.309	1.16756	0.223493	0.00649416	0.0972452	Tmed2	ENSMUST00000060226,ENSMUST00000124529,ENSMUST00000135464,ENSMUST00000197112,ENSMUST00000200031
ENSMUSG00000068373	3.32935	3.90486	2.84976	1.6566	0.728229	0.00649955	0.0972452	D430041D05Rik	ENSMUST00000089726,ENSMUST00000136156,ENSMUST00000139015,ENSMUST00000141159,ENSMUST00000149165,ENSMUST00000149466,ENSMUST00000155458,ENSMUST00000156278
ENSMUSG00000035506	2.61112	3.10011	2.20363	1.59382	0.672486	0.0065143	0.0973597	Slc12a8	ENSMUST00000059056,ENSMUST00000117134,ENSMUST00000119173,ENSMUST00000121925,ENSMUST00000122314,ENSMUST00000122427,ENSMUST00000149291
ENSMUSG00000058838	0.585247	0.838367	0.374313	4.25509	2.08919	0.00654664	0.0977366	Rps27a-ps2	ENSMUST00000078766
ENSMUSG00000027792	23.4609	21.1973	25.3473	-1.24517	-0.316343	0.00655941	0.0978208	Bche	ENSMUST00000029367,ENSMUST00000133690,ENSMUST00000138216,ENSMUST00000153917
ENSMUSG00000023999	1.03912	1.27725	0.840671	1.71265	0.776228	0.00660993	0.0984672	Kif6	ENSMUST00000024798,ENSMUST00000159354,ENSMUST00000159396,ENSMUST00000160049,ENSMUST00000162029,ENSMUST00000162419,ENSMUST00000162854
ENSMUSG00000028919	3.0243	3.695	2.46538	1.62248	0.698197	0.00663417	0.0987142	Arhgef19	ENSMUST00000006618,ENSMUST00000125392,ENSMUST00000135623,ENSMUST00000138096,ENSMUST00000140536,ENSMUST00000141834,ENSMUST00000147903,ENSMUST00000184162
ENSMUSG00000031910	2.85101	3.87125	2.00081	2.95738	1.56432	0.00664416	0.0987142	Has3	ENSMUST00000034385,ENSMUST00000175987,ENSMUST00000176144
ENSMUSG00000048078	59.6493	47.1567	70.0599	-1.48734	-0.572732	0.0066481	0.0987142	Tenm4	ENSMUST00000107162,ENSMUST00000107165,ENSMUST00000107166,ENSMUST00000129445,ENSMUST00000129737,ENSMUST00000130299,ENSMUST00000131541,ENSMUST00000133770,ENSMUST00000138760,ENSMUST00000140140,ENSMUST00000144263,ENSMUST00000147659
ENSMUSG00000034203	44.6407	50.5981	39.6762	1.25556	0.328327	0.00667924	0.0990694	Chchd4	ENSMUST00000040835,ENSMUST00000205802
ENSMUSG00000032115	153.717	167.61	142.14	1.18205	0.241294	0.00671749	0.0995291	Hyou1	ENSMUST00000066601,ENSMUST00000159473,ENSMUST00000160112,ENSMUST00000160902,ENSMUST00000161147,ENSMUST00000161318,ENSMUST00000161537,ENSMUST00000162560,ENSMUST00000217019
ENSMUSG00000001473	36.2975	40.7081	32.622	1.29325	0.371004	0.00673808	0.0996228	Tubb6	ENSMUST00000001513
ENSMUSG00000026274	41.3964	37.851	44.3508	-1.17325	-0.23051	0.00673834	0.0996228	Pask	ENSMUST00000027493,ENSMUST00000128253,ENSMUST00000128655,ENSMUST00000133886,ENSMUST00000139028,ENSMUST00000148355
ENSMUSG00000056209	14.12	16.0078	12.5468	1.29191	0.369503	0.00676355	0.0996247	Npm3	ENSMUST00000070215,ENSMUST00000144165
ENSMUSG00000035776	21.1846	18.8859	23.1002	-1.24411	-0.31511	0.00676368	0.0996247	Cd99l2	ENSMUST00000037391,ENSMUST00000080035,ENSMUST00000114586,ENSMUST00000114587,ENSMUST00000128515,ENSMUST00000148177
ENSMUSG00000040557	3.79844	2.56013	4.83037	-1.95091	-0.964146	0.00677029	0.0996247	Mettl27	ENSMUST00000047196,ENSMUST00000068617,ENSMUST00000111218,ENSMUST00000111219,ENSMUST00000111221,ENSMUST00000136246,ENSMUST00000136815,ENSMUST00000148286,ENSMUST00000201847
ENSMUSG00000047749	144.073	128.139	157.352	-1.21544	-0.281475	0.00677124	0.0996247	Zc3hav1l	ENSMUST00000058524
ENSMUSG00000067719	20.3901	24.3935	17.054	1.46123	0.547179	0.00677477	0.0996247	Gm10221	ENSMUST00000088299
ENSMUSG00000026605	335.655	305.636	360.671	-1.18273	-0.242117	0.00679541	0.0997377	Cenpf	ENSMUST00000165663,ENSMUST00000165798,ENSMUST00000165962,ENSMUST00000171929,ENSMUST00000194165,ENSMUST00000194624
ENSMUSG00000022770	161.962	176.184	150.111	1.17137	0.228195	0.00680221	0.0997377	Dlg1	ENSMUST00000023454,ENSMUST00000064477,ENSMUST00000100001,ENSMUST00000115196,ENSMUST00000115201,ENSMUST00000115205,ENSMUST00000130920,ENSMUST00000131136,ENSMUST00000132176,ENSMUST00000137322,ENSMUST00000138213,ENSMUST00000140258,ENSMUST00000147382,ENSMUST00000155847,ENSMUST00000155958
ENSMUSG00000037563	240.356	270.305	215.4	1.25539	0.328131	0.00681071	0.0997377	Rps16	ENSMUST00000082134,ENSMUST00000152918,ENSMUST00000155805
ENSMUSG00000001247	14.9973	16.938	13.38	1.38922	0.474279	0.00681153	0.0997377	Lsr	ENSMUST00000001279,ENSMUST00000098553,ENSMUST00000108116,ENSMUST00000147431,ENSMUST00000205961
ENSMUSG00000040302	12.0783	13.6928	10.7329	1.29541	0.373407	0.00683775	0.100015	Rbm48	ENSMUST00000042753,ENSMUST00000121877,ENSMUST00000124162,ENSMUST00000135809,ENSMUST00000176000
ENSMUSG00000070427	4.25547	4.80349	3.79879	1.35484	0.438126	0.00686924	0.100368	Il18bp	ENSMUST00000094134,ENSMUST00000209368,ENSMUST00000209844,ENSMUST00000211502
ENSMUSG00000063316	119.388	134.238	107.014	1.26051	0.33401	0.00690474	0.10078	Rpl27	ENSMUST00000077856,ENSMUST00000107249,ENSMUST00000127514,ENSMUST00000139939,ENSMUST00000152162
ENSMUSG00000037605	10.0553	11.9636	8.46509	1.56829	0.649196	0.0069256	0.100918	Adgrl3	ENSMUST00000036068,ENSMUST00000072521,ENSMUST00000117253,ENSMUST00000117407,ENSMUST00000117985,ENSMUST00000118034,ENSMUST00000118078,ENSMUST00000118442,ENSMUST00000119385,ENSMUST00000119788,ENSMUST00000120128,ENSMUST00000120144,ENSMUST00000120292,ENSMUST00000120445,ENSMUST00000120673,ENSMUST00000121641,ENSMUST00000121707,ENSMUST00000122037,ENSMUST00000122356,ENSMUST00000124117,ENSMUST00000126227,…
ENSMUSG00000021018	44.2868	48.6728	40.6317	1.19101	0.252185	0.00692972	0.100918	Polr2h	ENSMUST00000021405,ENSMUST00000161038
ENSMUSG00000029475	119.441	133.529	107.7	1.26269	0.336502	0.0069392	0.100918	Kdm2b	ENSMUST00000031435,ENSMUST00000046073,ENSMUST00000086200,ENSMUST00000118027,ENSMUST00000121739,ENSMUST00000123479,ENSMUST00000127403,ENSMUST00000129998,ENSMUST00000132419,ENSMUST00000134501,ENSMUST00000138929,ENSMUST00000139674,ENSMUST00000143273,ENSMUST00000145082,ENSMUST00000147544,ENSMUST00000150543,ENSMUST00000152872,ENSMUST00000156474,ENSMUST00000173355,ENSMUST00000174357
ENSMUSG00000059273	75.326	65.7937	83.2695	-1.24584	-0.317124	0.0069436	0.100918	Zc3h4	ENSMUST00000098789,ENSMUST00000209289,ENSMUST00000209374,ENSMUST00000214735
ENSMUSG00000040147	2.77293	2.05645	3.37	-2.23953	-1.1632	0.00697613	0.101109	Maob	ENSMUST00000040820,ENSMUST00000163344,ENSMUST00000168613,ENSMUST00000173143
ENSMUSG00000005686	1.19902	0.833447	1.50366	-2.12066	-1.08451	0.00697954	0.101109	Ampd3	ENSMUST00000005829,ENSMUST00000106686,ENSMUST00000143786,ENSMUST00000147587,ENSMUST00000148292,ENSMUST00000170374,ENSMUST00000176487,ENSMUST00000213373
ENSMUSG00000036109	22.4176	25.8489	19.5581	1.30276	0.381577	0.00698006	0.101109	Mbnl3	ENSMUST00000041495,ENSMUST00000114875,ENSMUST00000114876,ENSMUST00000136404,ENSMUST00000148116,ENSMUST00000150014,ENSMUST00000156028
ENSMUSG00000070305	7.17288	9.08618	5.57846	1.6295	0.704431	0.0069971	0.101109	Mpzl3	ENSMUST00000093856,ENSMUST00000114663,ENSMUST00000114664,ENSMUST00000186268,ENSMUST00000187113
ENSMUSG00000069911	2.96843	2.36956	3.46749	-1.61543	-0.691919	0.00700262	0.101109	Fam196b	ENSMUST00000093192,ENSMUST00000165963
ENSMUSG00000059022	10.2917	12.2577	8.65327	1.55421	0.636185	0.00700599	0.101109	Kcp	ENSMUST00000078112,ENSMUST00000091391,ENSMUST00000101614,ENSMUST00000159479,ENSMUST00000159482,ENSMUST00000160181,ENSMUST00000161237,ENSMUST00000161276,ENSMUST00000161655,ENSMUST00000162959
ENSMUSG00000022894	10.3138	8.04084	12.208	-1.93664	-0.953554	0.00700839	0.101109	Adamts5	ENSMUST00000023611
ENSMUSG00000080316	38.1559	31.5525	43.6588	-1.38375	-0.468582	0.00703942	0.101344	Spaca6	ENSMUST00000012759,ENSMUST00000052338,ENSMUST00000133912,ENSMUST00000137228,ENSMUST00000139969,ENSMUST00000150302,ENSMUST00000154301,ENSMUST00000155293,ENSMUST00000172097,ENSMUST00000177859,ENSMUST00000178056,ENSMUST00000178408,ENSMUST00000178888,ENSMUST00000179350,ENSMUST00000226899,ENSMUST00000228490
ENSMUSG00000021051	77.7814	70.6396	83.7329	-1.1748	-0.232414	0.00703944	0.101344	Ppp2r5e	ENSMUST00000021447,ENSMUST00000218012,ENSMUST00000218716,ENSMUST00000218930,ENSMUST00000220035
ENSMUSG00000079083	12.3166	10.8178	13.5655	-1.26224	-0.335986	0.00707255	0.101714	Jrkl	ENSMUST00000110582
ENSMUSG00000030621	1.39718	0.920159	1.7947	-2.28357	-1.19129	0.00708726	0.101725	Me3	ENSMUST00000032853,ENSMUST00000032856,ENSMUST00000159167,ENSMUST00000159491,ENSMUST00000159504,ENSMUST00000160995,ENSMUST00000162145
ENSMUSG00000087260	23.3423	26.184	20.9743	1.21882	0.285484	0.00710481	0.101725	Lamtor5	ENSMUST00000145735,ENSMUST00000199317
ENSMUSG00000082806	1.43815	1.72584	1.19841	2.72995	1.44887	0.00710799	0.101725	Rpl13-ps1	ENSMUST00000121801
ENSMUSG00000027309	13.8525	12.0759	15.3331	-1.28008	-0.356239	0.00711255	0.101725	4930402H24Rik	ENSMUST00000044766,ENSMUST00000110243,ENSMUST00000119422,ENSMUST00000120316,ENSMUST00000123049,ENSMUST00000133132,ENSMUST00000138758,ENSMUST00000138990,ENSMUST00000139684,ENSMUST00000142128,ENSMUST00000144014,ENSMUST00000144717,ENSMUST00000145851,ENSMUST00000146975,ENSMUST00000148924,ENSMUST00000148932,ENSMUST00000151673
ENSMUSG00000097723	1.10338	1.41253	0.845751	1.74554	0.803672	0.00711486	0.101725	Gm26848	ENSMUST00000181052
ENSMUSG00000078143	1.89387	3.01224	0.961897	3.99799	1.99928	0.00711778	0.101725	Gm17344	ENSMUST00000171173,ENSMUST00000173980
ENSMUSG00000028633	130.844	141.329	122.107	1.15972	0.213777	0.00716825	0.10234	Ctps	ENSMUST00000030381,ENSMUST00000140891,ENSMUST00000147980
ENSMUSG00000022571	19.8905	23.1498	17.1743	1.27939	0.355459	0.00719106	0.102459	Pycrl	ENSMUST00000053918
ENSMUSG00000020857	147.357	161.147	135.866	1.18162	0.240767	0.00719156	0.102459	Nme2	ENSMUST00000021217,ENSMUST00000072566
ENSMUSG00000039157	28.2198	30.8257	26.0483	1.22149	0.288643	0.00721624	0.102663	Fam102a	ENSMUST00000048375,ENSMUST00000133366,ENSMUST00000133512,ENSMUST00000136816,ENSMUST00000147723
ENSMUSG00000073755	2.76525	1.90694	3.48052	-1.70687	-0.771355	0.00722086	0.102663	5730409E04Rik	ENSMUST00000097886,ENSMUST00000164362
ENSMUSG00000020695	44.9018	37.2303	51.2946	-1.3683	-0.452382	0.00723453	0.102751	Mrc2	ENSMUST00000021038,ENSMUST00000100335,ENSMUST00000126931,ENSMUST00000142905,ENSMUST00000151135
ENSMUSG00000064325	2.87996	1.59505	3.95071	-2.58103	-1.36795	0.00724719	0.102825	Hhip	ENSMUST00000079038,ENSMUST00000155850
ENSMUSG00000067786	159.187	193.044	130.972	1.48631	0.571738	0.00725944	0.102892	Nnat	ENSMUST00000088484,ENSMUST00000109526,ENSMUST00000134513,ENSMUST00000152605,ENSMUST00000153739,ENSMUST00000172487,ENSMUST00000173041,ENSMUST00000173595,ENSMUST00000173793,ENSMUST00000173839
ENSMUSG00000089756	29.4904	25.5476	32.7761	-1.30936	-0.388858	0.00728824	0.103194	Zfp966	ENSMUST00000108949,ENSMUST00000109018
ENSMUSG00000024232	47.0383	56.1709	39.4279	1.40513	0.4907	0.00730799	0.103367	Bambi	ENSMUST00000025075
ENSMUSG00000020422	115.04	105.648	122.867	-1.16641	-0.222077	0.00734262	0.103636	Tns3	ENSMUST00000020695,ENSMUST00000129074,ENSMUST00000131941,ENSMUST00000134823
ENSMUSG00000023008	35.2756	39.3305	31.8965	1.26229	0.336041	0.00734624	0.103636	Fmnl3	ENSMUST00000081224,ENSMUST00000088233,ENSMUST00000120633,ENSMUST00000139767,ENSMUST00000140368
ENSMUSG00000086629	7.52149	8.66283	6.57038	1.39784	0.483198	0.00734973	0.103636	2810403D21Rik	ENSMUST00000123040,ENSMUST00000124329,ENSMUST00000131640,ENSMUST00000144421,ENSMUST00000145250,ENSMUST00000151166,ENSMUST00000152089,ENSMUST00000153212,ENSMUST00000207966
ENSMUSG00000059991	1.03652	1.25861	0.851441	3.1444	1.65279	0.00739084	0.104109	Nptx2	ENSMUST00000071782
ENSMUSG00000021536	1.42541	0.860991	1.89577	-2.20629	-1.14163	0.00740792	0.104243	Adcy2	ENSMUST00000022013
ENSMUSG00000027220	1.40795	0.779629	1.93155	-2.22396	-1.15313	0.00746021	0.10471	Syt13	ENSMUST00000028648
ENSMUSG00000040254	15.895	12.9182	18.3756	-1.46761	-0.553466	0.00746269	0.10471	Sema3d	ENSMUST00000030868,ENSMUST00000195923,ENSMUST00000196093,ENSMUST00000196618,ENSMUST00000197927
ENSMUSG00000024277	94.9185	104.194	87.1891	1.20016	0.263229	0.00746576	0.10471	Mapre2	ENSMUST00000025127,ENSMUST00000115830,ENSMUST00000118826,ENSMUST00000132286,ENSMUST00000141853,ENSMUST00000149943,ENSMUST00000155708,ENSMUST00000165387,ENSMUST00000170802
ENSMUSG00000004698	8.82182	12.2381	5.97492	1.6716	0.741233	0.00747201	0.10471	Hdac9	ENSMUST00000110819,ENSMUST00000209463,ENSMUST00000209667,ENSMUST00000209750,ENSMUST00000209902,ENSMUST00000209990,ENSMUST00000210724,ENSMUST00000211107,ENSMUST00000211632,ENSMUST00000211752
ENSMUSG00000034573	94.4437	81.6672	105.091	-1.29925	-0.377679	0.00747929	0.10471	Ptpn13	ENSMUST00000048957,ENSMUST00000196014,ENSMUST00000196800,ENSMUST00000199412,ENSMUST00000200581
ENSMUSG00000029757	1.32591	1.94778	0.807679	2.81528	1.49328	0.00750221	0.104924	Dync1i1	ENSMUST00000115554,ENSMUST00000115555,ENSMUST00000115556,ENSMUST00000115559,ENSMUST00000153942,ENSMUST00000203520,ENSMUST00000204149
ENSMUSG00000078453	53.446	58.9311	48.8752	1.19737	0.259872	0.00751442	0.104949	Abracl	ENSMUST00000020002,ENSMUST00000217718,ENSMUST00000218994,ENSMUST00000220110,ENSMUST00000220433
ENSMUSG00000051212	2.73358	2.28275	3.10928	-1.53778	-0.620846	0.00752693	0.104949	Gpr183	ENSMUST00000049872,ENSMUST00000227267
ENSMUSG00000026447	18.9783	20.9972	17.2958	1.25696	0.329943	0.007531	0.104949	Pik3c2b	ENSMUST00000077730,ENSMUST00000124934,ENSMUST00000145153,ENSMUST00000153707
ENSMUSG00000059820	57.3724	62.6009	53.0153	1.17965	0.23836	0.00753458	0.104949	AU019823	ENSMUST00000131351,ENSMUST00000145139,ENSMUST00000147671,ENSMUST00000155435,ENSMUST00000171462
ENSMUSG00000085335	0.320597	0.416665	0.240539	2.87848	1.52531	0.00757882	0.105145	Gm13684	ENSMUST00000152569
ENSMUSG00000038527	0.674058	0.413848	0.890899	-3.74792	-1.90609	0.00758138	0.105145	C1rl	ENSMUST00000049124
ENSMUSG00000056824	0.987031	0.379314	1.49346	-4.5738	-2.19339	0.00758564	0.105145	Zfp663	ENSMUST00000073062,ENSMUST00000103085,ENSMUST00000136482,ENSMUST00000141140
ENSMUSG00000097343	0.914945	0.600692	1.17682	-2.17439	-1.12061	0.007593	0.105145	9030407P20Rik	ENSMUST00000180933,ENSMUST00000180977,ENSMUST00000207861
ENSMUSG00000090625	41.5715	57.6651	28.1602	2.42492	1.27794	0.00759362	0.105145	Gm20721	ENSMUST00000168292
ENSMUSG00000079884	0.748981	1.1567	0.409212	15.6307	3.96631	0.0076011	0.105145	Gm10698	ENSMUST00000182663
ENSMUSG00000030986	11.2658	9.59587	12.6574	-1.3146	-0.394628	0.00760658	0.105145	Dhx32	ENSMUST00000033290,ENSMUST00000063669,ENSMUST00000106139,ENSMUST00000130182,ENSMUST00000135989,ENSMUST00000136301,ENSMUST00000140593,ENSMUST00000146211,ENSMUST00000149876,ENSMUST00000211450
ENSMUSG00000036098	54.2899	43.6869	63.1258	-1.51572	-0.599999	0.00761002	0.105145	Myrf	ENSMUST00000088013,ENSMUST00000186056,ENSMUST00000186854,ENSMUST00000189439,ENSMUST00000189897,ENSMUST00000190922
ENSMUSG00000096935	1.21726	0.572597	1.75449	-3.14158	-1.65149	0.0076489	0.1054	1700113A16Rik	ENSMUST00000181837,ENSMUST00000197172,ENSMUST00000200006
ENSMUSG00000022150	50.2215	41.9987	57.0738	-1.36454	-0.448411	0.00767142	0.1054	Dab2	ENSMUST00000078019,ENSMUST00000080880,ENSMUST00000110663,ENSMUST00000110664,ENSMUST00000159046,ENSMUST00000159490,ENSMUST00000159552,ENSMUST00000160134,ENSMUST00000161040,ENSMUST00000161558,ENSMUST00000161812,ENSMUST00000162094,ENSMUST00000162140,ENSMUST00000163082
ENSMUSG00000008206	6.91902	7.90145	6.10032	1.36459	0.448468	0.00767651	0.1054	Cers4	ENSMUST00000008350,ENSMUST00000175781,ENSMUST00000176042,ENSMUST00000176130,ENSMUST00000176267,ENSMUST00000176705,ENSMUST00000176837,ENSMUST00000176932,ENSMUST00000177010
ENSMUSG00000041438	97.3028	106.527	89.6157	1.19298	0.254569	0.00767774	0.1054	Utp4	ENSMUST00000047629,ENSMUST00000212272,ENSMUST00000212718
ENSMUSG00000030757	6.70955	5.33914	7.85156	-1.47046	-0.556265	0.00769085	0.1054	Zkscan2	ENSMUST00000042470,ENSMUST00000125356,ENSMUST00000128217,ENSMUST00000206148
ENSMUSG00000009097	0.826986	0.593349	1.02168	-2.27777	-1.18762	0.00769479	0.1054	Tbx1	ENSMUST00000009241
ENSMUSG00000030007	318.087	344.335	296.213	1.16335	0.218285	0.00769495	0.1054	Cct7	ENSMUST00000032078,ENSMUST00000204489,ENSMUST00000204592,ENSMUST00000204612,ENSMUST00000205094,ENSMUST00000205096,ENSMUST00000205143
ENSMUSG00000028955	149.193	164.682	136.285	1.19688	0.259277	0.00769532	0.1054	Vamp3	ENSMUST00000030797,ENSMUST00000125205,ENSMUST00000155446
ENSMUSG00000041642	40.0758	34.2991	44.8898	-1.29571	-0.373741	0.00769754	0.1054	Kif21b	ENSMUST00000075164,ENSMUST00000122892,ENSMUST00000127624,ENSMUST00000130864,ENSMUST00000165333,ENSMUST00000171381
ENSMUSG00000037514	57.2086	53.1124	60.6221	-1.14366	-0.193657	0.00771715	0.105563	Pank2	ENSMUST00000131779,ENSMUST00000138509,ENSMUST00000145904,ENSMUST00000150843,ENSMUST00000183349,ENSMUST00000183388,ENSMUST00000184105,ENSMUST00000184932
ENSMUSG00000030122	36.7872	28.5709	43.6342	-1.52762	-0.611285	0.00774013	0.105725	Ptms	ENSMUST00000032216,ENSMUST00000134916,ENSMUST00000181150,ENSMUST00000203422,ENSMUST00000204671
ENSMUSG00000001627	53.3172	60.7027	47.1627	1.32717	0.408352	0.00775092	0.105725	Ifrd1	ENSMUST00000001672,ENSMUST00000164047,ENSMUST00000164354,ENSMUST00000165027,ENSMUST00000169319,ENSMUST00000169926,ENSMUST00000170119,ENSMUST00000170752,ENSMUST00000171530,ENSMUST00000171553
ENSMUSG00000022490	0.752874	0.378046	1.06523	-2.93877	-1.55521	0.00775801	0.105725	Ppp1r1a	ENSMUST00000023133,ENSMUST00000228813
ENSMUSG00000070822	10.8075	9.37952	11.9975	-1.29698	-0.37516	0.00776077	0.105725	Zscan18	ENSMUST00000046245,ENSMUST00000209869,ENSMUST00000210650,ENSMUST00000210891,ENSMUST00000211392,ENSMUST00000211665
ENSMUSG00000030306	3.37897	3.86608	2.97305	1.5065	0.591199	0.00776768	0.105725	Tmtc1	ENSMUST00000060095,ENSMUST00000100772,ENSMUST00000140797,ENSMUST00000203991
ENSMUSG00000027134	7.71401	9.01204	6.63232	1.49	0.575314	0.00777527	0.105725	Lpcat4	ENSMUST00000028554,ENSMUST00000129503,ENSMUST00000132314,ENSMUST00000136219
ENSMUSG00000033434	4.40917	5.11589	3.82024	1.32863	0.409942	0.00779779	0.105926	Gtpbp6	ENSMUST00000077220,ENSMUST00000127628,ENSMUST00000131774,ENSMUST00000131918,ENSMUST00000135409,ENSMUST00000136722,ENSMUST00000138507,ENSMUST00000138881,ENSMUST00000140538,ENSMUST00000144162,ENSMUST00000149227,ENSMUST00000199496
ENSMUSG00000022533	158.769	176.612	143.901	1.22435	0.292013	0.00780731	0.105951	Atp13a3	ENSMUST00000061350,ENSMUST00000100013,ENSMUST00000136065,ENSMUST00000149882,ENSMUST00000153656
ENSMUSG00000032492	14.093	11.9436	15.8842	-1.40213	-0.487625	0.00783218	0.106183	Pth1r	ENSMUST00000006005,ENSMUST00000166716,ENSMUST00000196057,ENSMUST00000198865,ENSMUST00000199791,ENSMUST00000199862
ENSMUSG00000084911	2.77893	3.81736	1.91356	2.81297	1.49209	0.00786652	0.106544	Gm16185	ENSMUST00000125071
ENSMUSG00000021892	36.0981	30.022	41.1615	-1.36382	-0.447655	0.00788778	0.106726	Sh3bp5	ENSMUST00000091903,ENSMUST00000100730,ENSMUST00000140002,ENSMUST00000147586
ENSMUSG00000049300	26.9048	29.7198	24.5589	1.20535	0.269448	0.00791231	0.106948	Prmt6	ENSMUST00000106567,ENSMUST00000168412,ENSMUST00000190378
ENSMUSG00000069208	15.2797	13.622	16.661	-1.27041	-0.345297	0.00791978	0.106948	Zfp825	ENSMUST00000074369,ENSMUST00000202645,ENSMUST00000221173
ENSMUSG00000052062	6.09158	4.7148	7.2389	-1.43655	-0.522606	0.0079311	0.106996	Pard3b	ENSMUST00000046673,ENSMUST00000075374,ENSMUST00000094906,ENSMUST00000129030,ENSMUST00000138768,ENSMUST00000188325
ENSMUSG00000082457	0.259258	0.344852	0.187929	2.46297	1.3004	0.0079427	0.107032	Gm13776	ENSMUST00000122236
ENSMUSG00000066107	1.35024	0.977947	1.66048	-13.3698	-3.74091	0.00794936	0.107032	Gm12666	ENSMUST00000123179
ENSMUSG00000030428	0.555902	0.843652	0.31611	4.01297	2.00467	0.0079968	0.107565	Ttyh1	ENSMUST00000032594,ENSMUST00000079415,ENSMUST00000119661,ENSMUST00000126971,ENSMUST00000128317,ENSMUST00000129423,ENSMUST00000130150,ENSMUST00000132400,ENSMUST00000134536,ENSMUST00000139789,ENSMUST00000140637,ENSMUST00000148760,ENSMUST00000148951,ENSMUST00000151959,ENSMUST00000153673,ENSMUST00000205971,ENSMUST00000206869,ENSMUST00000206987
ENSMUSG00000078671	108.658	98.3852	117.219	-1.18938	-0.250211	0.00802501	0.107787	Chd2	ENSMUST00000026895,ENSMUST00000038366,ENSMUST00000169922,ENSMUST00000172704,ENSMUST00000173785,ENSMUST00000181971,ENSMUST00000197642,ENSMUST00000197800,ENSMUST00000198225,ENSMUST00000199601,ENSMUST00000199641,ENSMUST00000199809,ENSMUST00000199831,ENSMUST00000200218,ENSMUST00000200423,ENSMUST00000200492,ENSMUST00000206665,ENSMUST00000208458
ENSMUSG00000097141	3.14299	2.41903	3.74628	-1.4779	-0.56355	0.00802903	0.107787	Gm10524	ENSMUST00000181931
ENSMUSG00000039410	10.2895	12.8717	8.13762	1.70316	0.768215	0.00807386	0.108283	Prdm16	ENSMUST00000030902,ENSMUST00000070313,ENSMUST00000097759,ENSMUST00000105636,ENSMUST00000105637,ENSMUST00000105638,ENSMUST00000124771,ENSMUST00000131762,ENSMUST00000135064,ENSMUST00000141164,ENSMUST00000145217,ENSMUST00000149605,ENSMUST00000156069
ENSMUSG00000031838	8.01079	9.12829	7.07954	1.34043	0.422701	0.00808946	0.108307	Ifi30	ENSMUST00000034299,ENSMUST00000222087
ENSMUSG00000034998	53.1514	59.2369	48.0801	1.23717	0.30704	0.00809146	0.108307	Foxn2	ENSMUST00000112238,ENSMUST00000134107,ENSMUST00000141052,ENSMUST00000155640
ENSMUSG00000047632	1.45212	1.14466	1.70834	-1.68033	-0.748743	0.00810677	0.108317	Fgfbp3	ENSMUST00000057337
ENSMUSG00000070858	1.54311	1.87927	1.26297	1.78197	0.833476	0.00810904	0.108317	Gm1673	ENSMUST00000094869,ENSMUST00000114382,ENSMUST00000114383,ENSMUST00000142510,ENSMUST00000206020
ENSMUSG00000026104	9.05954	7.67036	10.2172	-1.35369	-0.436902	0.0081159	0.108317	Stat1	ENSMUST00000070968,ENSMUST00000185743,ENSMUST00000186057,ENSMUST00000186186,ENSMUST00000186574,ENSMUST00000186857,ENSMUST00000188681,ENSMUST00000189075,ENSMUST00000189244,ENSMUST00000189336,ENSMUST00000189347,ENSMUST00000191435
ENSMUSG00000027387	7.84974	9.33901	6.60868	1.43543	0.521479	0.00814199	0.10856	Zc3h8	ENSMUST00000028866
ENSMUSG00000041220	176.075	196.637	158.94	1.2284	0.296778	0.00816588	0.108773	Elovl6	ENSMUST00000071402,ENSMUST00000197070,ENSMUST00000197235,ENSMUST00000198369,ENSMUST00000199910
ENSMUSG00000036499	34.5895	39.6095	30.4061	1.26932	0.344052	0.00821117	0.109153	Eea1	ENSMUST00000053484,ENSMUST00000218088,ENSMUST00000218291,ENSMUST00000218517,ENSMUST00000219207
ENSMUSG00000055912	4.82079	5.53395	4.22648	1.45398	0.540004	0.00821593	0.109153	Tmem150a	ENSMUST00000069695,ENSMUST00000132243,ENSMUST00000206064,ENSMUST00000206531,ENSMUST00000206821
ENSMUSG00000033809	18.9031	20.829	17.2983	1.19504	0.25706	0.00821832	0.109153	Alg3	ENSMUST00000045918,ENSMUST00000123774,ENSMUST00000127454,ENSMUST00000147867
ENSMUSG00000006445	6.29823	7.5008	5.29609	1.45616	0.542169	0.00826592	0.109654	Epha2	ENSMUST00000006614,ENSMUST00000131026,ENSMUST00000145523,ENSMUST00000149002
ENSMUSG00000021763	17.7635	14.3085	20.6427	-1.37499	-0.45942	0.00827204	0.109654	BC067074	ENSMUST00000078163,ENSMUST00000135096,ENSMUST00000136755
ENSMUSG00000031482	19.0863	21.1188	17.3925	1.201	0.264237	0.00829155	0.109807	Slc25a15	ENSMUST00000033871,ENSMUST00000210020
ENSMUSG00000021629	48.3654	53.5406	44.0526	1.206	0.270234	0.00830348	0.109859	Slc30a5	ENSMUST00000067246,ENSMUST00000224177,ENSMUST00000225086,ENSMUST00000225129,ENSMUST00000225922
ENSMUSG00000024502	5.56886	4.75109	6.25034	-1.42102	-0.506932	0.00831915	0.109893	Jakmip2	ENSMUST00000082254
ENSMUSG00000028517	33.0509	29.8776	35.6953	-1.22404	-0.291646	0.00832206	0.109893	Plpp3	ENSMUST00000064139
ENSMUSG00000028655	4.99942	6.25137	3.95613	1.66285	0.733661	0.00833823	0.109904	Mfsd2a	ENSMUST00000030408,ENSMUST00000127047,ENSMUST00000138964,ENSMUST00000152308
ENSMUSG00000022619	2.01349	1.53619	2.41124	-1.60642	-0.68385	0.00834295	0.109904	Mapk8ip2	ENSMUST00000023291,ENSMUST00000137755
ENSMUSG00000078713	45.3165	52.4161	39.4001	1.28845	0.365637	0.00834921	0.109904	Tomm5	ENSMUST00000107807,ENSMUST00000107808,ENSMUST00000107809,ENSMUST00000107810
ENSMUSG00000010721	11.5178	9.8645	12.8955	-1.32369	-0.404563	0.00835494	0.109904	Lmbr1	ENSMUST00000055195,ENSMUST00000179191,ENSMUST00000196321,ENSMUST00000198105,ENSMUST00000198367,ENSMUST00000200149,ENSMUST00000200564
ENSMUSG00000042251	5.91056	4.6188	6.98703	-1.43486	-0.520907	0.00836302	0.109905	Pm20d1	ENSMUST00000048660,ENSMUST00000112393,ENSMUST00000132450,ENSMUST00000152989
ENSMUSG00000009378	1.05068	1.64495	0.555458	2.70893	1.43772	0.00838379	0.110041	Slc16a12	ENSMUST00000009522
ENSMUSG00000036564	2.60952	1.79811	3.28569	-1.73285	-0.793147	0.00839743	0.110041	Ndrg4	ENSMUST00000041318,ENSMUST00000073139,ENSMUST00000080666,ENSMUST00000159632,ENSMUST00000159851,ENSMUST00000160915,ENSMUST00000160964,ENSMUST00000161314,ENSMUST00000162578,ENSMUST00000166358,ENSMUST00000212160
ENSMUSG00000058600	389.771	444.263	344.361	1.25919	0.332491	0.00839746	0.110041	Rpl30	ENSMUST00000009039,ENSMUST00000079735,ENSMUST00000135417,ENSMUST00000136653,ENSMUST00000140527,ENSMUST00000142643
ENSMUSG00000045095	29.5861	26.6063	32.0691	-1.19972	-0.262698	0.00847167	0.110752	Magi1	ENSMUST00000055224,ENSMUST00000089317,ENSMUST00000093769,ENSMUST00000203034,ENSMUST00000203519,ENSMUST00000203688,ENSMUST00000204167,ENSMUST00000204347,ENSMUST00000204532,ENSMUST00000204788,ENSMUST00000205116
ENSMUSG00000040111	7.9375	6.03726	9.52104	-1.59749	-0.675806	0.00847216	0.110752	Gramd1b	ENSMUST00000045682,ENSMUST00000118159,ENSMUST00000119373,ENSMUST00000121357,ENSMUST00000129940,ENSMUST00000137189,ENSMUST00000137454,ENSMUST00000148170,ENSMUST00000150977,ENSMUST00000153029,ENSMUST00000155265,ENSMUST00000165104,ENSMUST00000211853,ENSMUST00000216821
ENSMUSG00000042857	2.14274	1.73995	2.47841	-1.50288	-0.587732	0.00847588	0.110752	Gm9776	ENSMUST00000059598,ENSMUST00000221110
ENSMUSG00000081752	39.3161	44.1365	35.2991	1.23068	0.299453	0.00849245	0.110862	Sms-ps	ENSMUST00000121773
ENSMUSG00000017747	3.32951	3.76573	2.96599	1.44604	0.532111	0.00850506	0.110922	Ghdc	ENSMUST00000017891,ENSMUST00000139341,ENSMUST00000147682
ENSMUSG00000028618	59.835	64.9756	55.5511	1.16122	0.215642	0.00856057	0.111486	Tmem59	ENSMUST00000030361,ENSMUST00000106753,ENSMUST00000127652,ENSMUST00000128123,ENSMUST00000141013,ENSMUST00000154007
ENSMUSG00000001930	10.8145	14.0489	8.11911	2.09023	1.06366	0.00857084	0.111486	Vwf	ENSMUST00000100941,ENSMUST00000112253,ENSMUST00000112254,ENSMUST00000126709,ENSMUST00000129436,ENSMUST00000134073,ENSMUST00000139678,ENSMUST00000141521,ENSMUST00000146264,ENSMUST00000147101,ENSMUST00000150548
ENSMUSG00000048534	6.23069	8.36096	4.45546	1.90876	0.932639	0.00857271	0.111486	Jaml	ENSMUST00000050020,ENSMUST00000215098,ENSMUST00000215266,ENSMUST00000215880,ENSMUST00000216333,ENSMUST00000216426,ENSMUST00000217074
ENSMUSG00000044365	11.0825	9.44681	12.4455	-1.38824	-0.473262	0.00859285	0.111556	Cxxc4	ENSMUST00000166288,ENSMUST00000181597,ENSMUST00000181904,ENSMUST00000197151,ENSMUST00000199134
ENSMUSG00000050558	1.33295	0.923788	1.67392	-2.34103	-1.22715	0.00859435	0.111556	Prokr2	ENSMUST00000049997,ENSMUST00000110156,ENSMUST00000110157,ENSMUST00000142766,ENSMUST00000145995
ENSMUSG00000020032	13.1775	11.6071	14.4862	-1.27638	-0.352053	0.00862255	0.111741	Nuak1	ENSMUST00000020220,ENSMUST00000129355
ENSMUSG00000037709	2.30533	1.57524	2.91373	-2.37278	-1.24658	0.00862491	0.111741	Fam13a	ENSMUST00000089860,ENSMUST00000173193,ENSMUST00000173712,ENSMUST00000174307,ENSMUST00000204616
ENSMUSG00000016255	1.48313	2.19173	0.892624	3.27238	1.71034	0.00865729	0.112055	Tubb1	ENSMUST00000016399
ENSMUSG00000004947	11.7044	13.0761	10.5614	1.30265	0.381453	0.00867121	0.112129	Dtx2	ENSMUST00000005072,ENSMUST00000111142,ENSMUST00000111144,ENSMUST00000111145,ENSMUST00000125827,ENSMUST00000130345,ENSMUST00000140146,ENSMUST00000142041,ENSMUST00000199239
ENSMUSG00000042644	7.21347	8.53939	6.10854	1.61688	0.693213	0.00869397	0.112278	Itpr3	ENSMUST00000049308
ENSMUSG00000035890	15.5613	17.5579	13.8975	1.32969	0.411095	0.00869977	0.112278	Rnf126	ENSMUST00000047203,ENSMUST00000218770,ENSMUST00000219189
ENSMUSG00000044164	1.93426	1.53507	2.26692	-2.0589	-1.04188	0.0087073	0.112278	Rnf182	ENSMUST00000059986,ENSMUST00000161817
ENSMUSG00000025809	265.855	292.78	243.418	1.20953	0.274447	0.00873604	0.112543	Itgb1	ENSMUST00000090006,ENSMUST00000124826,ENSMUST00000135281,ENSMUST00000149116
ENSMUSG00000029120	6.31593	8.30599	4.65755	1.69554	0.761748	0.00875332	0.11266	Ppp2r2c	ENSMUST00000031003,ENSMUST00000138124,ENSMUST00000201156
ENSMUSG00000043633	0.803413	1.01041	0.630915	1.99166	0.993971	0.00876689	0.112666	Fam221b	ENSMUST00000056474,ENSMUST00000134487
ENSMUSG00000097715	5.76248	6.54592	5.10961	1.29414	0.371997	0.00877021	0.112666	Gpr137b-ps	ENSMUST00000181570,ENSMUST00000220647,ENSMUST00000220758,ENSMUST00000221825,ENSMUST00000222019,ENSMUST00000222447,ENSMUST00000223146,ENSMUST00000223404
ENSMUSG00000059395	0.997977	0.7488	1.20563	-1.85573	-0.891988	0.00887841	0.113949	Nkapl	ENSMUST00000068235
ENSMUSG00000024622	30.049	33.1109	27.4974	1.21671	0.282989	0.00888837	0.11397	Hmgxb3	ENSMUST00000091884
ENSMUSG00000086682	2.06073	1.60778	2.43819	-1.98725	-0.990775	0.00891268	0.114176	Gm16023	ENSMUST00000137752,ENSMUST00000154931
ENSMUSG00000029407	86.5373	93.9445	80.3646	1.16692	0.222707	0.00893361	0.114337	Uso1	ENSMUST00000031355,ENSMUST00000201380,ENSMUST00000201642,ENSMUST00000202155,ENSMUST00000202362
ENSMUSG00000068686	21.4641	23.9727	19.3736	1.24683	0.318266	0.00894911	0.114428	Cd59b	ENSMUST00000090429,ENSMUST00000111130,ENSMUST00000111131,ENSMUST00000111132,ENSMUST00000129749
ENSMUSG00000023055	12.6148	10.4223	14.4418	-1.36044	-0.44407	0.0089822	0.114745	Calcoco1	ENSMUST00000023818,ENSMUST00000166943,ENSMUST00000168112,ENSMUST00000171838
ENSMUSG00000064193	56.1021	36.8326	72.16	-146.345	-7.19323	0.00900242	0.114896	Gm4735	ENSMUST00000138679
ENSMUSG00000041144	8.49498	7.07929	9.67471	-1.33823	-0.420328	0.00901437	0.114942	Dnah7b	ENSMUST00000069293,ENSMUST00000185557,ENSMUST00000185879,ENSMUST00000187548,ENSMUST00000188209,ENSMUST00000190792
ENSMUSG00000019948	18.6319	20.9237	16.7221	1.21829	0.284857	0.0090294	0.114974	Actr6	ENSMUST00000020109,ENSMUST00000218442,ENSMUST00000218568,ENSMUST00000218965,ENSMUST00000220059,ENSMUST00000220388
ENSMUSG00000046807	2.72915	2.33738	3.05561	-1.45245	-0.53849	0.00903368	0.114974	Lrrc75b	ENSMUST00000051129,ENSMUST00000220172
ENSMUSG00000024922	1.12355	1.41373	0.881725	2.18523	1.12778	0.00904796	0.115049	Ovol1	ENSMUST00000025861
ENSMUSG00000093985	0.810171	1.1221	0.550229	2.47138	1.30532	0.00907944	0.115106	Gm10406	ENSMUST00000100895,ENSMUST00000170738
ENSMUSG00000025743	22.9711	26.5685	19.9734	1.40796	0.493611	0.00908068	0.115106	Sdc3	ENSMUST00000070478,ENSMUST00000140623,ENSMUST00000141297,ENSMUST00000146093,ENSMUST00000152591
ENSMUSG00000068079	0.890381	1.11492	0.703262	2.94164	1.55662	0.00909153	0.115106	Tcf15	ENSMUST00000089112
ENSMUSG00000053746	0.947593	0.683196	1.16792	-1.61932	-0.695391	0.00909429	0.115106	Ptrh1	ENSMUST00000066352,ENSMUST00000138214,ENSMUST00000192262
ENSMUSG00000030359	1.08808	0.555052	1.53227	-2.9387	-1.55518	0.00909436	0.115106	Pzp	ENSMUST00000112132,ENSMUST00000143664,ENSMUST00000203753,ENSMUST00000204291
ENSMUSG00000044345	10.5437	12.0703	9.27154	1.34061	0.42289	0.00910775	0.115169	Marveld1	ENSMUST00000061111,ENSMUST00000184186
ENSMUSG00000060639	3.81776	4.33472	3.38696	1.26385	0.337821	0.00919761	0.116125	Hist1h4i	ENSMUST00000102977
ENSMUSG00000003518	11.688	13.5398	10.1448	1.32714	0.408316	0.00920514	0.116125	Dusp3	ENSMUST00000003612,ENSMUST00000107172,ENSMUST00000107173,ENSMUST00000125794,ENSMUST00000143177,ENSMUST00000151678,ENSMUST00000176261
ENSMUSG00000030104	65.324	71.5201	60.1605	1.19921	0.262079	0.00920937	0.116125	Edem1	ENSMUST00000089162,ENSMUST00000203302,ENSMUST00000203469,ENSMUST00000204524,ENSMUST00000204804
ENSMUSG00000014039	25.3182	27.7865	23.2612	1.21428	0.280101	0.00922182	0.116125	Prdm15	ENSMUST00000095849,ENSMUST00000119200,ENSMUST00000121584,ENSMUST00000126916,ENSMUST00000128917,ENSMUST00000129331,ENSMUST00000131951,ENSMUST00000135505,ENSMUST00000136529,ENSMUST00000142295
ENSMUSG00000093674	860.625	960.073	777.753	1.22943	0.297991	0.00923052	0.116125	Rpl41	ENSMUST00000176010,ENSMUST00000176184,ENSMUST00000176683,ENSMUST00000176906,ENSMUST00000176966,ENSMUST00000177163,ENSMUST00000177513
ENSMUSG00000000320	2.28709	3.23348	1.49843	2.28411	1.19163	0.00924579	0.116125	Alox12	ENSMUST00000000329,ENSMUST00000108574
ENSMUSG00000097772	47.0166	52.105	42.7764	1.21786	0.284351	0.00925179	0.116125	5430416N02Rik	ENSMUST00000180779,ENSMUST00000181873,ENSMUST00000196399,ENSMUST00000198522
ENSMUSG00000055799	29.4009	25.1913	32.9088	-1.28791	-0.365034	0.00925818	0.116125	Tcf7l1	ENSMUST00000069536,ENSMUST00000114053,ENSMUST00000141743,ENSMUST00000149446,ENSMUST00000182651
ENSMUSG00000028683	39.8391	45.1572	35.4073	1.25553	0.328298	0.00925951	0.116125	Eif2b3	ENSMUST00000070610,ENSMUST00000106447,ENSMUST00000106448,ENSMUST00000129587,ENSMUST00000135121,ENSMUST00000151760,ENSMUST00000155181
ENSMUSG00000056592	7.99136	8.91753	7.21955	1.26301	0.336862	0.00927638	0.116223	Zfp658	ENSMUST00000005597,ENSMUST00000107972
ENSMUSG00000022221	7.91849	9.24736	6.81111	1.4547	0.540723	0.00928426	0.116223	Ripk3	ENSMUST00000022830,ENSMUST00000168716,ENSMUST00000178399,ENSMUST00000226203,ENSMUST00000227072,ENSMUST00000228077,ENSMUST00000228175,ENSMUST00000228326,ENSMUST00000228476
ENSMUSG00000050377	1.14953	1.42585	0.91926	2.17017	1.11781	0.00932527	0.116441	Il31ra	ENSMUST00000051756,ENSMUST00000223577,ENSMUST00000223752,ENSMUST00000223819,ENSMUST00000224070,ENSMUST00000224510,ENSMUST00000224576,ENSMUST00000225397
ENSMUSG00000037833	0.886441	0.7113	1.03239	-2.4464	-1.29066	0.00932533	0.116441	Sh2d4b	ENSMUST00000070328,ENSMUST00000096000,ENSMUST00000225854
ENSMUSG00000035051	38.0583	34.6531	40.8959	-1.1775	-0.235724	0.00935201	0.116441	Dhx57	ENSMUST00000038166,ENSMUST00000086555
ENSMUSG00000057388	64.6434	72.0188	58.4972	1.21793	0.28443	0.00936234	0.116441	Mrpl18	ENSMUST00000079121,ENSMUST00000159765,ENSMUST00000162781,ENSMUST00000162928,ENSMUST00000162978
ENSMUSG00000026826	7.00614	3.3323	10.0677	-3.12773	-1.64512	0.00936438	0.116441	Nr4a2	ENSMUST00000028166,ENSMUST00000112627,ENSMUST00000112629,ENSMUST00000128776,ENSMUST00000140165,ENSMUST00000183542
ENSMUSG00000025243	0.809905	1.14155	0.533532	2.5611	1.35676	0.00936481	0.116441	Slc6a20b	ENSMUST00000026273,ENSMUST00000163397,ENSMUST00000164241,ENSMUST00000166800,ENSMUST00000168824,ENSMUST00000171122
ENSMUSG00000081534	6.43714	5.66602	7.07974	-1.32134	-0.402001	0.0093664	0.116441	Slc48a1	ENSMUST00000117892,ENSMUST00000135073
ENSMUSG00000031740	71.3962	79.2361	64.863	1.24632	0.31767	0.00936961	0.116441	Mmp2	ENSMUST00000034187,ENSMUST00000211308,ENSMUST00000211567,ENSMUST00000211691
ENSMUSG00000007950	6.14478	6.82284	5.57973	1.3155	0.39561	0.00938987	0.116587	Abhd8	ENSMUST00000008094,ENSMUST00000212321,ENSMUST00000212503
ENSMUSG00000019916	62.9369	71.4263	55.8624	1.28395	0.360585	0.00944067	0.116951	P4ha1	ENSMUST00000009789,ENSMUST00000092512,ENSMUST00000105466
ENSMUSG00000032997	7.76977	8.81803	6.89623	1.50576	0.590491	0.00944258	0.116951	Chpf	ENSMUST00000079205,ENSMUST00000094818,ENSMUST00000124042,ENSMUST00000138683,ENSMUST00000143496
ENSMUSG00000022898	29.0353	32.2121	26.3879	1.19961	0.262561	0.0094447	0.116951	Dscr3	ENSMUST00000023615,ENSMUST00000125229,ENSMUST00000127449,ENSMUST00000133944,ENSMUST00000142988
ENSMUSG00000043391	12.0199	10.675	13.1406	-1.23333	-0.302554	0.00949644	0.117377	2510009E07Rik	ENSMUST00000053336
ENSMUSG00000080875	5.03347	10.3865	0.572603	23.583	4.55967	0.00950331	0.117377	Gm7332	ENSMUST00000118351
ENSMUSG00000034432	63.1714	68.4089	58.8068	1.15612	0.209295	0.0095048	0.117377	Cops8	ENSMUST00000036153,ENSMUST00000186152,ENSMUST00000186750,ENSMUST00000186882,ENSMUST00000189107,ENSMUST00000189309,ENSMUST00000190057,ENSMUST00000190700,ENSMUST00000191510
ENSMUSG00000044768	11.4665	12.9993	10.1892	1.37124	0.455479	0.00951746	0.117413	D1Ertd622e	ENSMUST00000053033,ENSMUST00000142234,ENSMUST00000149927,ENSMUST00000153115
ENSMUSG00000032698	16.6786	19.1113	14.6513	1.38516	0.470052	0.00952486	0.117413	Lmo2	ENSMUST00000111139,ENSMUST00000111140,ENSMUST00000111143,ENSMUST00000123437,ENSMUST00000133210,ENSMUST00000138815,ENSMUST00000156813,ENSMUST00000170926
ENSMUSG00000067377	146.718	162.089	133.908	1.20992	0.274909	0.00954379	0.117541	Tspan6	ENSMUST00000087557,ENSMUST00000176641,ENSMUST00000176718,ENSMUST00000177468
ENSMUSG00000028194	14.4208	12.5682	15.9647	-1.25546	-0.32822	0.00956979	0.117756	Ddah1	ENSMUST00000029845,ENSMUST00000120310,ENSMUST00000127193
ENSMUSG00000024067	59.1461	66.7276	52.8283	1.21939	0.286155	0.00959498	0.117921	Dpy30	ENSMUST00000112571,ENSMUST00000164832
ENSMUSG00000021737	119.804	129.894	111.397	1.15321	0.205658	0.00960138	0.117921	Psmd6	ENSMUST00000022256,ENSMUST00000127228,ENSMUST00000147471,ENSMUST00000153237,ENSMUST00000224076,ENSMUST00000224955
ENSMUSG00000000339	51.6315	55.7159	48.2277	1.14654	0.197286	0.00960904	0.117921	Rtca	ENSMUST00000000348,ENSMUST00000124486,ENSMUST00000140677,ENSMUST00000143425,ENSMUST00000153005
ENSMUSG00000015755	165.366	153.818	174.989	-1.13891	-0.187648	0.00963448	0.118128	Tab2	ENSMUST00000130322,ENSMUST00000142007,ENSMUST00000143848,ENSMUST00000146444,ENSMUST00000147938
ENSMUSG00000037846	5.26484	4.53465	5.87333	-1.35927	-0.442832	0.00967721	0.118546	Rtkn2	ENSMUST00000068994,ENSMUST00000105437,ENSMUST00000117086,ENSMUST00000118160,ENSMUST00000123147,ENSMUST00000147556
ENSMUSG00000021108	9.85739	8.65099	10.8627	-1.27966	-0.355756	0.00970275	0.118753	Prkch	ENSMUST00000021527,ENSMUST00000119092,ENSMUST00000220898,ENSMUST00000221153
ENSMUSG00000020015	38.4031	42.1998	35.2392	1.20766	0.272212	0.0097389	0.119089	Cdk17	ENSMUST00000069965,ENSMUST00000213378,ENSMUST00000214445,ENSMUST00000215286,ENSMUST00000215495,ENSMUST00000216729
ENSMUSG00000028383	14.1062	15.3418	13.0767	1.19727	0.259749	0.00975047	0.119124	Hsdl2	ENSMUST00000030078,ENSMUST00000107528,ENSMUST00000128792
ENSMUSG00000035459	0.832832	1.21615	0.513399	2.44758	1.29136	0.00976628	0.119211	Stab2	ENSMUST00000035288,ENSMUST00000218366,ENSMUST00000218408,ENSMUST00000219280,ENSMUST00000219341,ENSMUST00000219612,ENSMUST00000219659
ENSMUSG00000026176	53.7273	49.2459	57.4618	-1.17305	-0.230269	0.0097958	0.119462	Ctdsp1	ENSMUST00000027367,ENSMUST00000141175,ENSMUST00000152659
ENSMUSG00000028621	5.1583	5.9302	4.51505	1.32029	0.400856	0.00980425	0.119462	Cyb5rl	ENSMUST00000030364,ENSMUST00000106756,ENSMUST00000106758,ENSMUST00000106760,ENSMUST00000126207,ENSMUST00000127916,ENSMUST00000137269,ENSMUST00000145324,ENSMUST00000149453,ENSMUST00000154283,ENSMUST00000156406
ENSMUSG00000039114	1.46738	1.17075	1.71457	-2.08828	-1.06231	0.00982348	0.11959	Nrn1	ENSMUST00000037623,ENSMUST00000122286,ENSMUST00000223611,ENSMUST00000224323,ENSMUST00000224960
ENSMUSG00000025489	0.798968	0.519107	1.03219	-2.20645	-1.14172	0.00984018	0.119601	Ifitm5	ENSMUST00000026562
ENSMUSG00000000142	62.9169	55.5699	69.0394	-1.23756	-0.307499	0.00984182	0.119601	Axin2	ENSMUST00000052915,ENSMUST00000106711,ENSMUST00000139682,ENSMUST00000140821,ENSMUST00000144130,ENSMUST00000144511,ENSMUST00000152909
ENSMUSG00000064264	5.30482	5.92417	4.7887	1.31373	0.393664	0.00986979	0.11972	Zfp428	ENSMUST00000071361,ENSMUST00000176880,ENSMUST00000177205,ENSMUST00000177228
ENSMUSG00000085234	0.636876	0.785446	0.513068	4.11944	2.04245	0.00987708	0.11972	Gm15614	ENSMUST00000155976
ENSMUSG00000020803	60.7574	68.0987	54.6397	1.22115	0.288236	0.0098778	0.11972	Txndc17	ENSMUST00000021158,ENSMUST00000128648
ENSMUSG00000058298	17.6195	15.6783	19.2371	-1.23233	-0.301385	0.00989494	0.119822	Mcm9	ENSMUST00000075540,ENSMUST00000218549,ENSMUST00000219547,ENSMUST00000219838,ENSMUST00000219841,ENSMUST00000220007,ENSMUST00000220260
ENSMUSG00000053012	39.3788	36.3711	41.8852	-1.17579	-0.233629	0.00993098	0.120117	Krcc1	ENSMUST00000080949,ENSMUST00000168700,ENSMUST00000204436,ENSMUST00000205123
ENSMUSG00000078812	773.031	829.719	725.792	1.14239	0.192051	0.0099503	0.120117	Eif5a	ENSMUST00000043419,ENSMUST00000070996,ENSMUST00000071026,ENSMUST00000108607,ENSMUST00000108608,ENSMUST00000108609,ENSMUST00000108610,ENSMUST00000108611,ENSMUST00000108612,ENSMUST00000108613,ENSMUST00000152589,ENSMUST00000153652,ENSMUST00000164359
ENSMUSG00000037221	4.38142	3.27716	5.30164	-1.58158	-0.661362	0.00995246	0.120117	Mospd3	ENSMUST00000037620,ENSMUST00000111007,ENSMUST00000126904,ENSMUST00000133705,ENSMUST00000154708,ENSMUST00000196366
ENSMUSG00000030263	1.07298	1.32975	0.859012	2.03089	1.02211	0.00995428	0.120117	Lrmp	ENSMUST00000032396,ENSMUST00000125029,ENSMUST00000132937,ENSMUST00000132948,ENSMUST00000135191,ENSMUST00000135984,ENSMUST00000143631,ENSMUST00000149244,ENSMUST00000152571,ENSMUST00000156849
ENSMUSG00000051351	20.5434	19.0108	21.8206	-1.16193	-0.216518	0.010003	0.120433	Zfp46	ENSMUST00000069195,ENSMUST00000130223,ENSMUST00000130658,ENSMUST00000132649,ENSMUST00000144217
ENSMUSG00000071645	22.2673	24.404	20.4867	1.18798	0.248505	0.0100049	0.120433	Tut1	ENSMUST00000096239
ENSMUSG00000052675	1.53125	1.05619	1.92713	-2.11915	-1.08349	0.0100153	0.120433	Zfp112	ENSMUST00000005413,ENSMUST00000120006,ENSMUST00000206878,ENSMUST00000215113
ENSMUSG00000038722	71.451	78.3515	65.7006	1.183	0.242448	0.0100156	0.120433	Bud31	ENSMUST00000159018,ENSMUST00000160004,ENSMUST00000160075,ENSMUST00000160840,ENSMUST00000161974,ENSMUST00000162308,ENSMUST00000162594
ENSMUSG00000030779	224.003	209.188	236.348	-1.12899	-0.175033	0.0100317	0.120458	Rbbp6	ENSMUST00000052135,ENSMUST00000071590,ENSMUST00000098062,ENSMUST00000126053,ENSMUST00000137860,ENSMUST00000148880,ENSMUST00000156738,ENSMUST00000205495,ENSMUST00000206179
ENSMUSG00000044244	2.2949	2.71939	1.94117	1.80596	0.852767	0.0100416	0.120458	Il20rb	ENSMUST00000098458,ENSMUST00000122880,ENSMUST00000125259,ENSMUST00000136606,ENSMUST00000136856,ENSMUST00000152756
ENSMUSG00000044022	1.15178	0.823688	1.42519	-2.05769	-1.04103	0.010044	0.120458	Pcdhb21	ENSMUST00000061405
ENSMUSG00000096976	2.28949	3.36481	1.39338	5.23359	2.3878	0.0100692	0.120654	Gm26882	ENSMUST00000181611
ENSMUSG00000029703	21.5696	23.9462	19.5891	1.22387	0.291452	0.010093	0.120834	Lrwd1	ENSMUST00000006301,ENSMUST00000128255,ENSMUST00000132976,ENSMUST00000139908,ENSMUST00000142272,ENSMUST00000148475,ENSMUST00000149673,ENSMUST00000150406,ENSMUST00000199786
ENSMUSG00000029507	15.5245	17.4965	13.8811	1.25525	0.327972	0.0101018	0.120834	Pus1	ENSMUST00000031481,ENSMUST00000031483,ENSMUST00000086643,ENSMUST00000112426,ENSMUST00000136483,ENSMUST00000149208,ENSMUST00000170468
ENSMUSG00000038151	26.5021	33.803	20.418	1.96335	0.97332	0.0101703	0.121548	Prdm1	ENSMUST00000039174,ENSMUST00000105490,ENSMUST00000167340,ENSMUST00000218369
ENSMUSG00000010175	2.91577	2.26851	3.45515	-1.59998	-0.678051	0.0102044	0.121848	Prox1	ENSMUST00000010319,ENSMUST00000175916,ENSMUST00000177288
ENSMUSG00000061751	20.4211	16.6156	23.5924	-1.38733	-0.472311	0.0102392	0.122094	Kalrn	ENSMUST00000076810,ENSMUST00000089655,ENSMUST00000114947,ENSMUST00000114949,ENSMUST00000114953,ENSMUST00000114954,ENSMUST00000114960,ENSMUST00000114961,ENSMUST00000114963,ENSMUST00000114964,ENSMUST00000114966,ENSMUST00000114973,ENSMUST00000124430,ENSMUST00000132002,ENSMUST00000132569,ENSMUST00000137216,ENSMUST00000142817,ENSMUST00000151491,ENSMUST00000156668
ENSMUSG00000081824	2.98366	2.63144	3.27717	-13.1977	-3.72222	0.0102427	0.122094	BC002163	ENSMUST00000121906
ENSMUSG00000032553	38.3632	42.6718	34.7728	1.21748	0.283894	0.0102915	0.12243	Srprb	ENSMUST00000035157,ENSMUST00000163567,ENSMUST00000190760
ENSMUSG00000089713	0.860685	1.39308	0.417023	3.86806	1.95161	0.0103008	0.12243	Gm16564	ENSMUST00000162545
ENSMUSG00000085802	0.627905	0.772519	0.507393	3.1974	1.6769	0.0103019	0.12243	Gm16059	ENSMUST00000135583
ENSMUSG00000062382	25.328	13.6161	35.088	-8.41016	-3.07213	0.0103066	0.12243	Ftl1-ps1	ENSMUST00000221435,ENSMUST00000222435
ENSMUSG00000024068	99.0192	91.6372	105.171	-1.14696	-0.197818	0.0103454	0.122785	Spast	ENSMUST00000024869,ENSMUST00000224711,ENSMUST00000225549
ENSMUSG00000038683	40.7078	45.3985	36.7989	1.24229	0.312998	0.0104052	0.123387	Pak1ip1	ENSMUST00000046951,ENSMUST00000173238,ENSMUST00000174472,ENSMUST00000174527,ENSMUST00000174551
ENSMUSG00000061894	8.19097	9.26946	7.29222	1.33261	0.414252	0.0104431	0.12373	Zscan20	ENSMUST00000084276,ENSMUST00000097877,ENSMUST00000135309,ENSMUST00000141040,ENSMUST00000147876,ENSMUST00000151226
ENSMUSG00000019797	18.1163	20.6883	15.9729	1.26734	0.341799	0.0104863	0.124134	1700021F05Rik	ENSMUST00000126463,ENSMUST00000147196,ENSMUST00000152926,ENSMUST00000214198
ENSMUSG00000041346	11.2277	12.4719	10.1909	1.21265	0.278169	0.010549	0.124553	Wrap53	ENSMUST00000048139,ENSMUST00000132548,ENSMUST00000155894
ENSMUSG00000038400	3.85264	3.23399	4.36817	-1.38456	-0.469426	0.010558	0.124553	Pmepa1	ENSMUST00000036248,ENSMUST00000124124,ENSMUST00000139306
ENSMUSG00000097380	0.631249	0.793273	0.496229	4.01711	2.00616	0.0105615	0.124553	Gm26816	ENSMUST00000180679
ENSMUSG00000028100	1.011	1.24894	0.812719	1.68816	0.75545	0.0105764	0.124553	Nudt17	ENSMUST00000029742,ENSMUST00000171249,ENSMUST00000196773,ENSMUST00000200387
ENSMUSG00000044252	43.7704	38.8819	47.8441	-1.2319	-0.300881	0.0105767	0.124553	Osbpl1a	ENSMUST00000074352,ENSMUST00000117361,ENSMUST00000118313,ENSMUST00000119043,ENSMUST00000119512,ENSMUST00000121774,ENSMUST00000121808,ENSMUST00000121888,ENSMUST00000122175,ENSMUST00000124570,ENSMUST00000132594,ENSMUST00000141651,ENSMUST00000142467,ENSMUST00000143077,ENSMUST00000145777,ENSMUST00000147197,ENSMUST00000154614,ENSMUST00000155650
ENSMUSG00000002346	3.95831	4.85472	3.2113	1.47807	0.563712	0.0105859	0.124553	Slc25a42	ENSMUST00000063788,ENSMUST00000110127,ENSMUST00000134596,ENSMUST00000139333,ENSMUST00000150706
ENSMUSG00000089857	14.2266	12.6924	15.5051	-1.25088	-0.322941	0.0106	0.124553	Zfp882	ENSMUST00000110002,ENSMUST00000125802,ENSMUST00000126607
ENSMUSG00000020649	346.646	383.548	315.894	1.19828	0.26097	0.0106022	0.124553	Rrm2	ENSMUST00000020980,ENSMUST00000147789,ENSMUST00000153058,ENSMUST00000154588
ENSMUSG00000078794	16.6069	13.8363	18.9157	-1.32719	-0.408374	0.0106138	0.124553	Dact3	ENSMUST00000108493
ENSMUSG00000032232	58.6181	46.8345	68.4378	-1.42447	-0.510425	0.0106193	0.124553	Cgnl1	ENSMUST00000072899,ENSMUST00000121322,ENSMUST00000122065,ENSMUST00000136044,ENSMUST00000146567,ENSMUST00000152224
ENSMUSG00000026610	3.0672	2.56737	3.48373	-1.73397	-0.794077	0.0106223	0.124553	Esrrg	ENSMUST00000027906,ENSMUST00000110938,ENSMUST00000110939,ENSMUST00000127489,ENSMUST00000152927
ENSMUSG00000030672	1.02449	0.795076	1.21566	-1.61108	-0.688029	0.0106455	0.124553	Mylpf	ENSMUST00000032910,ENSMUST00000127710,ENSMUST00000139613,ENSMUST00000143222,ENSMUST00000206204,ENSMUST00000206772
ENSMUSG00000002222	122.046	112.466	130.03	-1.15703	-0.210421	0.0106502	0.124553	Rmnd5a	ENSMUST00000002292,ENSMUST00000123947,ENSMUST00000140696,ENSMUST00000144081,ENSMUST00000149415
ENSMUSG00000087067	1.70897	3.32356	0.363476	5.32184	2.41192	0.0106545	0.124553	Gm11532	ENSMUST00000128111
ENSMUSG00000003581	5.12037	5.68918	4.64636	1.27828	0.354204	0.0106578	0.124553	Rnf215	ENSMUST00000003677,ENSMUST00000124670,ENSMUST00000127165,ENSMUST00000145705
ENSMUSG00000084941	2.09547	2.38907	1.8508	1.50767	0.592322	0.0106933	0.124861	Gm11944	ENSMUST00000152576
ENSMUSG00000031907	16.8558	15.3392	18.1197	-1.1799	-0.238667	0.0107072	0.124916	Zfp90	ENSMUST00000034382,ENSMUST00000211958,ENSMUST00000212606,ENSMUST00000212866,ENSMUST00000212874,ENSMUST00000213045
ENSMUSG00000031749	39.8211	34.922	43.9036	-1.25177	-0.323967	0.0107162	0.124916	St3gal2	ENSMUST00000034197,ENSMUST00000117534,ENSMUST00000129639,ENSMUST00000138332,ENSMUST00000141464
ENSMUSG00000050379	60.3358	54.4443	65.2454	-1.19341	-0.255088	0.0107493	0.125196	Sept6	ENSMUST00000053456,ENSMUST00000060474,ENSMUST00000115239,ENSMUST00000128766,ENSMUST00000152291
ENSMUSG00000024782	73.3346	67.2618	78.3953	-1.17334	-0.230619	0.0108569	0.126342	Ak3	ENSMUST00000025696,ENSMUST00000125587
ENSMUSG00000027957	38.998	43.3041	35.4095	1.22039	0.287343	0.0108859	0.126571	Slc35a3	ENSMUST00000029569,ENSMUST00000120120,ENSMUST00000131082,ENSMUST00000153108,ENSMUST00000169530,ENSMUST00000196331,ENSMUST00000196335
ENSMUSG00000062393	18.0338	15.2306	20.3698	-1.41155	-0.497278	0.0109051	0.126687	Dgkk	ENSMUST00000067410,ENSMUST00000145302
ENSMUSG00000024666	14.1513	12.5113	15.5179	-1.27435	-0.349762	0.0109307	0.126877	Tmem138	ENSMUST00000025568
ENSMUSG00000097052	2.6916	1.70852	3.51084	-2.75361	-1.46132	0.0110014	0.127506	Snhg7	ENSMUST00000181621
ENSMUSG00000026019	72.2896	79.9753	65.8848	1.20363	0.267389	0.0110091	0.127506	Wdr12	ENSMUST00000027173,ENSMUST00000117438,ENSMUST00000122038,ENSMUST00000133767,ENSMUST00000136461,ENSMUST00000141417,ENSMUST00000143342,ENSMUST00000147413
ENSMUSG00000073678	17.3407	15.1163	19.1944	-1.29389	-0.371717	0.0110176	0.127506	Pgap1	ENSMUST00000097739,ENSMUST00000185817,ENSMUST00000187949,ENSMUST00000189506
ENSMUSG00000021238	15.2914	12.6266	17.5121	-1.40234	-0.487832	0.011022	0.127506	Aldh6a1	ENSMUST00000085192,ENSMUST00000220491,ENSMUST00000222062,ENSMUST00000222641,ENSMUST00000222656
ENSMUSG00000009628	13.6111	11.5264	15.3483	-1.57583	-0.656113	0.0110537	0.127733	Tex15	ENSMUST00000009772,ENSMUST00000124496,ENSMUST00000124501,ENSMUST00000149399
ENSMUSG00000058318	53.1446	47.3263	57.9932	-1.21497	-0.280919	0.0110602	0.127733	Phf21a	ENSMUST00000044036,ENSMUST00000068702,ENSMUST00000090586,ENSMUST00000111290,ENSMUST00000111291,ENSMUST00000111292,ENSMUST00000111293,ENSMUST00000111294,ENSMUST00000111297,ENSMUST00000128781,ENSMUST00000138995,ENSMUST00000142528,ENSMUST00000159366,ENSMUST00000159727,ENSMUST00000159961,ENSMUST00000160235,ENSMUST00000161044,ENSMUST00000161067,ENSMUST00000162146,ENSMUST00000162188,ENSMUST00000162497
ENSMUSG00000097340	0.98141	1.1877	0.809499	3.88685	1.9586	0.011159	0.128718	Gm26617	ENSMUST00000180381
ENSMUSG00000015889	48.4105	44.9134	51.3247	-1.14561	-0.196121	0.0111643	0.128718	Lta4h	ENSMUST00000016033,ENSMUST00000214527,ENSMUST00000215224,ENSMUST00000215419,ENSMUST00000216146,ENSMUST00000216174,ENSMUST00000216931,ENSMUST00000217556
ENSMUSG00000020777	24.2492	21.812	26.2803	-1.19883	-0.261626	0.0111891	0.128887	Acox1	ENSMUST00000066587,ENSMUST00000072948,ENSMUST00000124684,ENSMUST00000128793,ENSMUST00000130229,ENSMUST00000148601,ENSMUST00000150549
ENSMUSG00000029145	20.7455	22.7959	19.0369	1.2015	0.264834	0.0112005	0.128887	Eif2b4	ENSMUST00000077693,ENSMUST00000114603,ENSMUST00000166769,ENSMUST00000200724,ENSMUST00000200741,ENSMUST00000200929,ENSMUST00000200977,ENSMUST00000200983,ENSMUST00000201154,ENSMUST00000202468,ENSMUST00000202616,ENSMUST00000202758
ENSMUSG00000054733	6.72662	5.80894	7.49136	-1.34234	-0.42475	0.0112072	0.128887	Msra	ENSMUST00000067927,ENSMUST00000209392,ENSMUST00000209513,ENSMUST00000210363,ENSMUST00000210428
ENSMUSG00000032724	15.3348	13.6969	16.6997	-1.26201	-0.335722	0.0112208	0.128912	Abtb2	ENSMUST00000076212,ENSMUST00000131122,ENSMUST00000138580
ENSMUSG00000027253	42.5518	46.9873	38.8555	1.24363	0.314557	0.0112321	0.128912	Lrp4	ENSMUST00000028689,ENSMUST00000123897,ENSMUST00000143874,ENSMUST00000151907
ENSMUSG00000031343	3.91612	3.02955	4.65493	-1.80655	-0.853236	0.0112375	0.128912	Gabra3	ENSMUST00000055966,ENSMUST00000114554,ENSMUST00000137517
ENSMUSG00000021838	12.2848	10.4224	13.8368	-1.27811	-0.354009	0.0112511	0.12896	Samd4	ENSMUST00000022386,ENSMUST00000100672,ENSMUST00000125113,ENSMUST00000125688,ENSMUST00000130046,ENSMUST00000137543,ENSMUST00000140571,ENSMUST00000141767,ENSMUST00000226684,ENSMUST00000227848,ENSMUST00000228404
ENSMUSG00000038550	3.66518	4.85395	2.67453	2.02481	1.01779	0.0112624	0.128982	Ciart	ENSMUST00000036418,ENSMUST00000159739,ENSMUST00000159863,ENSMUST00000161866,ENSMUST00000161867,ENSMUST00000161994
ENSMUSG00000078954	2.58004	1.83332	3.2023	-1.87893	-0.909915	0.0112848	0.12913	Arhgap8	ENSMUST00000006029,ENSMUST00000100464,ENSMUST00000163312,ENSMUST00000167499,ENSMUST00000168811,ENSMUST00000169075,ENSMUST00000172307
ENSMUSG00000039703	75.7014	81.2118	71.1093	1.1366	0.184725	0.0112984	0.129178	Nploc4	ENSMUST00000044271,ENSMUST00000103017,ENSMUST00000132519,ENSMUST00000136095,ENSMUST00000137041
ENSMUSG00000051008	0.341554	0.419823	0.27633	2.38636	1.25481	0.0113437	0.129589	4930412M03Rik	ENSMUST00000130746
ENSMUSG00000033082	0.973215	1.21131	0.774806	2.14949	1.10399	0.0113676	0.129625	Clec1a	ENSMUST00000037481,ENSMUST00000203162,ENSMUST00000204012,ENSMUST00000204952
ENSMUSG00000001025	3.27825	3.84448	2.80639	1.59553	0.674039	0.011373	0.129625	S100a6	ENSMUST00000001051,ENSMUST00000197189,ENSMUST00000198128,ENSMUST00000200289
ENSMUSG00000023906	34.0239	39.5543	29.4151	1.33059	0.412066	0.0113753	0.129625	Cldn6	ENSMUST00000024699
ENSMUSG00000093650	0.938807	1.28053	0.654036	3.12994	1.64614	0.0113959	0.129752	Gm20631	ENSMUST00000177239,ENSMUST00000177268
ENSMUSG00000042293	1.24211	1.45458	1.06505	1.7961	0.844871	0.0114203	0.129845	Gm5617	ENSMUST00000048824
ENSMUSG00000034311	106.842	99.7854	112.722	-1.13666	-0.184796	0.011423	0.129845	Kif4	ENSMUST00000048962,ENSMUST00000145319,ENSMUST00000156386
ENSMUSG00000032171	32.3451	35.5374	29.6848	1.20991	0.274903	0.011449	0.129947	Pin1	ENSMUST00000034689
ENSMUSG00000028132	12.0609	7.98021	15.4615	-1.85941	-0.894848	0.0114541	0.129947	Tmem56	ENSMUST00000029777,ENSMUST00000123427,ENSMUST00000128909,ENSMUST00000135818,ENSMUST00000137234,ENSMUST00000151058,ENSMUST00000155309,ENSMUST00000200402
ENSMUSG00000026087	57.1778	63.377	52.0117	1.19848	0.261207	0.0114604	0.129947	Mrpl30	ENSMUST00000027256,ENSMUST00000160082,ENSMUST00000161694,ENSMUST00000162513,ENSMUST00000193673,ENSMUST00000194857,ENSMUST00000195373
ENSMUSG00000032101	9.96224	8.70229	11.0122	-1.27972	-0.355825	0.0114814	0.130078	Ddx25	ENSMUST00000034612
ENSMUSG00000006360	2.84118	4.04541	1.83765	1.97827	0.984242	0.0115051	0.130239	Crip1	ENSMUST00000006523,ENSMUST00000196932,ENSMUST00000198597,ENSMUST00000198909,ENSMUST00000199089,ENSMUST00000200553
ENSMUSG00000002908	1.08562	0.774098	1.34523	-1.96123	-0.97176	0.0115612	0.130767	Kcnn1	ENSMUST00000110078,ENSMUST00000110081,ENSMUST00000212084,ENSMUST00000212086,ENSMUST00000212243,ENSMUST00000212414,ENSMUST00000212509,ENSMUST00000212611
ENSMUSG00000097352	0.968403	0.608752	1.26811	-2.24758	-1.16837	0.0116036	0.131138	C920009B18Rik	ENSMUST00000180457,ENSMUST00000181223,ENSMUST00000181643,ENSMUST00000181733
ENSMUSG00000051316	33	29.5872	35.8439	-1.22914	-0.297654	0.0116219	0.131237	Taf7	ENSMUST00000066272
ENSMUSG00000072944	2.79808	2.16498	3.32566	-1.73333	-0.793547	0.0116405	0.131339	Nup62cl	ENSMUST00000101212,ENSMUST00000124075,ENSMUST00000125678,ENSMUST00000133780,ENSMUST00000154385
ENSMUSG00000057497	63.3338	70.3663	57.4733	1.19565	0.25779	0.0116591	0.13144	Fam136a	ENSMUST00000071492,ENSMUST00000203237,ENSMUST00000204893
ENSMUSG00000027523	536.157	454.752	603.995	-1.3171	-0.397367	0.0116873	0.131651	Gnas	ENSMUST00000080493,ENSMUST00000087871,ENSMUST00000087876,ENSMUST00000087877,ENSMUST00000109083,ENSMUST00000109084,ENSMUST00000109085,ENSMUST00000109087,ENSMUST00000109088,ENSMUST00000109095,ENSMUST00000109096,ENSMUST00000124935,ENSMUST00000129534,ENSMUST00000130761,ENSMUST00000130940,ENSMUST00000131125,ENSMUST00000133356,ENSMUST00000148640,ENSMUST00000149016,ENSMUST00000154658,ENSMUST00000156623,…
ENSMUSG00000015944	11.3257	9.3866	12.9415	-1.35492	-0.438204	0.0117051	0.131742	Gatsl2	ENSMUST00000016088,ENSMUST00000140240,ENSMUST00000201013
ENSMUSG00000096948	3.62957	4.36016	3.02075	1.45767	0.543664	0.0117569	0.132152	Gm4221	ENSMUST00000181538,ENSMUST00000181765
ENSMUSG00000034664	2.8364	4.11081	1.77439	2.54767	1.34918	0.0117687	0.132152	Itga2b	ENSMUST00000103086,ENSMUST00000124767,ENSMUST00000128752,ENSMUST00000130433,ENSMUST00000130757,ENSMUST00000131247,ENSMUST00000134735,ENSMUST00000145925,ENSMUST00000149519,ENSMUST00000151625
ENSMUSG00000039221	193.464	212.499	177.602	1.18658	0.246803	0.0117708	0.132152	Rpl22l1	ENSMUST00000043867,ENSMUST00000191667,ENSMUST00000191691,ENSMUST00000193168,ENSMUST00000194092,ENSMUST00000194649,ENSMUST00000195519,ENSMUST00000195728,ENSMUST00000195827
ENSMUSG00000015714	57.2755	61.8508	53.4627	1.15725	0.210697	0.0117847	0.132152	Cers2	ENSMUST00000015858,ENSMUST00000129267,ENSMUST00000133748,ENSMUST00000134702,ENSMUST00000139498,ENSMUST00000139866,ENSMUST00000142398,ENSMUST00000154055,ENSMUST00000156850
ENSMUSG00000048216	1.25778	1.76084	0.838559	1.9124	0.935381	0.0117896	0.132152	Gpr85	ENSMUST00000060442,ENSMUST00000115491,ENSMUST00000115492,ENSMUST00000127072
ENSMUSG00000030523	2.70755	3.19693	2.29973	1.50056	0.585502	0.0118531	0.132546	Trpm1	ENSMUST00000085222,ENSMUST00000177102,ENSMUST00000205348,ENSMUST00000205434,ENSMUST00000205466,ENSMUST00000205610,ENSMUST00000205684,ENSMUST00000205690,ENSMUST00000205728,ENSMUST00000205731,ENSMUST00000205939,ENSMUST00000205960,ENSMUST00000205994,ENSMUST00000206000,ENSMUST00000206049,ENSMUST00000206107,ENSMUST00000206263,ENSMUST00000206277,ENSMUST00000206314,ENSMUST00000206453,ENSMUST00000206706,…
ENSMUSG00000031951	10.5528	9.10413	11.76	-1.34902	-0.431916	0.0118536	0.132546	Tmem231	ENSMUST00000034429,ENSMUST00000211866,ENSMUST00000213050
ENSMUSG00000022053	7.18091	4.11756	9.7337	-1.9695	-0.977827	0.0118544	0.132546	Ebf2	ENSMUST00000022637,ENSMUST00000176029,ENSMUST00000176161,ENSMUST00000177231
ENSMUSG00000054162	1.79022	1.01855	2.43327	-2.02891	-1.0207	0.0118635	0.132546	Spock3	ENSMUST00000093480,ENSMUST00000117377,ENSMUST00000118003,ENSMUST00000119068,ENSMUST00000138398,ENSMUST00000141513
ENSMUSG00000045319	0.737195	1.15402	0.389839	2.44095	1.28744	0.0119036	0.132886	Proser2	ENSMUST00000054254,ENSMUST00000114942,ENSMUST00000126551,ENSMUST00000194054
ENSMUSG00000049521	12.837	14.298	11.6195	1.40138	0.486846	0.0119679	0.133478	Cdc42ep1	ENSMUST00000059619
ENSMUSG00000021242	78.847	85.268	73.4961	1.14967	0.201221	0.0119776	0.133478	Npc2	ENSMUST00000021668,ENSMUST00000221056,ENSMUST00000223200
ENSMUSG00000037355	17.6093	14.8981	19.8685	-1.31093	-0.390585	0.0119858	0.133478	Uvssa	ENSMUST00000087864,ENSMUST00000200682,ENSMUST00000202046,ENSMUST00000202816
ENSMUSG00000015112	65.4493	73.1648	59.0198	1.22476	0.2925	0.0120772	0.134339	Slc25a13	ENSMUST00000015256,ENSMUST00000177698,ENSMUST00000188414,ENSMUST00000203551,ENSMUST00000203990
ENSMUSG00000031256	124.357	134.823	115.636	1.16515	0.220512	0.0120856	0.134339	Cstf2	ENSMUST00000033609,ENSMUST00000113286,ENSMUST00000113287,ENSMUST00000136510,ENSMUST00000144483,ENSMUST00000148080,ENSMUST00000149658,ENSMUST00000156778
ENSMUSG00000020806	2.57522	2.80556	2.38326	1.60456	0.68218	0.0121005	0.134339	Rhbdf2	ENSMUST00000103028,ENSMUST00000103029,ENSMUST00000126819,ENSMUST00000138125
ENSMUSG00000066643	38.3998	42.5033	34.9803	1.21125	0.276492	0.0121023	0.134339	Wdr35	ENSMUST00000085745,ENSMUST00000111113,ENSMUST00000159126,ENSMUST00000159735,ENSMUST00000160329,ENSMUST00000160873,ENSMUST00000161019
ENSMUSG00000046546	5.88544	6.54074	5.33936	1.40296	0.488473	0.0121231	0.134462	Fam43a	ENSMUST00000059078
ENSMUSG00000034765	5.21467	6.35479	4.26456	1.80439	0.851508	0.0121734	0.13491	Dusp5	ENSMUST00000038287
ENSMUSG00000037643	140.737	128.123	151.25	-1.18649	-0.246699	0.0121854	0.134935	Prkci	ENSMUST00000108249,ENSMUST00000123971,ENSMUST00000130238,ENSMUST00000130706,ENSMUST00000136086
ENSMUSG00000018451	24.3499	20.9298	27.2	-1.30332	-0.382192	0.0122194	0.135201	6330403K07Rik	ENSMUST00000156068
ENSMUSG00000031274	20.0134	22.5903	17.8661	1.25316	0.32557	0.0122644	0.135408	Col4a5	ENSMUST00000112930,ENSMUST00000112931,ENSMUST00000128669,ENSMUST00000130732
ENSMUSG00000049751	160.171	177.211	145.972	1.20524	0.269325	0.0122809	0.135408	Rpl36al	ENSMUST00000054544,ENSMUST00000110619,ENSMUST00000110620
ENSMUSG00000070476	6.7404	7.66238	5.97208	1.36486	0.448752	0.0122843	0.135408	Fam217b	ENSMUST00000094251,ENSMUST00000129003
ENSMUSG00000025407	10.9256	7.63428	13.6684	-1.69743	-0.763351	0.0122867	0.135408	Gli1	ENSMUST00000026474,ENSMUST00000218236,ENSMUST00000218451,ENSMUST00000219671,ENSMUST00000219808
ENSMUSG00000015291	73.6064	66.4599	79.5618	-1.19169	-0.253011	0.0122874	0.135408	Gdi1	ENSMUST00000015435,ENSMUST00000128915,ENSMUST00000130581,ENSMUST00000135041,ENSMUST00000137447,ENSMUST00000144317,ENSMUST00000145580,ENSMUST00000146013,ENSMUST00000149391,ENSMUST00000153141
ENSMUSG00000008496	1.66838	1.33054	1.94991	-1.70589	-0.770523	0.0123476	0.135963	Pou2f2	ENSMUST00000098679,ENSMUST00000108413,ENSMUST00000108415,ENSMUST00000108416,ENSMUST00000108417,ENSMUST00000108418,ENSMUST00000147146,ENSMUST00000175754,ENSMUST00000175774,ENSMUST00000176408
ENSMUSG00000043313	1.28246	0.988566	1.52737	-1.54368	-0.626369	0.0123834	0.136202	Pcdhb19	ENSMUST00000059571
ENSMUSG00000022676	23.3802	19.4319	26.6705	-1.38937	-0.474426	0.0123893	0.136202	Snai2	ENSMUST00000023356
ENSMUSG00000073468	15.0726	16.6312	13.7739	1.2484	0.320085	0.0124265	0.136502	Sft2d1	ENSMUST00000128087,ENSMUST00000130782,ENSMUST00000135627,ENSMUST00000135964,ENSMUST00000140890,ENSMUST00000141213,ENSMUST00000145276,ENSMUST00000150728,ENSMUST00000153406,ENSMUST00000154553
ENSMUSG00000057880	18.4239	16.6056	19.9392	-1.21761	-0.284046	0.0124424	0.136568	Abat	ENSMUST00000065987,ENSMUST00000115838,ENSMUST00000115839,ENSMUST00000128459,ENSMUST00000138987,ENSMUST00000140795,ENSMUST00000144444
ENSMUSG00000051118	1.2822	1.63621	0.987183	1.94413	0.959127	0.0124662	0.13672	Olfr77	ENSMUST00000057596,ENSMUST00000217347
ENSMUSG00000049791	20.9175	17.7525	23.555	-1.28368	-0.360291	0.012531	0.137321	Fzd4	ENSMUST00000058755
ENSMUSG00000041654	5.11167	6.16564	4.23336	1.37147	0.455723	0.012571	0.137649	Slc39a11	ENSMUST00000042657,ENSMUST00000071539,ENSMUST00000106633,ENSMUST00000123153,ENSMUST00000125890,ENSMUST00000136392,ENSMUST00000146031,ENSMUST00000149034
ENSMUSG00000020898	67.0993	61.4594	71.7993	-1.16437	-0.219555	0.0125893	0.13774	Ctc1	ENSMUST00000021278,ENSMUST00000116359,ENSMUST00000123871,ENSMUST00000135611,ENSMUST00000143404,ENSMUST00000146621,ENSMUST00000152979,ENSMUST00000154126,ENSMUST00000161271,ENSMUST00000161384,ENSMUST00000161455,ENSMUST00000162256
ENSMUSG00000025757	8.53019	7.34297	9.51955	-1.27665	-0.352361	0.0126313	0.138089	Hspa4l	ENSMUST00000108086,ENSMUST00000203267,ENSMUST00000203353,ENSMUST00000203425,ENSMUST00000203496,ENSMUST00000203904,ENSMUST00000204174,ENSMUST00000204702
ENSMUSG00000032549	4.44884	5.33163	3.71318	1.43907	0.525136	0.012647	0.138151	Rab6b	ENSMUST00000035155,ENSMUST00000189134
ENSMUSG00000000934	3.66798	4.20543	3.2201	1.39202	0.477181	0.0127117	0.138702	Top1mt	ENSMUST00000000958
ENSMUSG00000035671	20.3916	22.319	18.7853	1.23524	0.304795	0.0127308	0.138702	Zswim4	ENSMUST00000039480
ENSMUSG00000077714	0.392022	0.505746	0.297252	3.09437	1.62965	0.0127417	0.138702	Snord17	ENSMUST00000104526
ENSMUSG00000038416	116.485	125.997	108.56	1.15077	0.202605	0.0127454	0.138702	Cdc16	ENSMUST00000043962,ENSMUST00000129872,ENSMUST00000130173,ENSMUST00000134645,ENSMUST00000137360
ENSMUSG00000024844	115.928	126.812	106.857	1.17559	0.233385	0.0127526	0.138702	Banf1	ENSMUST00000025762,ENSMUST00000170010
ENSMUSG00000032058	149.683	165.847	136.213	1.20682	0.271206	0.0127733	0.138702	Ppp2r1b	ENSMUST00000034560,ENSMUST00000114437,ENSMUST00000174555,ENSMUST00000174628,ENSMUST00000175640,ENSMUST00000175645,ENSMUST00000175926,ENSMUST00000176055,ENSMUST00000176349,ENSMUST00000176414,ENSMUST00000176798,ENSMUST00000177454
ENSMUSG00000026504	9.72302	8.08705	11.0863	-1.31772	-0.398049	0.0127827	0.138702	Sdccag8	ENSMUST00000027785,ENSMUST00000056773,ENSMUST00000123409,ENSMUST00000133305,ENSMUST00000139589,ENSMUST00000150429
ENSMUSG00000037544	82.0392	76.8475	86.3656	-1.12716	-0.172693	0.012788	0.138702	Dlgap5	ENSMUST00000043296,ENSMUST00000111778,ENSMUST00000177822,ENSMUST00000178661,ENSMUST00000178773,ENSMUST00000179392,ENSMUST00000179465,ENSMUST00000180299,ENSMUST00000227174
ENSMUSG00000074280	27.2772	22.7191	31.0756	-16.2125	-4.01904	0.0127975	0.138702	Gm6166	ENSMUST00000098689
ENSMUSG00000036968	30.5676	28.0016	32.7059	-1.17462	-0.232195	0.0128	0.138702	Cnpy4	ENSMUST00000110932,ENSMUST00000110934,ENSMUST00000130126
ENSMUSG00000072066	11.6831	10.5	12.6691	-1.25443	-0.327035	0.0128087	0.138702	6720489N17Rik	ENSMUST00000091563,ENSMUST00000201563,ENSMUST00000223338
ENSMUSG00000025220	171.842	159.122	182.442	-1.15478	-0.207615	0.0128453	0.138989	Mgea5	ENSMUST00000026243
ENSMUSG00000097131	1.23897	1.0351	1.40886	-1.83515	-0.875901	0.0128639	0.139043	D230017M19Rik	ENSMUST00000180722,ENSMUST00000181382,ENSMUST00000181973
ENSMUSG00000030527	9.63772	10.6148	8.82346	1.20845	0.273159	0.0128706	0.139043	Crtc3	ENSMUST00000122255,ENSMUST00000127182,ENSMUST00000127326,ENSMUST00000149176,ENSMUST00000152668,ENSMUST00000154761
ENSMUSG00000070972	12.3074	13.649	11.1894	1.20167	0.265045	0.0128878	0.139119	Dnajc25	ENSMUST00000095070,ENSMUST00000148366,ENSMUST00000150309,ENSMUST00000152199,ENSMUST00000153467
ENSMUSG00000041720	54.889	50.3954	58.6337	-1.15932	-0.213275	0.0129038	0.139147	Pi4ka	ENSMUST00000036161,ENSMUST00000127121,ENSMUST00000128938,ENSMUST00000132152,ENSMUST00000132300,ENSMUST00000139404,ENSMUST00000139768,ENSMUST00000142876,ENSMUST00000148110,ENSMUST00000149309,ENSMUST00000154364,ENSMUST00000155928
ENSMUSG00000035770	95.608	89.9115	100.355	-1.11575	-0.158017	0.0129187	0.139147	Dync1li2	ENSMUST00000041769,ENSMUST00000211804,ENSMUST00000212040,ENSMUST00000212148,ENSMUST00000212230,ENSMUST00000212343,ENSMUST00000212654,ENSMUST00000212678
ENSMUSG00000040084	190.651	178.927	200.422	-1.12468	-0.169516	0.0129208	0.139147	Bub1b	ENSMUST00000038341,ENSMUST00000126013,ENSMUST00000127356,ENSMUST00000130512
ENSMUSG00000023391	5.03713	6.45465	3.85586	1.66336	0.734097	0.0129482	0.139332	Dlx2	ENSMUST00000024159,ENSMUST00000134249
ENSMUSG00000040560	21.957	19.1879	24.2647	-1.24612	-0.317443	0.0129716	0.139475	Wdr7	ENSMUST00000072726
ENSMUSG00000027242	46.2366	42.8264	49.0784	-1.15817	-0.211842	0.0130238	0.139533	Wdr76	ENSMUST00000028676,ENSMUST00000099473,ENSMUST00000110602,ENSMUST00000110603,ENSMUST00000132373
ENSMUSG00000024589	6.08248	6.83428	5.45597	1.38015	0.464824	0.013032	0.139533	Nedd4l	ENSMUST00000080418,ENSMUST00000163516,ENSMUST00000223959,ENSMUST00000224347,ENSMUST00000224385,ENSMUST00000224516,ENSMUST00000224663,ENSMUST00000224890,ENSMUST00000225057,ENSMUST00000225261,ENSMUST00000226058
ENSMUSG00000029415	124.414	135.855	114.88	1.18692	0.247226	0.0130365	0.139533	Sdad1	ENSMUST00000031364,ENSMUST00000201084,ENSMUST00000201143,ENSMUST00000201532,ENSMUST00000202604,ENSMUST00000202870,ENSMUST00000202903
ENSMUSG00000097393	1.72337	1.36072	2.02557	-1.75357	-0.810299	0.0130481	0.139533	D030068K23Rik	ENSMUST00000180382,ENSMUST00000180524,ENSMUST00000181098,ENSMUST00000212085
ENSMUSG00000045314	3.89768	4.85099	3.10326	1.78335	0.834593	0.0130486	0.139533	Sowahb	ENSMUST00000061328
ENSMUSG00000031772	1.72387	2.06848	1.43669	2.24321	1.16557	0.0130578	0.139533	Cntnap4	ENSMUST00000034225,ENSMUST00000118171,ENSMUST00000125196,ENSMUST00000125976,ENSMUST00000127636,ENSMUST00000140753
ENSMUSG00000026784	19.9501	22.3177	17.9771	1.26744	0.341921	0.0130626	0.139533	Pdss1	ENSMUST00000053729,ENSMUST00000135621,ENSMUST00000139472,ENSMUST00000141215,ENSMUST00000148072,ENSMUST00000149229,ENSMUST00000152170
ENSMUSG00000044147	59.9022	65.5522	55.1938	1.20589	0.270095	0.013072	0.139533	Arf6	ENSMUST00000050063
ENSMUSG00000037005	0.824977	0.478051	1.11408	-4.93282	-2.30241	0.0130772	0.139533	Xpnpep2	ENSMUST00000077775,ENSMUST00000114998,ENSMUST00000115000,ENSMUST00000129677,ENSMUST00000156654
ENSMUSG00000059040	109.091	72.1508	139.875	-187.283	-7.54908	0.0130831	0.139533	Eno1b	ENSMUST00000076155
ENSMUSG00000020547	167.498	179.925	157.141	1.13587	0.183792	0.0130888	0.139533	Bzw2	ENSMUST00000020856,ENSMUST00000220763,ENSMUST00000220828,ENSMUST00000221388,ENSMUST00000221521,ENSMUST00000222055,ENSMUST00000222279,ENSMUST00000222842,ENSMUST00000223382,ENSMUST00000223474
ENSMUSG00000089704	9.5124	13.2537	6.39462	3.0315	1.60003	0.0131154	0.139548	Galnt2	ENSMUST00000034458,ENSMUST00000142547,ENSMUST00000142578,ENSMUST00000147911
ENSMUSG00000022701	12.3686	10.8209	13.6583	-1.24756	-0.319108	0.0131244	0.139548	Ccdc191	ENSMUST00000122014,ENSMUST00000122440,ENSMUST00000132859,ENSMUST00000145999,ENSMUST00000151183,ENSMUST00000178400
ENSMUSG00000021501	13.8775	12.3697	15.1339	-1.23697	-0.306813	0.0131264	0.139548	Caml	ENSMUST00000021963,ENSMUST00000165154,ENSMUST00000169228
ENSMUSG00000015214	11.3055	10.1019	12.3085	-1.26043	-0.333912	0.013131	0.139548	Mtmr1	ENSMUST00000015358,ENSMUST00000114601,ENSMUST00000130179,ENSMUST00000130909,ENSMUST00000132837,ENSMUST00000138565,ENSMUST00000146213,ENSMUST00000149323,ENSMUST00000156307,ENSMUST00000156756
ENSMUSG00000097170	0.603473	0.904766	0.352394	3.99577	1.99847	0.0131489	0.139567	Gm16982	ENSMUST00000181275
ENSMUSG00000028057	6.81323	5.96547	7.51971	-1.28597	-0.362852	0.0131575	0.139567	Rit1	ENSMUST00000029692,ENSMUST00000165846,ENSMUST00000166234,ENSMUST00000170377,ENSMUST00000171645,ENSMUST00000172187,ENSMUST00000172252,ENSMUST00000172333
ENSMUSG00000038079	14.0431	12.6702	15.1872	-1.20188	-0.26529	0.0131632	0.139567	Tmem237	ENSMUST00000087475,ENSMUST00000094917,ENSMUST00000185951,ENSMUST00000186395,ENSMUST00000186794,ENSMUST00000186820,ENSMUST00000190014
ENSMUSG00000028982	7.58363	8.82672	6.54773	1.39699	0.482322	0.0133067	0.140979	Slc25a33	ENSMUST00000105686
ENSMUSG00000031812	56.6936	52.3229	60.3358	-1.16822	-0.224308	0.0133479	0.141307	Map1lc3b	ENSMUST00000034270,ENSMUST00000180548,ENSMUST00000181521,ENSMUST00000181826,ENSMUST00000181948
ENSMUSG00000025785	39.4924	43.4272	36.2134	1.19141	0.252676	0.0134345	0.142074	Exosc7	ENSMUST00000026891,ENSMUST00000159376,ENSMUST00000161569,ENSMUST00000214741,ENSMUST00000215377,ENSMUST00000215590,ENSMUST00000216412
ENSMUSG00000041153	28.4191	31.0316	26.2421	1.18018	0.239011	0.0134411	0.142074	Osgin2	ENSMUST00000037198,ENSMUST00000124770,ENSMUST00000134048,ENSMUST00000148819,ENSMUST00000149891
ENSMUSG00000078941	33.6466	36.518	31.2538	1.17962	0.238322	0.0134528	0.142088	Ak6	ENSMUST00000022135,ENSMUST00000084721,ENSMUST00000185901,ENSMUST00000190210,ENSMUST00000190729
ENSMUSG00000031016	51.5384	46.8894	55.4125	-1.18614	-0.246276	0.0134736	0.142175	Wee1	ENSMUST00000033326
ENSMUSG00000055239	94.7217	102.185	88.5027	1.15567	0.208726	0.013483	0.142175	Kcmf1	ENSMUST00000068697,ENSMUST00000203004,ENSMUST00000203431,ENSMUST00000204598,ENSMUST00000204708,ENSMUST00000206378
ENSMUSG00000064032	1.88538	2.48102	1.389	2.76606	1.46783	0.013495	0.142175	Gm10143	ENSMUST00000081739,ENSMUST00000150038
ENSMUSG00000060591	112.573	99.2225	123.699	-1.24877	-0.320504	0.0135025	0.142175	Ifitm2	ENSMUST00000081649
ENSMUSG00000019907	95.0136	86.5935	102.03	-1.16337	-0.218312	0.0135208	0.142258	Ppp1r12a	ENSMUST00000070663,ENSMUST00000218161,ENSMUST00000218773,ENSMUST00000219068,ENSMUST00000219263,ENSMUST00000219559,ENSMUST00000219653,ENSMUST00000219759
ENSMUSG00000021248	128.54	138.996	119.827	1.14657	0.19732	0.0135523	0.142455	Tmed10	ENSMUST00000040766,ENSMUST00000222529,ENSMUST00000222585,ENSMUST00000223375
ENSMUSG00000097059	1.22163	1.00943	1.39846	-1.67604	-0.745054	0.0135602	0.142455	Fam120aos	ENSMUST00000180775
ENSMUSG00000024592	11.1074	9.81331	12.1858	-1.26118	-0.334772	0.0136642	0.143438	C330018D20Rik	ENSMUST00000025488,ENSMUST00000139243,ENSMUST00000152087
ENSMUSG00000032327	35.6129	29.4886	40.7165	-1.38996	-0.475048	0.013757	0.144301	Stra6	ENSMUST00000034880,ENSMUST00000085677,ENSMUST00000128021,ENSMUST00000128378,ENSMUST00000133287,ENSMUST00000134450,ENSMUST00000134955,ENSMUST00000136154,ENSMUST00000136338,ENSMUST00000145886,ENSMUST00000147134,ENSMUST00000150820,ENSMUST00000167479,ENSMUST00000170397
ENSMUSG00000029430	703.064	751.877	662.386	1.13102	0.17763	0.0137704	0.144331	Ran	ENSMUST00000031383,ENSMUST00000111343,ENSMUST00000134632
ENSMUSG00000021557	36.2691	32.5145	39.3979	-1.23709	-0.306952	0.0137911	0.144438	Agtpbp1	ENSMUST00000022040,ENSMUST00000109830,ENSMUST00000151827,ENSMUST00000163149,ENSMUST00000163284,ENSMUST00000164215,ENSMUST00000165370,ENSMUST00000165477,ENSMUST00000165598,ENSMUST00000165851,ENSMUST00000166276,ENSMUST00000166585,ENSMUST00000167096,ENSMUST00000167593,ENSMUST00000168141,ENSMUST00000168821,ENSMUST00000169434,ENSMUST00000169745,ENSMUST00000170378,ENSMUST00000170520,ENSMUST00000170555,…
ENSMUSG00000031861	20.2419	23.0895	17.8689	1.25866	0.331886	0.0138056	0.14448	Lpar2	ENSMUST00000034325,ENSMUST00000164890
ENSMUSG00000078348	10.9107	12.3024	9.75098	1.30431	0.383291	0.0138276	0.144568	Sf3b5	ENSMUST00000105139
ENSMUSG00000089702	0.949277	1.45847	0.524953	3.96689	1.98801	0.0138351	0.144568	Gm16568	ENSMUST00000066038
ENSMUSG00000025420	4.34938	3.65842	4.92519	-1.49112	-0.576396	0.0138517	0.144631	Katnal2	ENSMUST00000026486,ENSMUST00000122984,ENSMUST00000123650,ENSMUST00000125744,ENSMUST00000126153,ENSMUST00000135029,ENSMUST00000137354,ENSMUST00000137498,ENSMUST00000138336,ENSMUST00000154053,ENSMUST00000154665
ENSMUSG00000000948	16.6591	13.9634	18.9054	-1.31494	-0.394993	0.0138917	0.144888	Gm38393	ENSMUST00000179360,ENSMUST00000189432,ENSMUST00000191456,ENSMUST00000191491
ENSMUSG00000062496	0.612799	0.44	0.756799	-2.70203	-1.43404	0.0139069	0.144888	4930431F12Rik	ENSMUST00000079389,ENSMUST00000199309
ENSMUSG00000054099	8.64701	9.97112	7.54359	1.35774	0.441208	0.013908	0.144888	Slc25a40	ENSMUST00000066921,ENSMUST00000170496,ENSMUST00000196727,ENSMUST00000197006,ENSMUST00000198119,ENSMUST00000198792,ENSMUST00000199532,ENSMUST00000199817
ENSMUSG00000079011	2.18565	2.48097	1.93955	1.47022	0.556034	0.0139232	0.144937	Gm11033	ENSMUST00000127757,ENSMUST00000137218,ENSMUST00000156185
ENSMUSG00000097275	3.37636	2.75239	3.89634	-1.556	-0.637838	0.0139607	0.145217	Gm26648	ENSMUST00000181925
ENSMUSG00000067276	416.79	342.772	478.471	-1.38576	-0.470675	0.0140018	0.145395	Capn6	ENSMUST00000087316,ENSMUST00000151154
ENSMUSG00000070003	4.51773	4.97001	4.14083	1.41666	0.502492	0.0140064	0.145395	Ssbp4	ENSMUST00000049908,ENSMUST00000209430,ENSMUST00000210006,ENSMUST00000210305,ENSMUST00000210369,ENSMUST00000210382,ENSMUST00000210580,ENSMUST00000210699,ENSMUST00000210756,ENSMUST00000211134,ENSMUST00000211153,ENSMUST00000211197,ENSMUST00000211268,ENSMUST00000211488,ENSMUST00000211608
ENSMUSG00000038168	13.5809	16.1214	11.4639	1.53535	0.618565	0.0140096	0.145395	P3h2	ENSMUST00000039990,ENSMUST00000159161,ENSMUST00000160067,ENSMUST00000161878
ENSMUSG00000032902	125.209	136.846	115.511	1.18342	0.242967	0.0140426	0.145486	Slc16a1	ENSMUST00000046212
ENSMUSG00000031728	20.1707	17.538	22.3646	-1.24788	-0.319476	0.0140462	0.145486	Zfp821	ENSMUST00000034163,ENSMUST00000211918,ENSMUST00000212000,ENSMUST00000212192,ENSMUST00000212233,ENSMUST00000212964
ENSMUSG00000056880	1.52714	2.01879	1.11744	3.23121	1.69207	0.0140593	0.145486	Gadl1	ENSMUST00000069651,ENSMUST00000119291,ENSMUST00000121770
ENSMUSG00000029705	74.8865	69.2234	79.6058	-1.15422	-0.206921	0.0140616	0.145486	Cux1	ENSMUST00000004097,ENSMUST00000163906,ENSMUST00000175918,ENSMUST00000175975,ENSMUST00000175998,ENSMUST00000176172,ENSMUST00000176216,ENSMUST00000176423,ENSMUST00000176486,ENSMUST00000176501,ENSMUST00000176745,ENSMUST00000176778,ENSMUST00000177297,ENSMUST00000177305
ENSMUSG00000015335	3.96733	4.47301	3.54593	1.3927	0.477886	0.0140715	0.145486	Zdhhc12	ENSMUST00000081838,ENSMUST00000102865,ENSMUST00000137001,ENSMUST00000148717
ENSMUSG00000022999	10.1834	11.5596	9.03664	1.26268	0.336488	0.0140915	0.145584	Lmbr1l	ENSMUST00000023736,ENSMUST00000109127,ENSMUST00000123950,ENSMUST00000126159,ENSMUST00000127548,ENSMUST00000128818,ENSMUST00000135051
ENSMUSG00000004631	35.5686	31.3761	39.0624	-1.29325	-0.371006	0.0141244	0.145746	Sgce	ENSMUST00000004750,ENSMUST00000090686,ENSMUST00000101677,ENSMUST00000115577,ENSMUST00000115579,ENSMUST00000123907,ENSMUST00000126151,ENSMUST00000128109,ENSMUST00000133306,ENSMUST00000139029,ENSMUST00000153284,ENSMUST00000203556,ENSMUST00000204897
ENSMUSG00000028949	4.67275	3.91285	5.30599	-1.50078	-0.585711	0.0141284	0.145746	Smarcd3	ENSMUST00000030791,ENSMUST00000140744,ENSMUST00000143501,ENSMUST00000144518,ENSMUST00000144995,ENSMUST00000145565,ENSMUST00000147857,ENSMUST00000195943,ENSMUST00000199393
ENSMUSG00000031627	6.10657	7.01347	5.35081	1.38664	0.47159	0.0141475	0.14581	Irf2	ENSMUST00000034041,ENSMUST00000207105,ENSMUST00000207571,ENSMUST00000208433,ENSMUST00000208507,ENSMUST00000208976,ENSMUST00000209820,ENSMUST00000210095,ENSMUST00000210218,ENSMUST00000210284,ENSMUST00000210334
ENSMUSG00000087138	5.02741	4.0435	5.84734	-1.41221	-0.497957	0.0141559	0.14581	Gm15545	ENSMUST00000123517,ENSMUST00000141011,ENSMUST00000150613,ENSMUST00000152595
ENSMUSG00000097518	0.998633	1.3882	0.673995	4.13966	2.04951	0.0142023	0.146178	Gm26694	ENSMUST00000180868
ENSMUSG00000031367	35.6767	29.9304	40.4653	-1.42867	-0.51467	0.0142176	0.146178	Ap1s2	ENSMUST00000033734,ENSMUST00000069041,ENSMUST00000112294,ENSMUST00000140845
ENSMUSG00000022868	0.508421	0.336326	0.651833	-2.38522	-1.25412	0.0142236	0.146178	Ahsg	ENSMUST00000023583
ENSMUSG00000078716	4.00066	2.56619	5.19604	-1.9279	-0.947028	0.0142847	0.146696	Tmem8b	ENSMUST00000107864,ENSMUST00000107865,ENSMUST00000107866,ENSMUST00000134869,ENSMUST00000141864,ENSMUST00000143339,ENSMUST00000143774,ENSMUST00000154112,ENSMUST00000167153
ENSMUSG00000024440	9.61652	7.75789	11.1654	-1.35548	-0.438804	0.0143055	0.146763	Pcdh12	ENSMUST00000025311,ENSMUST00000193123,ENSMUST00000194012,ENSMUST00000195747
ENSMUSG00000035847	21.2472	19.1877	22.9634	-1.18761	-0.24806	0.0143196	0.146763	Ids	ENSMUST00000101509,ENSMUST00000130519
ENSMUSG00000072872	83.1739	90.0515	77.4426	1.17438	0.231904	0.0143233	0.146763	Rybp	ENSMUST00000101118,ENSMUST00000203410,ENSMUST00000205164
ENSMUSG00000090626	43.9456	40.4282	46.8767	-1.1666	-0.222313	0.0143458	0.146884	Tex9	ENSMUST00000085358,ENSMUST00000183399,ENSMUST00000183428,ENSMUST00000183501,ENSMUST00000183551,ENSMUST00000183574,ENSMUST00000183856,ENSMUST00000184066,ENSMUST00000184125,ENSMUST00000184312,ENSMUST00000184557,ENSMUST00000184624,ENSMUST00000184734,ENSMUST00000184831,ENSMUST00000185106,ENSMUST00000185151
ENSMUSG00000038967	2.98141	2.29964	3.54956	-1.62157	-0.697395	0.0143747	0.14707	Pdk2	ENSMUST00000038431,ENSMUST00000126730,ENSMUST00000129262,ENSMUST00000141712,ENSMUST00000155857
ENSMUSG00000073471	3.16608	3.79354	2.64319	1.52441	0.608254	0.0144112	0.147231	Rsph3a	ENSMUST00000097423
ENSMUSG00000087166	1.35772	0.796499	1.82541	-2.39864	-1.26222	0.0144127	0.147231	L1td1	ENSMUST00000152889,ENSMUST00000154279,ENSMUST00000171708,ENSMUST00000173659
ENSMUSG00000042660	33.6478	37.3335	30.5763	1.20856	0.273287	0.0144226	0.147231	Wdr55	ENSMUST00000049323
ENSMUSG00000029338	27.2933	30.0275	25.0148	1.21045	0.27554	0.0144333	0.147231	Antxr2	ENSMUST00000031281,ENSMUST00000199088,ENSMUST00000202736
ENSMUSG00000033444	81.5962	74.2892	87.6854	-1.17647	-0.234468	0.0144706	0.147408	Specc1l	ENSMUST00000040105,ENSMUST00000105421,ENSMUST00000218644,ENSMUST00000218766,ENSMUST00000218876,ENSMUST00000219387,ENSMUST00000219430
ENSMUSG00000057561	197.174	215.217	182.138	1.17646	0.234454	0.0144835	0.147408	Eif1a	ENSMUST00000078079,ENSMUST00000168382
ENSMUSG00000067889	19.8064	21.8275	18.1221	1.26694	0.34135	0.0145015	0.147408	Sptbn2	ENSMUST00000008991
ENSMUSG00000035239	3.46192	2.74004	4.06348	-1.51525	-0.599554	0.0145115	0.147408	Neu3	ENSMUST00000036331
ENSMUSG00000034973	21.1342	23.5819	19.0944	1.23388	0.303206	0.0145182	0.147408	Dopey1	ENSMUST00000034987,ENSMUST00000185297,ENSMUST00000185840,ENSMUST00000185919,ENSMUST00000186290,ENSMUST00000186418,ENSMUST00000186715,ENSMUST00000186841,ENSMUST00000187348,ENSMUST00000187427,ENSMUST00000187607,ENSMUST00000188675,ENSMUST00000189564,ENSMUST00000189817,ENSMUST00000190407,ENSMUST00000190834,ENSMUST00000190906,ENSMUST00000190957
ENSMUSG00000025207	11.2141	8.9595	13.093	-1.4108	-0.496509	0.0145212	0.147408	Sema4g	ENSMUST00000026225,ENSMUST00000130549,ENSMUST00000179305
ENSMUSG00000078937	0.776286	0.901705	0.671771	2.00454	1.00327	0.0145342	0.147408	Cpt1b	ENSMUST00000109313,ENSMUST00000165419,ENSMUST00000168376,ENSMUST00000168879
ENSMUSG00000021427	256.868	274.087	242.519	1.12375	0.168326	0.0145367	0.147408	Ssr1	ENSMUST00000021864,ENSMUST00000224399,ENSMUST00000225246,ENSMUST00000225319
ENSMUSG00000036452	6.83847	7.74429	6.08362	1.35038	0.433366	0.0145684	0.147597	Arhgap26	ENSMUST00000097593,ENSMUST00000115574,ENSMUST00000115580,ENSMUST00000123820,ENSMUST00000127448,ENSMUST00000133247,ENSMUST00000134388,ENSMUST00000137497,ENSMUST00000141058,ENSMUST00000145090,ENSMUST00000148399,ENSMUST00000148850,ENSMUST00000149112,ENSMUST00000151757,ENSMUST00000154551,ENSMUST00000155576,ENSMUST00000156167,ENSMUST00000187912
ENSMUSG00000014867	111.812	121.251	103.946	1.16362	0.218624	0.0145768	0.147597	Surf4	ENSMUST00000015011,ENSMUST00000153641,ENSMUST00000154651
ENSMUSG00000080731	0.296819	0.422209	0.192328	2.69826	1.43203	0.0145942	0.147657	Rps2-ps9	ENSMUST00000121414
ENSMUSG00000021411	2.5755	3.03958	2.18876	1.347	0.429749	0.0146043	0.147657	Pxdc1	ENSMUST00000021847,ENSMUST00000053459,ENSMUST00000125037,ENSMUST00000152392
ENSMUSG00000025352	43.0758	37.9285	47.3652	-1.24675	-0.318168	0.0146291	0.147799	Gdf11	ENSMUST00000026408
ENSMUSG00000027573	33.8191	31.0761	36.1048	-1.15977	-0.213842	0.0146436	0.147837	Gid8	ENSMUST00000029090,ENSMUST00000078687,ENSMUST00000150067
ENSMUSG00000033767	108.346	99.0255	116.112	-1.16786	-0.22387	0.0146833	0.148046	Tmem131l	ENSMUST00000052342,ENSMUST00000191758,ENSMUST00000192095,ENSMUST00000192283,ENSMUST00000192811,ENSMUST00000193696,ENSMUST00000194432,ENSMUST00000194522,ENSMUST00000194993,ENSMUST00000195245,ENSMUST00000199411
ENSMUSG00000091021	2.76525	3.80284	1.90058	2.61008	1.38409	0.014686	0.148046	Gm17300	ENSMUST00000172202
ENSMUSG00000079020	12.5046	14.0152	11.2457	1.38976	0.474833	0.0147232	0.148313	Slc45a4	ENSMUST00000054266,ENSMUST00000076224,ENSMUST00000130765,ENSMUST00000132607,ENSMUST00000144936,ENSMUST00000150409,ENSMUST00000151288,ENSMUST00000152558
ENSMUSG00000041708	1.81347	1.27381	2.2632	-1.63942	-0.713183	0.0147403	0.148376	Mpped1	ENSMUST00000046168,ENSMUST00000109469,ENSMUST00000109470,ENSMUST00000123387,ENSMUST00000125739,ENSMUST00000148868,ENSMUST00000150489,ENSMUST00000163723,ENSMUST00000171560,ENSMUST00000172115,ENSMUST00000172398
ENSMUSG00000026773	33.7613	39.6075	28.8894	1.43484	0.520893	0.0147553	0.148419	Pfkfb3	ENSMUST00000028114,ENSMUST00000049849,ENSMUST00000100411,ENSMUST00000114844,ENSMUST00000114845,ENSMUST00000114846,ENSMUST00000140580,ENSMUST00000144921,ENSMUST00000145970,ENSMUST00000150086,ENSMUST00000155167,ENSMUST00000170196,ENSMUST00000171188,ENSMUST00000179584,ENSMUST00000183869,ENSMUST00000191668,ENSMUST00000191726,ENSMUST00000192827,ENSMUST00000192844,ENSMUST00000192949,ENSMUST00000195779
ENSMUSG00000023991	41.2327	32.6941	48.3481	-1.42894	-0.514943	0.014788	0.148533	Foxp4	ENSMUST00000097311,ENSMUST00000113262,ENSMUST00000113263,ENSMUST00000113265,ENSMUST00000136314,ENSMUST00000137039,ENSMUST00000153752,ENSMUST00000154108
ENSMUSG00000002289	6.05695	5.20371	6.76799	-1.36472	-0.448606	0.0147938	0.148533	Angptl4	ENSMUST00000002360,ENSMUST00000173869,ENSMUST00000174858,ENSMUST00000174872
ENSMUSG00000027962	19.6352	15.4727	23.1039	-1.54623	-0.62875	0.0148043	0.148533	Vcam1	ENSMUST00000029574,ENSMUST00000196309,ENSMUST00000196449,ENSMUST00000197031
ENSMUSG00000024617	2.79848	1.89956	3.54758	-2.12777	-1.08934	0.01481	0.148533	Camk2a	ENSMUST00000025519,ENSMUST00000039904,ENSMUST00000102888,ENSMUST00000115295,ENSMUST00000115297,ENSMUST00000134496,ENSMUST00000137805
ENSMUSG00000046598	4.37175	5.42551	3.49362	1.6169	0.693233	0.0148335	0.14866	Bdh1	ENSMUST00000089759,ENSMUST00000115226,ENSMUST00000115227,ENSMUST00000126825,ENSMUST00000128286,ENSMUST00000149039
ENSMUSG00000021010	1.32286	0.863762	1.70544	-2.10501	-1.07383	0.0148502	0.148719	Npas3	ENSMUST00000101432,ENSMUST00000220986,ENSMUST00000223057,ENSMUST00000223358
ENSMUSG00000060301	54.615	49.2789	59.0619	-1.19025	-0.251263	0.0149536	0.149645	2610008E11Rik	ENSMUST00000039271,ENSMUST00000218854,ENSMUST00000219729,ENSMUST00000220220
ENSMUSG00000021613	175.966	157.45	191.396	-1.23173	-0.300691	0.0149889	0.14982	Hapln1	ENSMUST00000022108,ENSMUST00000225678
ENSMUSG00000037344	3.67202	4.28642	3.16003	1.38442	0.469284	0.0150064	0.14982	Slc12a9	ENSMUST00000039991,ENSMUST00000141517,ENSMUST00000149847,ENSMUST00000156646
ENSMUSG00000087231	2.06802	1.50235	2.53942	-1.59395	-0.672603	0.0150114	0.14982	E230016M11Rik	ENSMUST00000130657,ENSMUST00000147548,ENSMUST00000149889,ENSMUST00000204847
ENSMUSG00000046699	2.42407	3.17866	1.79525	1.54282	0.625571	0.0150148	0.14982	Slitrk4	ENSMUST00000069926,ENSMUST00000114679,ENSMUST00000156121
ENSMUSG00000027395	49.0577	53.9672	44.9665	1.20241	0.265931	0.0150595	0.150077	Polr1b	ENSMUST00000028874,ENSMUST00000103205,ENSMUST00000133345,ENSMUST00000144004,ENSMUST00000147727
ENSMUSG00000030695	332.506	369.045	302.057	1.20638	0.270682	0.0150624	0.150077	Aldoa	ENSMUST00000032934,ENSMUST00000087566,ENSMUST00000106348,ENSMUST00000133514,ENSMUST00000135707,ENSMUST00000139657,ENSMUST00000141355,ENSMUST00000143509,ENSMUST00000147748,ENSMUST00000151137,ENSMUST00000205336,ENSMUST00000205890
ENSMUSG00000030056	61.517	66.6306	57.2557	1.14611	0.196751	0.0150901	0.150244	Isy1	ENSMUST00000089497,ENSMUST00000203429,ENSMUST00000204310,ENSMUST00000204421,ENSMUST00000204431,ENSMUST00000204881,ENSMUST00000204892,ENSMUST00000205070
ENSMUSG00000040479	38.0274	41.5707	35.0747	1.21317	0.278779	0.015116	0.150392	Dgkz	ENSMUST00000028667,ENSMUST00000099709,ENSMUST00000111303,ENSMUST00000124427,ENSMUST00000126473,ENSMUST00000128152,ENSMUST00000128902,ENSMUST00000130023,ENSMUST00000134103,ENSMUST00000138894,ENSMUST00000142090,ENSMUST00000142231,ENSMUST00000148297
ENSMUSG00000004127	36.8038	40.4032	33.8043	1.20162	0.264984	0.0151295	0.150418	Trmt10a	ENSMUST00000040321,ENSMUST00000159481,ENSMUST00000159622,ENSMUST00000161141,ENSMUST00000161791,ENSMUST00000162864
ENSMUSG00000097559	1.12964	1.31423	0.975805	1.9443	0.959249	0.0151506	0.150519	D430018E03Rik	ENSMUST00000181842
ENSMUSG00000078429	154.684	140.244	166.718	-1.17823	-0.236625	0.0151968	0.150868	Ctdsp2	ENSMUST00000105255,ENSMUST00000105256,ENSMUST00000217738,ENSMUST00000219917
ENSMUSG00000023277	10.9433	12.0355	10.0332	1.19544	0.257539	0.0152287	0.151076	Twf2	ENSMUST00000024047,ENSMUST00000187647,ENSMUST00000187944,ENSMUST00000188650,ENSMUST00000189708,ENSMUST00000216348,ENSMUST00000216541,ENSMUST00000216850,ENSMUST00000217523
ENSMUSG00000068740	6.5147	7.3004	5.85995	1.35947	0.443044	0.0152449	0.151127	Celsr2	ENSMUST00000090558,ENSMUST00000126349,ENSMUST00000126935,ENSMUST00000130941,ENSMUST00000133216,ENSMUST00000147251,ENSMUST00000147565
ENSMUSG00000078184	1.97499	2.56908	1.47992	2.31224	1.20929	0.0152869	0.151405	Rbm8a2	ENSMUST00000104983
ENSMUSG00000079442	8.20654	9.47685	7.14796	1.40882	0.494485	0.015295	0.151405	St6galnac4	ENSMUST00000102818,ENSMUST00000123080,ENSMUST00000146557,ENSMUST00000179989,ENSMUST00000192934
ENSMUSG00000056204	11.9088	10.5998	12.9995	-1.30525	-0.384321	0.015329	0.151632	Pgpep1	ENSMUST00000070173,ENSMUST00000209768,ENSMUST00000210193,ENSMUST00000210307,ENSMUST00000210459,ENSMUST00000210786,ENSMUST00000211526,ENSMUST00000211715
ENSMUSG00000078862	7.88799	6.73542	8.84848	-1.43682	-0.522876	0.0153448	0.151679	Gm14326	ENSMUST00000108928,ENSMUST00000108930,ENSMUST00000108932,ENSMUST00000178829
ENSMUSG00000020267	100.408	108.561	93.6135	1.15231	0.204527	0.0153888	0.151984	Hint1	ENSMUST00000020504,ENSMUST00000117710
ENSMUSG00000032507	6.87059	5.64682	7.89039	-1.50913	-0.593714	0.0153978	0.151984	Fbxl2	ENSMUST00000035090,ENSMUST00000117537,ENSMUST00000127352,ENSMUST00000139757,ENSMUST00000141832,ENSMUST00000143180
ENSMUSG00000058761	46.8142	41.9757	50.8462	-1.19415	-0.255983	0.0154367	0.1521	Rnf169	ENSMUST00000080817,ENSMUST00000174264
ENSMUSG00000038290	59.4647	55.1993	63.0192	-1.14615	-0.196799	0.0154395	0.1521	Smg6	ENSMUST00000045281,ENSMUST00000130145,ENSMUST00000135522,ENSMUST00000140197,ENSMUST00000142038,ENSMUST00000153226
ENSMUSG00000039485	15.3747	12.9351	17.4078	-1.31016	-0.389743	0.0154429	0.1521	Tspyl4	ENSMUST00000047935,ENSMUST00000213791
ENSMUSG00000020303	4.95927	6.75541	3.46249	2.16856	1.11674	0.0154907	0.152462	Stc2	ENSMUST00000020546,ENSMUST00000134199,ENSMUST00000139991,ENSMUST00000149467,ENSMUST00000152094
ENSMUSG00000037710	22.062	24.3728	20.1364	1.19689	0.259286	0.0155055	0.152499	Cisd1	ENSMUST00000045887
ENSMUSG00000082765	1.46119	1.98974	1.02073	2.00562	1.00404	0.0155239	0.15257	Gm14411	ENSMUST00000121798
ENSMUSG00000068040	51.0398	47.3419	54.1214	-1.13867	-0.187352	0.0155556	0.152691	Tm9sf4	ENSMUST00000089027,ENSMUST00000134922,ENSMUST00000137446,ENSMUST00000140988,ENSMUST00000141220,ENSMUST00000145010,ENSMUST00000146477,ENSMUST00000147978,ENSMUST00000149390,ENSMUST00000152807
ENSMUSG00000020737	76.0016	82.6997	70.4199	1.17116	0.227934	0.0155676	0.152691	Jpt1	ENSMUST00000021083,ENSMUST00000139980,ENSMUST00000142238,ENSMUST00000145104,ENSMUST00000155399
ENSMUSG00000021464	22.6002	24.5314	20.9909	1.22838	0.296759	0.0155696	0.152691	Ror2	ENSMUST00000021918,ENSMUST00000130235,ENSMUST00000149299
ENSMUSG00000022658	3.99826	4.43289	3.63606	1.5261	0.609853	0.0155835	0.152718	Tagln3	ENSMUST00000096057
ENSMUSG00000022485	10.0872	8.27833	11.5946	-1.39724	-0.482582	0.0156073	0.152723	Hoxc5	ENSMUST00000001709,ENSMUST00000174869
ENSMUSG00000028792	106.532	113.238	100.943	1.12716	0.172691	0.0156193	0.152723	Ak2	ENSMUST00000030583,ENSMUST00000102604,ENSMUST00000141982,ENSMUST00000152762
ENSMUSG00000042594	15.2952	16.8389	14.0089	1.22242	0.289741	0.0156242	0.152723	Sh2b3	ENSMUST00000040308,ENSMUST00000086310,ENSMUST00000118580,ENSMUST00000122426,ENSMUST00000136960,ENSMUST00000137682,ENSMUST00000197892,ENSMUST00000198161
ENSMUSG00000014226	250.874	277.929	228.328	1.19772	0.260287	0.0156285	0.152723	Cacybp	ENSMUST00000014370,ENSMUST00000194167,ENSMUST00000195654
ENSMUSG00000034875	17.1038	19.5227	15.088	1.29649	0.374607	0.0156725	0.153044	Nudt19	ENSMUST00000040962,ENSMUST00000123469,ENSMUST00000142930
ENSMUSG00000054720	26.5253	23.5253	29.0253	-1.2376	-0.307546	0.0157104	0.153237	Lrrc8c	ENSMUST00000067924,ENSMUST00000150981,ENSMUST00000153754,ENSMUST00000153955
ENSMUSG00000051650	1.04005	0.488662	1.49954	-3.2879	-1.71717	0.0157146	0.153237	B3gnt2	ENSMUST00000055549,ENSMUST00000062844,ENSMUST00000173660
ENSMUSG00000043068	2.20401	2.59341	1.87951	1.64078	0.71438	0.0157424	0.153326	Fam89a	ENSMUST00000055257
ENSMUSG00000063659	36.9534	33.4105	39.9059	-1.21314	-0.278749	0.0157532	0.153326	Zbtb18	ENSMUST00000077225,ENSMUST00000094276,ENSMUST00000192699,ENSMUST00000192851,ENSMUST00000193440,ENSMUST00000193480,ENSMUST00000194269,ENSMUST00000194319,ENSMUST00000195002,ENSMUST00000195388,ENSMUST00000195549,ENSMUST00000195612
ENSMUSG00000033020	21.3958	23.3701	19.7506	1.17841	0.236845	0.0157572	0.153326	Polr2f	ENSMUST00000040077
ENSMUSG00000029798	3.7648	3.21796	4.22049	-1.39847	-0.483847	0.0157752	0.153392	Herc6	ENSMUST00000031817,ENSMUST00000203506,ENSMUST00000203840,ENSMUST00000204166,ENSMUST00000204455,ENSMUST00000204843
ENSMUSG00000024248	68.7891	62.9421	73.6616	-1.16576	-0.221276	0.0157899	0.153426	Cox7a2l	ENSMUST00000025095,ENSMUST00000167741
ENSMUSG00000030555	32.4593	29.2268	35.1531	-1.20181	-0.265205	0.0158188	0.153598	Ttc23	ENSMUST00000032774,ENSMUST00000107470,ENSMUST00000107471,ENSMUST00000125839,ENSMUST00000126093,ENSMUST00000130681,ENSMUST00000133710,ENSMUST00000135236,ENSMUST00000137919,ENSMUST00000145348,ENSMUST00000153475,ENSMUST00000154697,ENSMUST00000155024,ENSMUST00000208764
ENSMUSG00000028028	1.32972	0.841794	1.73633	-2.14855	-1.10336	0.0158404	0.153669	Alpk1	ENSMUST00000029662,ENSMUST00000159720,ENSMUST00000160586,ENSMUST00000161239,ENSMUST00000162859,ENSMUST00000198955
ENSMUSG00000030530	22.0489	23.8242	20.5696	1.18252	0.241866	0.0158485	0.153669	Furin	ENSMUST00000107362,ENSMUST00000120753,ENSMUST00000122232,ENSMUST00000135306,ENSMUST00000146771,ENSMUST00000147150,ENSMUST00000153446,ENSMUST00000206352
ENSMUSG00000052934	4.41984	5.23389	3.74147	1.35538	0.438699	0.0158985	0.15384	Fbxo31	ENSMUST00000059018,ENSMUST00000180539,ENSMUST00000180979,ENSMUST00000181663,ENSMUST00000212985
ENSMUSG00000020986	68.4481	62.9706	73.0126	-1.15918	-0.213102	0.0159051	0.15384	Sec23a	ENSMUST00000021375,ENSMUST00000134223,ENSMUST00000154399,ENSMUST00000165134,ENSMUST00000169976
ENSMUSG00000027808	185.099	200.812	172.005	1.15368	0.206248	0.0159067	0.15384	Serp1	ENSMUST00000029385
ENSMUSG00000037725	62.3064	58.4266	65.5395	-1.12903	-0.175079	0.015911	0.15384	Ckap2	ENSMUST00000046916,ENSMUST00000211045,ENSMUST00000211629
ENSMUSG00000018566	6.63721	5.85038	7.29291	-1.3793	-0.46394	0.0159278	0.153848	Slc2a4	ENSMUST00000018710,ENSMUST00000135437,ENSMUST00000141837,ENSMUST00000142500,ENSMUST00000152487,ENSMUST00000178363,ENSMUST00000178809,ENSMUST00000179298
ENSMUSG00000097868	4.67384	5.4912	3.9927	1.53207	0.615487	0.0159342	0.153848	A330069E16Rik	ENSMUST00000181191
ENSMUSG00000035021	110.218	120.532	101.623	1.20351	0.267247	0.0159566	0.153955	Baz1a	ENSMUST00000038926,ENSMUST00000172875,ENSMUST00000173176,ENSMUST00000173177,ENSMUST00000173433,ENSMUST00000173453,ENSMUST00000173529,ENSMUST00000174225
ENSMUSG00000027804	272.456	297.627	251.481	1.17753	0.235767	0.0159763	0.154037	Ppid	ENSMUST00000029382,ENSMUST00000159505,ENSMUST00000160799,ENSMUST00000161460,ENSMUST00000161876,ENSMUST00000162690
ENSMUSG00000004233	21.1133	18.9599	22.9078	-1.2342	-0.303581	0.0160036	0.154192	Wars2	ENSMUST00000004343,ENSMUST00000126875,ENSMUST00000135960,ENSMUST00000145650,ENSMUST00000198044
ENSMUSG00000020019	2.3762	1.77399	2.87803	-1.93318	-0.950974	0.0160679	0.154702	Ntn4	ENSMUST00000020204,ENSMUST00000147080
ENSMUSG00000009621	30.7817	33.3746	28.621	1.17627	0.234214	0.0160958	0.154863	Vav2	ENSMUST00000056176,ENSMUST00000132642,ENSMUST00000135584,ENSMUST00000146843,ENSMUST00000148067,ENSMUST00000149758,ENSMUST00000185188
ENSMUSG00000025184	33.3331	35.5289	31.5033	1.13988	0.188887	0.0161321	0.155103	R3hcc1l	ENSMUST00000026188,ENSMUST00000160107,ENSMUST00000160893,ENSMUST00000161422,ENSMUST00000162238
ENSMUSG00000031583	31.1188	28.1081	33.6277	-1.20264	-0.266211	0.0161814	0.155327	Wrn	ENSMUST00000033990,ENSMUST00000033991,ENSMUST00000209293,ENSMUST00000211498
ENSMUSG00000049090	52.8687	58.5228	48.157	1.22686	0.294972	0.0161889	0.155327	Zadh2	ENSMUST00000060223
ENSMUSG00000034308	2.32517	1.38871	3.10557	-2.31163	-1.20891	0.0161894	0.155327	Sdr42e1	ENSMUST00000037955,ENSMUST00000173522,ENSMUST00000174450
ENSMUSG00000005949	9.15312	8.01077	10.1051	-1.33355	-0.415267	0.0162382	0.155451	Ctns	ENSMUST00000006103,ENSMUST00000108476,ENSMUST00000130101,ENSMUST00000144658,ENSMUST00000150468
ENSMUSG00000019943	203.566	185.92	218.27	-1.16858	-0.224757	0.0162482	0.155451	Atp2b1	ENSMUST00000020107,ENSMUST00000218312,ENSMUST00000218419,ENSMUST00000218695,ENSMUST00000218948,ENSMUST00000219090,ENSMUST00000219557,ENSMUST00000219624,ENSMUST00000220104,ENSMUST00000220124,ENSMUST00000220358
ENSMUSG00000038172	4.50337	5.31373	3.82807	1.41991	0.505801	0.0162513	0.155451	Ttc39b	ENSMUST00000030205,ENSMUST00000048274,ENSMUST00000102823,ENSMUST00000143362,ENSMUST00000146519,ENSMUST00000148811,ENSMUST00000150522
ENSMUSG00000037003	10.8027	11.9889	9.81426	1.34155	0.423899	0.0162634	0.155451	Tns2	ENSMUST00000046144,ENSMUST00000169627
ENSMUSG00000035107	131.101	141.03	122.826	1.1632	0.218095	0.016291	0.155451	Dcbld2	ENSMUST00000046663,ENSMUST00000130409,ENSMUST00000134324,ENSMUST00000135415,ENSMUST00000142830,ENSMUST00000149321,ENSMUST00000150817
ENSMUSG00000020894	23.8072	20.4088	26.6393	-1.31073	-0.39037	0.016303	0.155451	Vamp2	ENSMUST00000021273,ENSMUST00000117780,ENSMUST00000146847,ENSMUST00000149559,ENSMUST00000149780
ENSMUSG00000043895	26.7328	29.628	24.3202	1.20531	0.269409	0.0163105	0.155451	S1pr2	ENSMUST00000054197,ENSMUST00000214218,ENSMUST00000214333,ENSMUST00000216499
ENSMUSG00000053317	34.9173	38.3424	32.0631	1.19092	0.252081	0.0163139	0.155451	Sec61b	ENSMUST00000065678,ENSMUST00000125622,ENSMUST00000136685,ENSMUST00000137461
ENSMUSG00000052609	13.8036	14.9834	12.8205	1.20703	0.271465	0.0163202	0.155451	Plekhg3	ENSMUST00000075249,ENSMUST00000217730,ENSMUST00000218357,ENSMUST00000218380,ENSMUST00000218427,ENSMUST00000218461,ENSMUST00000219063,ENSMUST00000219426,ENSMUST00000219751
ENSMUSG00000034460	69.3535	64.3895	73.4901	-1.1486	-0.199881	0.0163206	0.155451	Six4	ENSMUST00000043208,ENSMUST00000175693
ENSMUSG00000020706	126.867	138.146	117.467	1.16499	0.220322	0.0163315	0.155451	Ftsj3	ENSMUST00000021048,ENSMUST00000126938,ENSMUST00000127803,ENSMUST00000143729,ENSMUST00000143884,ENSMUST00000154635
ENSMUSG00000047248	60.5389	54.691	65.4122	-1.19178	-0.253113	0.0163382	0.155451	C2cd3	ENSMUST00000051777,ENSMUST00000098259,ENSMUST00000119647,ENSMUST00000120196,ENSMUST00000133464,ENSMUST00000151573,ENSMUST00000156559,ENSMUST00000184657,ENSMUST00000184753,ENSMUST00000184779,ENSMUST00000185051,ENSMUST00000185084,ENSMUST00000208018,ENSMUST00000208753
ENSMUSG00000044155	88.0711	95.2098	82.1222	1.17152	0.228379	0.0163816	0.155756	Lsm8	ENSMUST00000056398,ENSMUST00000128526,ENSMUST00000136982,ENSMUST00000201141
ENSMUSG00000035878	9.34462	8.46426	10.0783	-1.20865	-0.273393	0.0165067	0.156766	Hykk	ENSMUST00000039742,ENSMUST00000124295,ENSMUST00000125983,ENSMUST00000135648
ENSMUSG00000097174	1.51797	1.12253	1.84751	-1.85503	-0.891444	0.0165107	0.156766	Gm4890	ENSMUST00000181030,ENSMUST00000209627
ENSMUSG00000090622	1.5897	1.28404	1.84442	-1.4462	-0.532271	0.0165496	0.156961	A930033H14Rik	ENSMUST00000170048
ENSMUSG00000024664	2.2145	2.86396	1.67328	1.60316	0.680922	0.0165605	0.156961	Fads3	ENSMUST00000115995
ENSMUSG00000017404	557.425	598.544	523.159	1.14009	0.189145	0.0165656	0.156961	Rpl19	ENSMUST00000017548,ENSMUST00000092425,ENSMUST00000134435
ENSMUSG00000030074	3.00452	2.42021	3.49144	-1.37311	-0.457448	0.016609	0.157264	Gxylt2	ENSMUST00000032157,ENSMUST00000141333
ENSMUSG00000071362	11.907	12.912	11.0696	1.20764	0.272194	0.0166463	0.157483	Gm10330	ENSMUST00000072014
ENSMUSG00000069601	71.3429	63.1302	78.1868	-1.22993	-0.298579	0.0166634	0.157483	Ank3	ENSMUST00000047061,ENSMUST00000054167,ENSMUST00000092431,ENSMUST00000092432,ENSMUST00000092433,ENSMUST00000092434,ENSMUST00000181974,ENSMUST00000182029,ENSMUST00000182142,ENSMUST00000182155,ENSMUST00000182162,ENSMUST00000182194,ENSMUST00000182207,ENSMUST00000182239,ENSMUST00000182269,ENSMUST00000182367,ENSMUST00000182373,ENSMUST00000182379,ENSMUST00000182437,ENSMUST00000182439,ENSMUST00000182474,…
ENSMUSG00000038902	128.398	117.423	137.543	-1.16166	-0.216186	0.0166669	0.157483	Pogz	ENSMUST00000042402,ENSMUST00000107265,ENSMUST00000107266,ENSMUST00000107269,ENSMUST00000107270,ENSMUST00000125638,ENSMUST00000126235,ENSMUST00000132544,ENSMUST00000140397,ENSMUST00000142253
ENSMUSG00000050315	5.52895	4.40988	6.46151	-1.8509	-0.888227	0.0166882	0.157483	Synpo2	ENSMUST00000051443,ENSMUST00000106426,ENSMUST00000106427,ENSMUST00000139160,ENSMUST00000184403,ENSMUST00000184590,ENSMUST00000198584
ENSMUSG00000050628	34.5111	38.2918	31.3604	1.2667	0.341073	0.0166895	0.157483	Ubald2	ENSMUST00000057676,ENSMUST00000144310
ENSMUSG00000036890	18.3472	16.0057	20.2983	-1.24522	-0.316397	0.0167332	0.157703	Gtdc1	ENSMUST00000049051,ENSMUST00000100127,ENSMUST00000112810,ENSMUST00000129240,ENSMUST00000130991,ENSMUST00000133442,ENSMUST00000134813,ENSMUST00000143333,ENSMUST00000143766,ENSMUST00000146694,ENSMUST00000148279,ENSMUST00000148786,ENSMUST00000154744
ENSMUSG00000091020	1.24516	1.52145	1.01491	3.0391	1.60364	0.0167359	0.157703	Gm5828	ENSMUST00000071842
ENSMUSG00000037278	37.7166	42.547	33.6912	1.23674	0.306544	0.0167575	0.157799	Tmem97	ENSMUST00000103242
ENSMUSG00000031133	1.76779	1.29685	2.16024	-1.69352	-0.760021	0.0167848	0.157898	Arhgef6	ENSMUST00000033468,ENSMUST00000114735,ENSMUST00000134028,ENSMUST00000135098,ENSMUST00000151768,ENSMUST00000175636,ENSMUST00000175900,ENSMUST00000176986
ENSMUSG00000030595	7.06726	8.13002	6.18162	1.44019	0.526256	0.0167911	0.157898	Nfkbib	ENSMUST00000032815,ENSMUST00000085851,ENSMUST00000137121
ENSMUSG00000005373	1.71979	1.29866	2.07074	-1.94441	-0.95933	0.016803	0.157903	Mlxipl	ENSMUST00000005507,ENSMUST00000123370,ENSMUST00000128691,ENSMUST00000129008,ENSMUST00000141770,ENSMUST00000142385,ENSMUST00000153519,ENSMUST00000154840,ENSMUST00000201977,ENSMUST00000202431
ENSMUSG00000025658	31.5776	27.4332	35.0312	-1.27924	-0.355283	0.0168511	0.158246	Cnksr2	ENSMUST00000026750,ENSMUST00000112513,ENSMUST00000139664
ENSMUSG00000062526	2.6124	3.64314	1.75345	1.73778	0.797249	0.0168745	0.158305	Mppe1	ENSMUST00000073054
ENSMUSG00000048285	42.2106	46.0256	39.0315	1.20016	0.263221	0.0168804	0.158305	Frmd6	ENSMUST00000057859,ENSMUST00000220515,ENSMUST00000222045,ENSMUST00000222802
ENSMUSG00000087480	1.64957	1.30166	1.93949	-2.74242	-1.45545	0.0168971	0.158353	Gm15910	ENSMUST00000127564
ENSMUSG00000097913	0.725969	0.864965	0.610138	1.78257	0.833962	0.0169113	0.158378	Gm26837	ENSMUST00000180821
ENSMUSG00000027603	0.676865	0.840063	0.540867	1.95584	0.967789	0.0169255	0.158402	Ggt7	ENSMUST00000029131,ENSMUST00000138033,ENSMUST00000147601,ENSMUST00000148296,ENSMUST00000176117
ENSMUSG00000031904	75.0385	82.9419	68.4523	1.2243	0.291952	0.0170017	0.159007	Slc7a6	ENSMUST00000034378,ENSMUST00000211824,ENSMUST00000212377,ENSMUST00000212421,ENSMUST00000212802,ENSMUST00000212837,ENSMUST00000213020
ENSMUSG00000058057	1.11676	1.26628	0.992157	1.57189	0.652497	0.0170166	0.159038	Mettl7a3	ENSMUST00000075420
ENSMUSG00000022136	95.8238	103.854	89.1318	1.16493	0.220244	0.0170548	0.15924	Dnajc3	ENSMUST00000022734
ENSMUSG00000048458	1.21696	0.682623	1.66225	-2.73042	-1.44912	0.0170614	0.15924	Fam212b	ENSMUST00000066610,ENSMUST00000098273
ENSMUSG00000066595	25.8285	28.9088	23.2616	1.25109	0.323181	0.017107	0.159463	Flvcr1	ENSMUST00000085635,ENSMUST00000191946,ENSMUST00000192666,ENSMUST00000193399,ENSMUST00000194589,ENSMUST00000194917
ENSMUSG00000027371	3.06525	2.26386	3.73308	-1.55805	-0.639738	0.0171086	0.159463	Fahd2a	ENSMUST00000028848,ENSMUST00000123327,ENSMUST00000137366,ENSMUST00000137502,ENSMUST00000146437,ENSMUST00000146615,ENSMUST00000146757
ENSMUSG00000026678	5.50726	7.38739	3.94049	2.12935	1.09041	0.0171946	0.160156	Rgs5	ENSMUST00000027997,ENSMUST00000152809
ENSMUSG00000005846	363.225	397.885	334.341	1.18105	0.24007	0.0172157	0.160244	Rsl1d1	ENSMUST00000119953,ENSMUST00000124454,ENSMUST00000129962
ENSMUSG00000039154	1.27699	0.941078	1.55691	-1.85927	-0.894737	0.0172406	0.160367	Shd	ENSMUST00000044216,ENSMUST00000223629,ENSMUST00000223687,ENSMUST00000223841,ENSMUST00000224021,ENSMUST00000225145
ENSMUSG00000079505	1.20485	1.40039	1.0419	1.75816	0.814065	0.0172609	0.160447	Gm11131	ENSMUST00000113886
ENSMUSG00000091952	0.79996	1.10462	0.546081	4.97967	2.31605	0.017282	0.160535	Gm17709	ENSMUST00000174536
ENSMUSG00000042961	5.25395	5.86401	4.74558	1.30826	0.387644	0.0173092	0.160678	Egflam	ENSMUST00000058593,ENSMUST00000096494,ENSMUST00000159726,ENSMUST00000160207,ENSMUST00000160273,ENSMUST00000160314,ENSMUST00000162105
ENSMUSG00000046516	22.806	25.7787	20.3288	1.27689	0.352635	0.017393	0.161347	Cox17	ENSMUST00000050273,ENSMUST00000120495,ENSMUST00000134709,ENSMUST00000144812,ENSMUST00000152868,ENSMUST00000156026
ENSMUSG00000022108	47.2281	53.9938	41.59	1.26413	0.338141	0.0174986	0.162217	Itm2b	ENSMUST00000022704,ENSMUST00000226722,ENSMUST00000227454,ENSMUST00000228637,ENSMUST00000228707
ENSMUSG00000034853	5.85571	7.08148	4.83424	1.62064	0.696561	0.0175726	0.162656	Acot11	ENSMUST00000065253,ENSMUST00000102762,ENSMUST00000140541,ENSMUST00000144809,ENSMUST00000145061,ENSMUST00000148688,ENSMUST00000156567
ENSMUSG00000087598	29.3874	25.6874	32.4707	-1.23454	-0.303977	0.0175761	0.162656	Zfp111	ENSMUST00000056683,ENSMUST00000073833,ENSMUST00000086006,ENSMUST00000142218,ENSMUST00000148050,ENSMUST00000160563
ENSMUSG00000021432	10.7406	9.134	12.0793	-1.29057	-0.368012	0.0175815	0.162656	Slc35b3	ENSMUST00000021870,ENSMUST00000167513,ENSMUST00000223619,ENSMUST00000224429,ENSMUST00000224645,ENSMUST00000224854,ENSMUST00000225331,ENSMUST00000225396,ENSMUST00000225432,ENSMUST00000225461,ENSMUST00000225568,ENSMUST00000225714
ENSMUSG00000025246	275.933	259.605	289.539	-1.11463	-0.15656	0.0176253	0.162908	Tbl1x	ENSMUST00000088217,ENSMUST00000133893
ENSMUSG00000033831	1.82046	0.916278	2.57395	-2.90719	-1.53962	0.0176325	0.162908	Fgb	ENSMUST00000048246
ENSMUSG00000021696	2.52871	3.08478	2.06532	1.61758	0.693838	0.0176748	0.163188	Elovl7	ENSMUST00000022207,ENSMUST00000225550
ENSMUSG00000070436	185.4	205.924	168.298	1.21646	0.282695	0.0177273	0.163454	Serpinh1	ENSMUST00000094154,ENSMUST00000169437,ENSMUST00000207849,ENSMUST00000207989,ENSMUST00000208119,ENSMUST00000208292,ENSMUST00000208749
ENSMUSG00000034974	6.07076	6.75016	5.50459	1.38571	0.470624	0.0177368	0.163454	Dapk3	ENSMUST00000047665,ENSMUST00000178422,ENSMUST00000217936,ENSMUST00000218157,ENSMUST00000218227,ENSMUST00000218698,ENSMUST00000219133,ENSMUST00000219329,ENSMUST00000219850,ENSMUST00000219944,ENSMUST00000220076
ENSMUSG00000021188	55.6416	51.951	58.7171	-1.12912	-0.175197	0.0177393	0.163454	Trip11	ENSMUST00000021605,ENSMUST00000085086,ENSMUST00000176728,ENSMUST00000177183,ENSMUST00000177480,ENSMUST00000177536
ENSMUSG00000053192	17.0843	19.1786	15.339	1.28735	0.364406	0.0177636	0.163506	Mllt11	ENSMUST00000065482,ENSMUST00000196025,ENSMUST00000198087,ENSMUST00000198948,ENSMUST00000199917
ENSMUSG00000001785	92.6831	102.3	84.6688	1.18827	0.248865	0.0177791	0.163506	Pwp1	ENSMUST00000001836,ENSMUST00000217667,ENSMUST00000219256,ENSMUST00000219626,ENSMUST00000219902
ENSMUSG00000019359	1.65283	1.30288	1.94445	-1.6751	-0.744247	0.0177807	0.163506	Gdpd2	ENSMUST00000019503,ENSMUST00000113744,ENSMUST00000144912,ENSMUST00000151572,ENSMUST00000156336
ENSMUSG00000032905	38.483	35.6521	40.8421	-1.15689	-0.210257	0.0178554	0.164001	Atg12	ENSMUST00000035648
ENSMUSG00000049686	3.3425	3.99434	2.7993	1.60983	0.686912	0.0178584	0.164001	Orai1	ENSMUST00000051016,ENSMUST00000121652,ENSMUST00000152213
ENSMUSG00000038872	110.5	96.0676	122.527	-1.26431	-0.338347	0.0179312	0.164232	Zfhx3	ENSMUST00000043896,ENSMUST00000188994,ENSMUST00000212094,ENSMUST00000220518,ENSMUST00000221100,ENSMUST00000221237,ENSMUST00000221632
ENSMUSG00000038178	5.91091	6.80648	5.16461	1.3812	0.465922	0.0179337	0.164232	Slc43a2	ENSMUST00000042561,ENSMUST00000108433,ENSMUST00000127226,ENSMUST00000134112,ENSMUST00000143035,ENSMUST00000145901,ENSMUST00000149727,ENSMUST00000151891,ENSMUST00000152775,ENSMUST00000155981,ENSMUST00000169547
ENSMUSG00000002699	1.42673	1.65679	1.23501	1.86485	0.89906	0.0179358	0.164232	Lcp2	ENSMUST00000052413,ENSMUST00000109329,ENSMUST00000133120,ENSMUST00000146318
ENSMUSG00000025508	209.566	228.762	193.569	1.18956	0.250423	0.0179391	0.164232	Rplp2	ENSMUST00000084434,ENSMUST00000106003,ENSMUST00000106004,ENSMUST00000134636,ENSMUST00000137307,ENSMUST00000140099
ENSMUSG00000095555	0.279821	0.359829	0.213148	2.79474	1.48272	0.0179545	0.164232	Gm28010	ENSMUST00000179485
ENSMUSG00000051910	38.4478	33.1681	42.8475	-1.3498	-0.432747	0.0179554	0.164232	Sox6	ENSMUST00000072804,ENSMUST00000106612,ENSMUST00000166207,ENSMUST00000166877,ENSMUST00000169129,ENSMUST00000205405,ENSMUST00000205479,ENSMUST00000205818,ENSMUST00000205980,ENSMUST00000206034,ENSMUST00000206123,ENSMUST00000206369,ENSMUST00000206427,ENSMUST00000206573,ENSMUST00000206775,ENSMUST00000206912
ENSMUSG00000032712	127.933	114.264	139.324	-1.24094	-0.311435	0.018	0.164429	2810474O19Rik	ENSMUST00000046689,ENSMUST00000100765,ENSMUST00000127680,ENSMUST00000130664,ENSMUST00000137983,ENSMUST00000185930,ENSMUST00000187881,ENSMUST00000189837,ENSMUST00000189932,ENSMUST00000190785,ENSMUST00000203348
ENSMUSG00000040732	25.964	30.0091	22.593	1.37839	0.462982	0.0180018	0.164429	Erg	ENSMUST00000077773,ENSMUST00000113846,ENSMUST00000113848,ENSMUST00000118113,ENSMUST00000121809,ENSMUST00000122199,ENSMUST00000171646,ENSMUST00000176345,ENSMUST00000177450
ENSMUSG00000096141	0.901912	0.712321	1.0599	-1.91892	-0.940292	0.0180193	0.164429	Dnah7a	ENSMUST00000094964,ENSMUST00000189677
ENSMUSG00000049556	1.92563	2.21786	1.68212	1.67572	0.744784	0.018042	0.164429	Lingo1	ENSMUST00000053568,ENSMUST00000114247,ENSMUST00000114256,ENSMUST00000209332,ENSMUST00000209596,ENSMUST00000210032,ENSMUST00000210332,ENSMUST00000210995
ENSMUSG00000092335	1.78099	1.41021	2.08997	-1.55217	-0.634289	0.0180477	0.164429	Zfp977	ENSMUST00000173283
ENSMUSG00000017607	6.10313	5.14111	6.90481	-1.47645	-0.562134	0.0180489	0.164429	Tns4	ENSMUST00000017751,ENSMUST00000107465,ENSMUST00000123303,ENSMUST00000153351
ENSMUSG00000004460	68.5039	74.8835	63.1876	1.1928	0.254356	0.0180619	0.164439	Dnajb11	ENSMUST00000004574,ENSMUST00000132105,ENSMUST00000133013,ENSMUST00000166487,ENSMUST00000178320
ENSMUSG00000020766	27.6201	30.6007	25.1363	1.26405	0.33805	0.0181347	0.164992	Galk1	ENSMUST00000021114
ENSMUSG00000028932	154.187	165.987	144.354	1.13996	0.18898	0.0181736	0.165197	Psmc2	ENSMUST00000030769,ENSMUST00000132720
ENSMUSG00000042050	11.2834	9.85683	12.4723	-1.25067	-0.322705	0.0181827	0.165197	Wdr60	ENSMUST00000039349,ENSMUST00000220761,ENSMUST00000221029,ENSMUST00000221748,ENSMUST00000222539,ENSMUST00000222679,ENSMUST00000222764,ENSMUST00000223039
ENSMUSG00000025362	319.062	349.865	293.392	1.17905	0.23762	0.0181934	0.165197	Rps26	ENSMUST00000026420,ENSMUST00000219591,ENSMUST00000219773
ENSMUSG00000028527	64.7711	74.6345	56.5516	1.29016	0.367549	0.0182711	0.165794	Ak4	ENSMUST00000102780,ENSMUST00000106945,ENSMUST00000106946,ENSMUST00000131397,ENSMUST00000133055,ENSMUST00000151561,ENSMUST00000155749
ENSMUSG00000062054	7.62151	8.48045	6.90573	1.31754	0.397846	0.0182896	0.165851	Iah1	ENSMUST00000076813,ENSMUST00000221693,ENSMUST00000222344,ENSMUST00000223345
ENSMUSG00000029833	111.749	103.965	118.237	-1.14886	-0.200208	0.0183364	0.166166	Trim24	ENSMUST00000031859,ENSMUST00000120238,ENSMUST00000120428,ENSMUST00000123007,ENSMUST00000135387,ENSMUST00000149561,ENSMUST00000149828,ENSMUST00000153004
ENSMUSG00000010047	26.4773	29.2493	24.1674	1.23635	0.306088	0.0183565	0.166216	Hyal2	ENSMUST00000010191,ENSMUST00000192887,ENSMUST00000193747,ENSMUST00000194794,ENSMUST00000195667,ENSMUST00000195681,ENSMUST00000195752
ENSMUSG00000031667	17.7145	16.121	19.0424	-1.17228	-0.229321	0.0183661	0.166216	Aktip	ENSMUST00000109609,ENSMUST00000120213,ENSMUST00000120349,ENSMUST00000120426,ENSMUST00000125257,ENSMUST00000153201,ENSMUST00000209311,ENSMUST00000209444,ENSMUST00000210426,ENSMUST00000211042,ENSMUST00000211050,ENSMUST00000211576,ENSMUST00000211618
ENSMUSG00000037235	11.4833	9.4807	13.1521	-1.33364	-0.415368	0.0183849	0.166276	Mxd4	ENSMUST00000042701,ENSMUST00000119171,ENSMUST00000201189,ENSMUST00000201763
ENSMUSG00000043004	59.0593	65.0504	54.0667	1.22108	0.288153	0.0184225	0.166507	Gng2	ENSMUST00000055100,ENSMUST00000159028,ENSMUST00000159073,ENSMUST00000160013,ENSMUST00000161247,ENSMUST00000162425
ENSMUSG00000005198	271.857	243.614	295.392	-1.20836	-0.273055	0.0184361	0.16652	Polr2a	ENSMUST00000058470,ENSMUST00000071213,ENSMUST00000151586,ENSMUST00000156588
ENSMUSG00000027104	133.14	123.524	141.153	-1.15157	-0.203604	0.0184529	0.166562	Atf2	ENSMUST00000055833,ENSMUST00000090802,ENSMUST00000100009,ENSMUST00000112007,ENSMUST00000112010,ENSMUST00000112016,ENSMUST00000112017,ENSMUST00000124737,ENSMUST00000125159,ENSMUST00000128531,ENSMUST00000129555,ENSMUST00000136958,ENSMUST00000138098,ENSMUST00000141050,ENSMUST00000143714,ENSMUST00000154456,ENSMUST00000154965,ENSMUST00000156455,ENSMUST00000173010
ENSMUSG00000025935	82.0516	87.9651	77.1236	1.13605	0.184027	0.0184942	0.166674	Tram1	ENSMUST00000027068,ENSMUST00000185447,ENSMUST00000188377
ENSMUSG00000022054	1.47378	1.74316	1.24929	1.77666	0.829165	0.0184983	0.166674	Nefm	ENSMUST00000022638,ENSMUST00000111089
ENSMUSG00000035049	39.9362	43.9593	36.5837	1.21848	0.285083	0.0185041	0.166674	Rrp12	ENSMUST00000038677
ENSMUSG00000024505	6.96501	6.33069	7.4936	-1.22816	-0.296494	0.0185264	0.166674	Dtwd2	ENSMUST00000025383,ENSMUST00000139852,ENSMUST00000163590
ENSMUSG00000069729	54.1975	48.9454	58.5743	-1.19318	-0.254806	0.0185272	0.166674	Arid1b	ENSMUST00000092723,ENSMUST00000115797,ENSMUST00000115799,ENSMUST00000124362,ENSMUST00000146703,ENSMUST00000156775
ENSMUSG00000022151	22.7356	20.7654	24.3775	-1.19946	-0.262391	0.0185382	0.166674	Ttc33	ENSMUST00000022751,ENSMUST00000081640,ENSMUST00000118193,ENSMUST00000141167,ENSMUST00000144653
ENSMUSG00000037257	35.1289	38.3364	32.4559	1.16949	0.225885	0.0185814	0.166842	Aagab	ENSMUST00000041551,ENSMUST00000213702,ENSMUST00000213880
ENSMUSG00000051615	35.9682	33.1886	38.2846	-1.14461	-0.194857	0.0185909	0.166842	Rap2a	ENSMUST00000062117
ENSMUSG00000022283	1529.2	1441.06	1602.65	-1.11301	-0.154464	0.0185934	0.166842	Pabpc1	ENSMUST00000001809,ENSMUST00000142357,ENSMUST00000146327,ENSMUST00000146577,ENSMUST00000147116,ENSMUST00000155116,ENSMUST00000156793,ENSMUST00000226496,ENSMUST00000226830,ENSMUST00000226867
ENSMUSG00000095526	0.618755	0.989343	0.309931	4.85083	2.27823	0.0186732	0.167448	Gm10243	ENSMUST00000117571
ENSMUSG00000038319	3.73712	2.82245	4.49934	-1.60141	-0.679341	0.0187177	0.167738	Kcnh2	ENSMUST00000036092,ENSMUST00000115098,ENSMUST00000126791,ENSMUST00000129246,ENSMUST00000142197
ENSMUSG00000027397	89.1386	98.346	81.4658	1.22349	0.291007	0.0187544	0.167957	Slc20a1	ENSMUST00000028880,ENSMUST00000110315,ENSMUST00000125714,ENSMUST00000140907,ENSMUST00000141285,ENSMUST00000144025,ENSMUST00000144744,ENSMUST00000148988
ENSMUSG00000000416	8.11996	9.95507	6.5907	1.48558	0.571026	0.0187947	0.16811	Cttnbp2	ENSMUST00000090601,ENSMUST00000129669,ENSMUST00000139557,ENSMUST00000140416,ENSMUST00000141581,ENSMUST00000142963,ENSMUST00000146775,ENSMUST00000148602,ENSMUST00000152499
ENSMUSG00000041057	185.781	204.744	169.979	1.19732	0.259815	0.0188085	0.16811	Wdr43	ENSMUST00000047086
ENSMUSG00000029998	52.4702	48.8856	55.4574	-1.13906	-0.187849	0.018813	0.16811	Pcyox1	ENSMUST00000032065,ENSMUST00000129650,ENSMUST00000131500,ENSMUST00000153723,ENSMUST00000203960,ENSMUST00000204116
ENSMUSG00000058254	24.5674	27.1516	22.4139	1.2606	0.334112	0.0188284	0.16811	Tspan7	ENSMUST00000076354,ENSMUST00000115526,ENSMUST00000149982
ENSMUSG00000021253	5.0512	4.24118	5.72622	-1.44259	-0.528664	0.0188352	0.16811	Tgfb3	ENSMUST00000003687
ENSMUSG00000056648	7.72816	5.64747	9.46207	-1.46922	-0.55505	0.0188546	0.16811	Hoxb8	ENSMUST00000052650,ENSMUST00000125410,ENSMUST00000168043
ENSMUSG00000029413	11.885	13.2196	10.7728	1.2428	0.313592	0.0188654	0.16811	Naaa	ENSMUST00000113102,ENSMUST00000159345,ENSMUST00000159732,ENSMUST00000161212,ENSMUST00000175656
ENSMUSG00000087368	6.22322	7.17489	5.43016	1.30268	0.381487	0.0188836	0.16811	BC065397	ENSMUST00000125022,ENSMUST00000131947,ENSMUST00000134066,ENSMUST00000134672,ENSMUST00000145620,ENSMUST00000146801,ENSMUST00000152379
ENSMUSG00000038375	13.8886	11.6899	15.7207	-1.28457	-0.361282	0.0188982	0.16811	Trp53inp2	ENSMUST00000043237,ENSMUST00000134218,ENSMUST00000151466,ENSMUST00000173406,ENSMUST00000174685
ENSMUSG00000004535	170.456	157.34	181.387	-1.15786	-0.211464	0.0189006	0.16811	Tax1bp1	ENSMUST00000080723,ENSMUST00000128173,ENSMUST00000129660,ENSMUST00000138040,ENSMUST00000147513,ENSMUST00000149586,ENSMUST00000149588
ENSMUSG00000063652	2.09008	1.78572	2.34371	-1.45783	-0.543818	0.0189062	0.16811	Slc22a21	ENSMUST00000076493,ENSMUST00000124221,ENSMUST00000129301,ENSMUST00000143352
ENSMUSG00000019437	12.4064	14.732	10.4685	1.51919	0.603306	0.0189483	0.168375	Tlcd1	ENSMUST00000092880,ENSMUST00000098545,ENSMUST00000108338,ENSMUST00000127587,ENSMUST00000140379,ENSMUST00000141578,ENSMUST00000145507,ENSMUST00000147819
ENSMUSG00000097743	11.811	10.7199	12.7203	-1.25946	-0.332805	0.0190031	0.168752	Gm16973	ENSMUST00000180682,ENSMUST00000180752
ENSMUSG00000032301	168.945	180.578	159.251	1.12591	0.171088	0.0190199	0.168792	Psma4	ENSMUST00000034848,ENSMUST00000163960,ENSMUST00000164679,ENSMUST00000169008,ENSMUST00000171578,ENSMUST00000171900,ENSMUST00000172407
ENSMUSG00000052854	57.2209	44.2566	68.0245	-1.5704	-0.651136	0.0190988	0.169383	Nrk	ENSMUST00000064937,ENSMUST00000113052,ENSMUST00000131829,ENSMUST00000142132,ENSMUST00000155201
ENSMUSG00000050953	228.838	245.854	214.657	1.15235	0.204575	0.0191251	0.169478	Gja1	ENSMUST00000068581,ENSMUST00000217789,ENSMUST00000218444,ENSMUST00000218760,ENSMUST00000218834,ENSMUST00000220069,ENSMUST00000220194,ENSMUST00000220204
ENSMUSG00000041126	48.1358	43.5915	51.9227	-1.19381	-0.255574	0.0191342	0.169478	H2afv	ENSMUST00000093346,ENSMUST00000109737
ENSMUSG00000022180	1.40945	1.05426	1.70543	-2.29747	-1.20004	0.0192028	0.169866	Slc7a8	ENSMUST00000022787,ENSMUST00000226646
ENSMUSG00000022656	77.2236	70.4077	82.9034	-1.1742	-0.231683	0.0192038	0.169866	Nectin3	ENSMUST00000023334,ENSMUST00000023335,ENSMUST00000096052,ENSMUST00000119941,ENSMUST00000121245,ENSMUST00000121803,ENSMUST00000124602,ENSMUST00000132089,ENSMUST00000133935,ENSMUST00000149901
ENSMUSG00000032373	10.1004	12.0551	8.47156	1.39364	0.478863	0.0192151	0.169866	Car12	ENSMUST00000071889,ENSMUST00000085420,ENSMUST00000123195,ENSMUST00000134829,ENSMUST00000152011,ENSMUST00000217394
ENSMUSG00000038910	24.9427	27.132	23.1182	1.15762	0.211161	0.0192421	0.169995	Plcl2	ENSMUST00000043938
ENSMUSG00000021771	176.098	193.042	161.977	1.18391	0.243555	0.0192873	0.170284	Vdac2	ENSMUST00000022293,ENSMUST00000130224,ENSMUST00000132364,ENSMUST00000142084,ENSMUST00000147715,ENSMUST00000152562,ENSMUST00000153320,ENSMUST00000172727,ENSMUST00000173456,ENSMUST00000224373
ENSMUSG00000036158	33.0637	30.238	35.4185	-1.18031	-0.239165	0.0193165	0.170304	Prickle1	ENSMUST00000048982,ENSMUST00000109255
ENSMUSG00000097321	1.10924	0.875063	1.30438	-1.76895	-0.822897	0.0193538	0.170304	1700028E10Rik	ENSMUST00000181114,ENSMUST00000181555,ENSMUST00000201142,ENSMUST00000201853,ENSMUST00000202024,ENSMUST00000202216
ENSMUSG00000018500	2.96353	3.60757	2.42683	1.40728	0.492909	0.0193546	0.170304	Adora2b	ENSMUST00000018644
ENSMUSG00000047139	768.626	835.171	713.173	1.16719	0.223041	0.0193564	0.170304	Cd24a	ENSMUST00000058714,ENSMUST00000214476,ENSMUST00000214532
ENSMUSG00000031603	0.922388	0.44685	1.31867	-3.48575	-1.80147	0.0193566	0.170304	Fgf20	ENSMUST00000034014,ENSMUST00000118639
ENSMUSG00000029754	1.49229	1.91559	1.13954	2.23624	1.16108	0.019364	0.170304	Dlx6	ENSMUST00000031768,ENSMUST00000160937,ENSMUST00000171311,ENSMUST00000172943
ENSMUSG00000000078	27.5494	25.2631	29.4546	-1.17584	-0.233697	0.0194021	0.1704	Klf6	ENSMUST00000000080,ENSMUST00000221734,ENSMUST00000222857
ENSMUSG00000045316	8.38546	7.1143	9.44475	-1.30065	-0.37923	0.0194038	0.1704	Fahd1	ENSMUST00000049642
ENSMUSG00000032328	85.0678	90.7413	80.3399	1.1252	0.170182	0.0194186	0.1704	Tmem30a	ENSMUST00000034878,ENSMUST00000120690,ENSMUST00000130419,ENSMUST00000153815
ENSMUSG00000038225	12.4387	11.4149	13.2919	-1.20752	-0.27205	0.0194246	0.1704	Primpol	ENSMUST00000040468,ENSMUST00000123328,ENSMUST00000125319,ENSMUST00000132472,ENSMUST00000136335,ENSMUST00000209787,ENSMUST00000210264,ENSMUST00000211400
ENSMUSG00000030291	38.081	44.465	32.761	1.31751	0.397817	0.0194511	0.170516	Med21	ENSMUST00000032429,ENSMUST00000075077,ENSMUST00000111650,ENSMUST00000125539,ENSMUST00000134387,ENSMUST00000203416,ENSMUST00000204040
ENSMUSG00000091227	1.25759	0.961752	1.50413	-1.60762	-0.684929	0.0194739	0.170516	Gm3755	ENSMUST00000169555
ENSMUSG00000027840	2.84921	1.93575	3.61042	-2.93976	-1.5557	0.0195033	0.170516	Wnt2b	ENSMUST00000029429,ENSMUST00000198108
ENSMUSG00000075376	96.9042	90.2473	102.452	-1.14106	-0.190379	0.0195051	0.170516	Rc3h2	ENSMUST00000100143,ENSMUST00000112934,ENSMUST00000112936,ENSMUST00000124218,ENSMUST00000125619,ENSMUST00000143826,ENSMUST00000204690,ENSMUST00000204959,ENSMUST00000204962,ENSMUST00000205124
ENSMUSG00000068748	2.93499	2.14295	3.59503	-1.65013	-0.722577	0.0195206	0.170516	Ptprz1	ENSMUST00000090568,ENSMUST00000200769,ENSMUST00000201827,ENSMUST00000202102,ENSMUST00000202341,ENSMUST00000202579
ENSMUSG00000048482	3.05142	3.3116	2.83459	1.4398	0.525864	0.0195277	0.170516	Bdnf	ENSMUST00000053317,ENSMUST00000111042,ENSMUST00000111043,ENSMUST00000111044,ENSMUST00000111045,ENSMUST00000111046,ENSMUST00000111047,ENSMUST00000111049,ENSMUST00000111050,ENSMUST00000111051,ENSMUST00000176893
ENSMUSG00000026640	85.6021	73.2935	95.8592	-1.31762	-0.397933	0.0195349	0.170516	Plxna2	ENSMUST00000027952,ENSMUST00000124785,ENSMUST00000125381,ENSMUST00000135664,ENSMUST00000194398
ENSMUSG00000048175	20.8462	18.7555	22.5885	-1.20128	-0.264567	0.0195373	0.170516	Asb8	ENSMUST00000059112,ENSMUST00000123626,ENSMUST00000123922,ENSMUST00000143400
ENSMUSG00000051278	54.5573	48.1357	59.9087	-1.27584	-0.351452	0.0195751	0.170612	Zgrf1	ENSMUST00000043108,ENSMUST00000195955,ENSMUST00000196141,ENSMUST00000196341,ENSMUST00000197108,ENSMUST00000199888,ENSMUST00000200490
ENSMUSG00000025201	0.504388	0.401731	0.589935	-2.00111	-1.0008	0.0195807	0.170612	Bloc1s2-ps	ENSMUST00000183232
ENSMUSG00000025257	1.97618	2.24797	1.74969	1.37778	0.462342	0.0195895	0.170612	Ribc1	ENSMUST00000026288,ENSMUST00000133517
ENSMUSG00000095651	2.12315	1.63333	2.53134	-1.63367	-0.70812	0.0196048	0.170612	Gm21817	ENSMUST00000178584
ENSMUSG00000026641	21.7665	23.8398	20.0388	1.24581	0.317079	0.019623	0.170612	Usf1	ENSMUST00000001284,ENSMUST00000159207,ENSMUST00000159371,ENSMUST00000159466,ENSMUST00000159929,ENSMUST00000160335,ENSMUST00000160486,ENSMUST00000161241,ENSMUST00000161297,ENSMUST00000167546
ENSMUSG00000036333	53.5548	49.6672	56.7945	-1.14779	-0.198863	0.019631	0.170612	Kidins220	ENSMUST00000066652,ENSMUST00000220459,ENSMUST00000220622,ENSMUST00000221050,ENSMUST00000221378,ENSMUST00000221423,ENSMUST00000221622,ENSMUST00000222013,ENSMUST00000222481,ENSMUST00000222941
ENSMUSG00000055210	1.33631	1.49193	1.20662	2.82133	1.49638	0.0196353	0.170612	Foxd2	ENSMUST00000068654
ENSMUSG00000020255	131.002	142.504	121.416	1.17163	0.22852	0.0196845	0.170931	D10Wsu102e	ENSMUST00000020488
ENSMUSG00000029101	33.6486	29.7762	36.8756	-1.22504	-0.292832	0.0197123	0.171065	Rgs12	ENSMUST00000030984,ENSMUST00000087684,ENSMUST00000114280,ENSMUST00000114281,ENSMUST00000114283,ENSMUST00000114284,ENSMUST00000114285,ENSMUST00000128161,ENSMUST00000135403,ENSMUST00000141562,ENSMUST00000150139,ENSMUST00000153972,ENSMUST00000155162,ENSMUST00000156339,ENSMUST00000156819,ENSMUST00000201936,ENSMUST00000202915,ENSMUST00000225237
ENSMUSG00000097367	4.7632	6.21001	3.55753	1.79794	0.846345	0.0197409	0.171189	Gm26718	ENSMUST00000181048
ENSMUSG00000056972	3.25169	2.41991	3.94483	-1.5267	-0.610412	0.0197516	0.171189	Magel2	ENSMUST00000080403
ENSMUSG00000006378	17.1773	19.7576	15.027	1.26982	0.344625	0.0197789	0.171317	Gcat	ENSMUST00000006544,ENSMUST00000171999
ENSMUSG00000015202	11.6893	12.8382	10.7318	1.22662	0.294684	0.0198353	0.171698	Cnksr3	ENSMUST00000015346,ENSMUST00000150282
ENSMUSG00000000435	1.05542	1.2009	0.934194	6.94972	2.79695	0.0198483	0.171702	Myf5	ENSMUST00000000445
ENSMUSG00000021379	1.8187	2.09763	1.58626	1.6012	0.679154	0.0198872	0.171929	Id4	ENSMUST00000021810
ENSMUSG00000041782	8.48382	10.2387	7.02144	1.48092	0.566498	0.019935	0.172234	Lad1	ENSMUST00000038760,ENSMUST00000185756,ENSMUST00000190773
ENSMUSG00000051319	2.76375	3.03909	2.53431	1.28791	0.365037	0.0200402	0.172853	1500011K16Rik	ENSMUST00000135091
ENSMUSG00000049929	26.0884	30.2927	22.5849	1.31128	0.390972	0.0200412	0.172853	Lpar4	ENSMUST00000060576
ENSMUSG00000025190	40.5382	44.0676	37.597	1.18162	0.240761	0.0200445	0.172853	Got1	ENSMUST00000026196,ENSMUST00000124954,ENSMUST00000132504,ENSMUST00000133325
ENSMUSG00000042606	61.1615	56.0343	65.4342	-1.17666	-0.234703	0.0200825	0.173073	Hirip3	ENSMUST00000037248,ENSMUST00000129746,ENSMUST00000132808,ENSMUST00000138793,ENSMUST00000146120,ENSMUST00000150942,ENSMUST00000205512
ENSMUSG00000050675	0.997949	1.51741	0.565061	3.1481	1.65448	0.0201044	0.173153	Gp1ba	ENSMUST00000055184,ENSMUST00000108551
ENSMUSG00000038569	4.62989	3.81839	5.30613	-1.48988	-0.575199	0.0201363	0.173319	Rad9b	ENSMUST00000049009,ENSMUST00000117263,ENSMUST00000144268,ENSMUST00000149600,ENSMUST00000200653
ENSMUSG00000048899	0.901223	1.25635	0.605285	1.70508	0.76984	0.0201556	0.17332	Rimkla	ENSMUST00000049994,ENSMUST00000126728
ENSMUSG00000028261	57.769	63.0273	53.3871	1.17615	0.234066	0.0201617	0.17332	Ndufaf4	ENSMUST00000029925,ENSMUST00000146721,ENSMUST00000151249
ENSMUSG00000020648	10.7161	12.5573	9.18176	1.37289	0.457214	0.0202116	0.17364	Dus4l	ENSMUST00000020977,ENSMUST00000219098,ENSMUST00000219855
ENSMUSG00000030844	2.15128	2.43205	1.91731	1.68662	0.754139	0.0202489	0.173713	Rgs10	ENSMUST00000033133,ENSMUST00000129120,ENSMUST00000129144,ENSMUST00000134144,ENSMUST00000145739,ENSMUST00000147840
ENSMUSG00000033793	36.8911	40.8146	33.6216	1.2091	0.273939	0.0202572	0.173713	Atp6v1h	ENSMUST00000044369,ENSMUST00000192029,ENSMUST00000192142,ENSMUST00000192698,ENSMUST00000192847,ENSMUST00000194301,ENSMUST00000194676,ENSMUST00000194978
ENSMUSG00000036934	15.4026	17.0042	14.0679	1.17943	0.238093	0.0202636	0.173713	4921524J17Rik	ENSMUST00000047749,ENSMUST00000209355,ENSMUST00000210556
ENSMUSG00000026434	618.44	586.515	645.045	-1.10391	-0.142616	0.0202707	0.173713	Nucks1	ENSMUST00000062264,ENSMUST00000187405,ENSMUST00000189946
ENSMUSG00000052698	83.2234	89.8629	77.6904	1.15235	0.204581	0.0203031	0.173882	Tln2	ENSMUST00000039662,ENSMUST00000040025,ENSMUST00000213584,ENSMUST00000214859,ENSMUST00000215267,ENSMUST00000215593,ENSMUST00000215784,ENSMUST00000216799,ENSMUST00000217550
ENSMUSG00000024940	1.27979	0.89297	1.60214	-1.91729	-0.93907	0.0203271	0.173978	Ltbp3	ENSMUST00000081496
ENSMUSG00000032434	26.1179	28.5457	24.0947	1.17515	0.232846	0.0203518	0.174082	Cmtm6	ENSMUST00000035007,ENSMUST00000217637
ENSMUSG00000020075	304.26	329.56	283.176	1.16555	0.221006	0.020408	0.174277	Ddx21	ENSMUST00000045866,ENSMUST00000218393,ENSMUST00000220060
ENSMUSG00000060657	118.009	109.349	125.225	-1.14851	-0.199766	0.0204158	0.174277	Marf1	ENSMUST00000090300
ENSMUSG00000024238	117.353	129.66	107.098	1.2327	0.301817	0.0204237	0.174277	Zeb1	ENSMUST00000025081,ENSMUST00000159390,ENSMUST00000159477,ENSMUST00000160522,ENSMUST00000160910,ENSMUST00000161295,ENSMUST00000162892,ENSMUST00000175739,ENSMUST00000175925,ENSMUST00000177030,ENSMUST00000177070,ENSMUST00000224200
ENSMUSG00000041298	20.3959	18.335	22.1133	-1.22722	-0.295392	0.0204437	0.174277	Katnal1	ENSMUST00000047257,ENSMUST00000110508,ENSMUST00000110509,ENSMUST00000139269,ENSMUST00000149169,ENSMUST00000152360
ENSMUSG00000038335	115.228	125.019	107.069	1.17462	0.232194	0.0204532	0.174277	Tsr1	ENSMUST00000045807,ENSMUST00000128230,ENSMUST00000130910,ENSMUST00000144019,ENSMUST00000153316,ENSMUST00000155702,ENSMUST00000155785
ENSMUSG00000022055	2.73978	3.23599	2.32628	1.55637	0.638189	0.0204607	0.174277	Nefl	ENSMUST00000022639
ENSMUSG00000026036	50.2042	54.9766	46.2272	1.17972	0.238447	0.0204636	0.174277	Nif3l1	ENSMUST00000087521,ENSMUST00000114337,ENSMUST00000129759,ENSMUST00000140723,ENSMUST00000151272,ENSMUST00000171597,ENSMUST00000185578,ENSMUST00000188295
ENSMUSG00000024754	73.9316	79.4311	69.3486	1.156	0.209147	0.0204897	0.174373	Tmem2	ENSMUST00000025663,ENSMUST00000096194
ENSMUSG00000034156	0.823957	0.666167	0.955449	-1.76617	-0.820623	0.0205003	0.174373	Tspoap1	ENSMUST00000039627,ENSMUST00000100644,ENSMUST00000133645,ENSMUST00000135957,ENSMUST00000142329,ENSMUST00000144502,ENSMUST00000148422,ENSMUST00000148814,ENSMUST00000153578,ENSMUST00000154758
ENSMUSG00000097574	1.3062	1.64708	1.02212	1.48323	0.568745	0.0205246	0.174472	C920006O11Rik	ENSMUST00000180974
ENSMUSG00000027011	163.93	154.884	171.469	-1.1077	-0.147567	0.0205506	0.174585	Ube2e3	ENSMUST00000028398,ENSMUST00000121433,ENSMUST00000124120,ENSMUST00000130914,ENSMUST00000138864,ENSMUST00000153266,ENSMUST00000153614
ENSMUSG00000031310	33.9085	30.5317	36.7224	-1.22414	-0.291763	0.0206035	0.174902	Zmym3	ENSMUST00000063577,ENSMUST00000117637,ENSMUST00000117901,ENSMUST00000118092,ENSMUST00000119699,ENSMUST00000120107,ENSMUST00000120201,ENSMUST00000121429,ENSMUST00000121520,ENSMUST00000129545,ENSMUST00000129561,ENSMUST00000129586,ENSMUST00000134005,ENSMUST00000137416,ENSMUST00000141895,ENSMUST00000143159,ENSMUST00000147017,ENSMUST00000155040
ENSMUSG00000022131	11.8183	13.2032	10.6643	1.32295	0.403763	0.0206368	0.174902	Gpr180	ENSMUST00000022728
ENSMUSG00000074715	0.719004	0.269038	1.09398	-4.80212	-2.26367	0.0206386	0.174902	Ccl28	ENSMUST00000099241,ENSMUST00000225880
ENSMUSG00000091363	0.273483	0.33217	0.224577	2.45216	1.29406	0.0206424	0.174902	Gm7701	ENSMUST00000163185
ENSMUSG00000036046	50.1081	56.0175	45.1837	1.22304	0.290472	0.0206627	0.174902	5031439G07Rik	ENSMUST00000047144,ENSMUST00000124308,ENSMUST00000165743,ENSMUST00000170863
ENSMUSG00000001870	45.2594	40.5132	49.2147	-1.21004	-0.275052	0.0206645	0.174902	Ltbp1	ENSMUST00000001927,ENSMUST00000112514,ENSMUST00000112516,ENSMUST00000127458,ENSMUST00000135447,ENSMUST00000135750,ENSMUST00000146839
ENSMUSG00000090093	9.05839	8.25345	9.72918	-1.22928	-0.297814	0.0207145	0.175026	Gm14399	ENSMUST00000099029,ENSMUST00000108929,ENSMUST00000109059,ENSMUST00000109060,ENSMUST00000109062
ENSMUSG00000028149	68.9398	74.2327	64.5291	1.14956	0.201085	0.0207165	0.175026	Rap1gds1	ENSMUST00000029796,ENSMUST00000098574,ENSMUST00000195953,ENSMUST00000196106,ENSMUST00000196280,ENSMUST00000198538,ENSMUST00000199152,ENSMUST00000200262,ENSMUST00000200396
ENSMUSG00000025436	6.23592	7.32329	5.32978	1.27996	0.3561	0.0207173	0.175026	Atp23	ENSMUST00000026504,ENSMUST00000168520,ENSMUST00000220051
ENSMUSG00000068523	127.739	138.56	118.722	1.15347	0.205976	0.0207559	0.175243	Gng5	ENSMUST00000090031,ENSMUST00000118280,ENSMUST00000119130
ENSMUSG00000021779	1.34582	0.786131	1.81223	-2.93346	-1.5526	0.0208073	0.17557	Thrb	ENSMUST00000022303,ENSMUST00000022304,ENSMUST00000091471,ENSMUST00000224438,ENSMUST00000224470,ENSMUST00000224597,ENSMUST00000224934
ENSMUSG00000073985	0.818006	0.667256	0.943632	-1.64426	-0.717438	0.0208635	0.175935	Gm10602	ENSMUST00000098239,ENSMUST00000211428,ENSMUST00000211793
ENSMUSG00000022792	33.2258	36.6004	30.4136	1.2007	0.263876	0.0208898	0.176049	Yars2	ENSMUST00000059955,ENSMUST00000159583,ENSMUST00000159683,ENSMUST00000159962,ENSMUST00000161191,ENSMUST00000162734
ENSMUSG00000024525	7.32723	7.91841	6.83457	1.21084	0.276007	0.0209031	0.176053	Impa2	ENSMUST00000025403
ENSMUSG00000023571	3.06528	3.71811	2.52126	1.51265	0.597078	0.0209596	0.176421	C1qtnf12	ENSMUST00000024338,ENSMUST00000127222,ENSMUST00000149558
ENSMUSG00000060743	655.41	615.794	688.423	-1.12073	-0.164436	0.0209951	0.176611	H3f3a	ENSMUST00000081026,ENSMUST00000159441,ENSMUST00000159685,ENSMUST00000159789,ENSMUST00000161308,ENSMUST00000162118,ENSMUST00000162814
ENSMUSG00000001334	2.66667	2.03797	3.19059	-1.68036	-0.748774	0.0210847	0.177125	Fndc5	ENSMUST00000102600
ENSMUSG00000021120	15.5681	14.3606	16.5744	-1.17891	-0.237454	0.0210889	0.177125	Pigh	ENSMUST00000072154,ENSMUST00000217979,ENSMUST00000217998
ENSMUSG00000045991	2.29544	1.6004	2.87464	-1.70317	-0.768222	0.0210949	0.177125	Onecut2	ENSMUST00000115145,ENSMUST00000175965
ENSMUSG00000000384	47.2148	50.441	44.5263	1.15213	0.204309	0.0211433	0.177423	Tbrg4	ENSMUST00000000394,ENSMUST00000131313,ENSMUST00000131477,ENSMUST00000131815,ENSMUST00000132446,ENSMUST00000134016,ENSMUST00000136682,ENSMUST00000144463,ENSMUST00000150697,ENSMUST00000151008,ENSMUST00000156969,ENSMUST00000189268
ENSMUSG00000008090	16.3108	17.8458	15.0316	1.27525	0.350776	0.0211782	0.177607	Fgfrl1	ENSMUST00000013633,ENSMUST00000112560,ENSMUST00000196222,ENSMUST00000197255,ENSMUST00000199802
ENSMUSG00000014074	70.2922	64.7257	74.931	-1.16838	-0.224513	0.0212131	0.177791	Rnf168	ENSMUST00000014218,ENSMUST00000155649,ENSMUST00000171474
ENSMUSG00000022148	1.4123	1.77279	1.1119	2.01777	1.01276	0.0212621	0.178036	Fyb	ENSMUST00000090461,ENSMUST00000159604,ENSMUST00000159714,ENSMUST00000160612,ENSMUST00000161947,ENSMUST00000162154,ENSMUST00000162430,ENSMUST00000163073,ENSMUST00000226412,ENSMUST00000227175
ENSMUSG00000042390	79.4269	71.833	85.7551	-1.19159	-0.252892	0.0212683	0.178036	Gatad2b	ENSMUST00000049382,ENSMUST00000196212,ENSMUST00000197988,ENSMUST00000199607,ENSMUST00000199754,ENSMUST00000200373,ENSMUST00000205797,ENSMUST00000206907
ENSMUSG00000033159	17.7917	15.931	19.3422	-1.21415	-0.279943	0.021299	0.178185	Cnppd1	ENSMUST00000041213,ENSMUST00000168720,ENSMUST00000187888,ENSMUST00000188037,ENSMUST00000189043,ENSMUST00000189403,ENSMUST00000189809,ENSMUST00000190679
ENSMUSG00000024743	5.76937	4.4694	6.85267	-1.35029	-0.433268	0.0213368	0.178392	Syt7	ENSMUST00000073899,ENSMUST00000076968,ENSMUST00000169121,ENSMUST00000223586,ENSMUST00000224135,ENSMUST00000225019,ENSMUST00000225452,ENSMUST00000225861
ENSMUSG00000037997	20.245	18.5118	21.6893	-1.20224	-0.26572	0.0213582	0.178462	Parp11	ENSMUST00000039680,ENSMUST00000112191,ENSMUST00000112193,ENSMUST00000112195,ENSMUST00000125364,ENSMUST00000128470,ENSMUST00000134018,ENSMUST00000136945,ENSMUST00000144115,ENSMUST00000201717
ENSMUSG00000026872	25.5733	22.4706	28.1589	-1.23214	-0.301165	0.021431	0.178741	Zeb2	ENSMUST00000028229,ENSMUST00000068415,ENSMUST00000076836,ENSMUST00000123037,ENSMUST00000124942,ENSMUST00000126743,ENSMUST00000127520,ENSMUST00000131635,ENSMUST00000145529,ENSMUST00000152232,ENSMUST00000153561,ENSMUST00000176438,ENSMUST00000176732,ENSMUST00000177302,ENSMUST00000200844,ENSMUST00000201211,ENSMUST00000201298,ENSMUST00000201413,ENSMUST00000201490,ENSMUST00000201623,ENSMUST00000201804,…
ENSMUSG00000096954	11.6152	14.1135	9.53332	1.49581	0.580924	0.0214324	0.178741	Gdap10	ENSMUST00000180613
ENSMUSG00000001946	9.05481	10.701	7.68303	1.31479	0.394834	0.0214342	0.178741	Esam	ENSMUST00000002011,ENSMUST00000123198,ENSMUST00000131832,ENSMUST00000144596,ENSMUST00000146860,ENSMUST00000214142
ENSMUSG00000058806	2.38091	2.92909	1.9241	1.64244	0.715844	0.0214462	0.178741	Col13a1	ENSMUST00000051826,ENSMUST00000105451,ENSMUST00000105452,ENSMUST00000105453,ENSMUST00000105454,ENSMUST00000145469,ENSMUST00000153120
ENSMUSG00000029711	1.01262	0.616037	1.3431	-1.93589	-0.952999	0.0214652	0.178741	Epo	ENSMUST00000031723,ENSMUST00000111038,ENSMUST00000111039
ENSMUSG00000022663	27.4755	24.9273	29.599	-1.17379	-0.23117	0.0214697	0.178741	Atg3	ENSMUST00000023343,ENSMUST00000150390
ENSMUSG00000034867	43.0736	46.1608	40.501	1.14071	0.189931	0.0214906	0.178806	Ankrd27	ENSMUST00000040844,ENSMUST00000186245,ENSMUST00000187567,ENSMUST00000187807,ENSMUST00000188906,ENSMUST00000190503,ENSMUST00000205801,ENSMUST00000206157,ENSMUST00000206472,ENSMUST00000206632
ENSMUSG00000001494	3.3554	3.97602	2.83821	1.43919	0.525256	0.0215142	0.178894	Sost	ENSMUST00000001534
ENSMUSG00000023169	251.371	267.97	237.539	1.13279	0.179882	0.0215955	0.179423	Slc38a1	ENSMUST00000088452,ENSMUST00000088454,ENSMUST00000100262
ENSMUSG00000031490	28.7645	31.0603	26.8513	1.16112	0.215515	0.021604	0.179423	Eif4ebp1	ENSMUST00000033880,ENSMUST00000210959
ENSMUSG00000093979	3.083	3.869	2.428	1.43076	0.516782	0.0216881	0.179906	Gm2237	ENSMUST00000112595,ENSMUST00000170694
ENSMUSG00000029838	104.155	118.304	92.3648	1.26446	0.338526	0.0217036	0.179906	Ptn	ENSMUST00000101534,ENSMUST00000201321
ENSMUSG00000048489	1.23312	1.50991	1.00246	1.65836	0.729753	0.0217142	0.179906	8430408G22Rik	ENSMUST00000067354,ENSMUST00000178241,ENSMUST00000204555
ENSMUSG00000040620	107.727	116.53	100.391	1.17243	0.229499	0.0217146	0.179906	Dhx33	ENSMUST00000049048,ENSMUST00000108527,ENSMUST00000123860,ENSMUST00000124464,ENSMUST00000146203,ENSMUST00000155044,ENSMUST00000178111,ENSMUST00000178218,ENSMUST00000179635
ENSMUSG00000035936	22.095	20.124	23.7375	-1.18284	-0.242257	0.0217592	0.180074	Aldh5a1	ENSMUST00000037615
ENSMUSG00000096795	17.0847	15.2004	18.655	-1.32395	-0.404852	0.0217686	0.180074	Zfp433	ENSMUST00000085664,ENSMUST00000200889,ENSMUST00000201114,ENSMUST00000201819
ENSMUSG00000037210	75.679	69.1028	81.1592	-1.16141	-0.215874	0.0217845	0.180074	Fam193a	ENSMUST00000094867,ENSMUST00000180376,ENSMUST00000181379,ENSMUST00000201005,ENSMUST00000202503
ENSMUSG00000014504	67.4303	73.9314	62.0128	1.1765	0.234499	0.0217874	0.180074	Srp19	ENSMUST00000072576,ENSMUST00000119329,ENSMUST00000126518,ENSMUST00000131713,ENSMUST00000140279,ENSMUST00000142010
ENSMUSG00000057363	26.1302	28.0396	24.5391	1.15188	0.203996	0.0218195	0.180231	Uxs1	ENSMUST00000076997,ENSMUST00000126008,ENSMUST00000128261,ENSMUST00000134860,ENSMUST00000136179,ENSMUST00000136704,ENSMUST00000139451,ENSMUST00000153317
ENSMUSG00000018160	132.686	123.564	140.288	-1.12992	-0.176225	0.0218364	0.180262	Med1	ENSMUST00000018304,ENSMUST00000092735,ENSMUST00000107545,ENSMUST00000126483,ENSMUST00000129557,ENSMUST00000135479,ENSMUST00000147933
ENSMUSG00000027630	90.2771	84.3416	95.2233	-1.12807	-0.173861	0.0218561	0.180316	Tbl1xr1	ENSMUST00000063988,ENSMUST00000192328,ENSMUST00000193734,ENSMUST00000200793,ENSMUST00000200943,ENSMUST00000201467,ENSMUST00000201509,ENSMUST00000202149,ENSMUST00000202356,ENSMUST00000202647,ENSMUST00000202747
ENSMUSG00000027203	115.289	123.615	108.35	1.13027	0.176664	0.0218729	0.180347	Dut	ENSMUST00000051605,ENSMUST00000082122,ENSMUST00000133211
ENSMUSG00000074918	16.9003	20.5508	13.8581	1.41144	0.497166	0.0219052	0.180504	Inafm2	ENSMUST00000149978
ENSMUSG00000038594	20.4128	22.2	18.9235	1.20905	0.27387	0.0219391	0.180603	Cep85l	ENSMUST00000095691,ENSMUST00000218596,ENSMUST00000219673,ENSMUST00000220376,ENSMUST00000220443
ENSMUSG00000034165	90.6141	100.131	82.6829	1.2196	0.28641	0.0219436	0.180603	Ccnd3	ENSMUST00000037333,ENSMUST00000171031,ENSMUST00000182060,ENSMUST00000182129,ENSMUST00000182209,ENSMUST00000182281,ENSMUST00000182506,ENSMUST00000182539,ENSMUST00000182591,ENSMUST00000182846,ENSMUST00000182848,ENSMUST00000182874,ENSMUST00000182935,ENSMUST00000183014,ENSMUST00000183044,ENSMUST00000183061,ENSMUST00000183158,ENSMUST00000183177,ENSMUST00000183206,ENSMUST00000183210,ENSMUST00000183256
ENSMUSG00000026058	0.73713	1.10336	0.431938	2.47641	1.30825	0.0219712	0.180723	Khdrbs2	ENSMUST00000027226,ENSMUST00000185666,ENSMUST00000186984,ENSMUST00000188257,ENSMUST00000189878
ENSMUSG00000029552	43.1902	40.1957	45.6856	-1.15415	-0.206836	0.0220053	0.180834	Tes	ENSMUST00000076654,ENSMUST00000115467,ENSMUST00000121170,ENSMUST00000154266,ENSMUST00000200690
ENSMUSG00000009535	103.238	112.061	95.8852	1.16961	0.226028	0.0220112	0.180834	Rnmt	ENSMUST00000009679,ENSMUST00000025427,ENSMUST00000129849,ENSMUST00000131075,ENSMUST00000139111,ENSMUST00000139554,ENSMUST00000148937,ENSMUST00000151833
ENSMUSG00000000568	587.179	550.568	617.688	-1.12049	-0.164127	0.022088	0.181307	Hnrnpd	ENSMUST00000019128,ENSMUST00000072750,ENSMUST00000112939,ENSMUST00000164833,ENSMUST00000168396,ENSMUST00000170654,ENSMUST00000170912,ENSMUST00000171106,ENSMUST00000171640,ENSMUST00000171786,ENSMUST00000172361
ENSMUSG00000068141	2.75478	2.64361	2.84742	-12.2251	-3.61178	0.0220951	0.181307	Gm10232	ENSMUST00000089221
ENSMUSG00000028907	59.1411	64.6826	54.5232	1.1806	0.239517	0.0221256	0.181448	Utp11	ENSMUST00000030738,ENSMUST00000153088
ENSMUSG00000007603	12.025	13.3313	10.9364	1.27053	0.345434	0.0221842	0.18182	Dus3l	ENSMUST00000007747
ENSMUSG00000087355	0.913962	0.739528	1.05932	-2.39476	-1.25988	0.0222323	0.182061	Gm13187	ENSMUST00000132211,ENSMUST00000133873,ENSMUST00000156609
ENSMUSG00000049550	91.4099	97.1345	86.6393	1.12373	0.168292	0.0222573	0.182061	Clip1	ENSMUST00000031382,ENSMUST00000063905,ENSMUST00000111561,ENSMUST00000111564,ENSMUST00000111566,ENSMUST00000125340,ENSMUST00000133545,ENSMUST00000137363,ENSMUST00000137602,ENSMUST00000144121,ENSMUST00000149410,ENSMUST00000154432,ENSMUST00000154672,ENSMUST00000198833,ENSMUST00000199018
ENSMUSG00000097121	1.25999	1.58914	0.985687	1.90083	0.926632	0.0222613	0.182061	D130020L05Rik	ENSMUST00000180800,ENSMUST00000220889,ENSMUST00000221044,ENSMUST00000221614,ENSMUST00000222895
ENSMUSG00000092417	7.68143	8.40734	7.07651	1.23673	0.306529	0.0222666	0.182061	Gpank1	ENSMUST00000052167,ENSMUST00000165306,ENSMUST00000173043,ENSMUST00000173380,ENSMUST00000177018
ENSMUSG00000023411	36.259	30.9925	40.6478	-1.30343	-0.382313	0.0222814	0.182073	Nfatc4	ENSMUST00000024179,ENSMUST00000172271,ENSMUST00000226293,ENSMUST00000226357,ENSMUST00000226536,ENSMUST00000226716,ENSMUST00000226834,ENSMUST00000226869,ENSMUST00000226979,ENSMUST00000227746,ENSMUST00000228308
ENSMUSG00000021244	166.846	153.116	178.288	-1.15639	-0.209632	0.0222983	0.182103	Ylpm1	ENSMUST00000021670,ENSMUST00000101202,ENSMUST00000164558,ENSMUST00000165803,ENSMUST00000166605,ENSMUST00000167838,ENSMUST00000168977,ENSMUST00000169150
ENSMUSG00000025645	3.505	4.05596	3.04586	1.48692	0.57233	0.0224539	0.183264	Ccdc51	ENSMUST00000026735
ENSMUSG00000041658	11.1347	10.2598	11.8638	-1.18703	-0.247358	0.0225296	0.183733	Rragb	ENSMUST00000039720,ENSMUST00000144175
ENSMUSG00000024137	9.0806	10.1709	8.17198	1.24641	0.317778	0.0225381	0.183733	E4f1	ENSMUST00000056032,ENSMUST00000226654,ENSMUST00000226743,ENSMUST00000226754,ENSMUST00000226941,ENSMUST00000227241,ENSMUST00000227293,ENSMUST00000228882
ENSMUSG00000028152	13.9127	15.3175	12.742	1.31331	0.393209	0.0225756	0.183929	Tspan5	ENSMUST00000029800,ENSMUST00000119993,ENSMUST00000121826,ENSMUST00000127772,ENSMUST00000135629,ENSMUST00000142001,ENSMUST00000142890,ENSMUST00000146356,ENSMUST00000153336
ENSMUSG00000024827	16.8384	19.2553	14.8242	1.35153	0.434589	0.0226276	0.18422	Gldc	ENSMUST00000025778
ENSMUSG00000035696	144.271	136.221	150.979	-1.11058	-0.151315	0.022661	0.18422	Rnf38	ENSMUST00000045793,ENSMUST00000098098,ENSMUST00000102934,ENSMUST00000107836,ENSMUST00000123844,ENSMUST00000128426,ENSMUST00000129621,ENSMUST00000136730,ENSMUST00000137194,ENSMUST00000143337,ENSMUST00000145378,ENSMUST00000145760,ENSMUST00000147302,ENSMUST00000148869,ENSMUST00000152216,ENSMUST00000153116,ENSMUST00000153384
ENSMUSG00000055235	15.2708	13.6535	16.6186	-1.23408	-0.303441	0.0226846	0.18422	Wdr86	ENSMUST00000068693,ENSMUST00000127320,ENSMUST00000142607,ENSMUST00000196443
ENSMUSG00000022749	22.9867	20.0947	25.3967	-1.27279	-0.347994	0.0226957	0.18422	Tbc1d23	ENSMUST00000023431,ENSMUST00000226486,ENSMUST00000226586,ENSMUST00000226678,ENSMUST00000227359,ENSMUST00000227531,ENSMUST00000227681,ENSMUST00000228172
ENSMUSG00000035585	33.1863	36.6933	30.2637	1.20308	0.26673	0.0227021	0.18422	Tsen34	ENSMUST00000038521,ENSMUST00000108627,ENSMUST00000108629,ENSMUST00000108630,ENSMUST00000123088,ENSMUST00000137204,ENSMUST00000139396,ENSMUST00000142713,ENSMUST00000147288,ENSMUST00000155060,ENSMUST00000205287,ENSMUST00000205734
ENSMUSG00000062098	41.5931	45.4164	38.407	1.17532	0.233056	0.022728	0.18422	Btbd3	ENSMUST00000075410,ENSMUST00000091556,ENSMUST00000128656,ENSMUST00000155646
ENSMUSG00000033629	78.5665	87.1314	71.4291	1.19709	0.259532	0.0227403	0.18422	Hacd3	ENSMUST00000036615
ENSMUSG00000029207	36.2364	33.64	38.4001	-1.14224	-0.191866	0.0227525	0.18422	Apbb2	ENSMUST00000087256,ENSMUST00000159357,ENSMUST00000159512,ENSMUST00000159786,ENSMUST00000159847,ENSMUST00000160063,ENSMUST00000160103,ENSMUST00000160185,ENSMUST00000160775,ENSMUST00000160870,ENSMUST00000161716,ENSMUST00000161771,ENSMUST00000161879,ENSMUST00000161936,ENSMUST00000162349,ENSMUST00000162366,ENSMUST00000162382,ENSMUST00000162401,ENSMUST00000162955,ENSMUST00000162994,ENSMUST00000201776
ENSMUSG00000051716	0.720339	1.00613	0.482176	1.73893	0.798201	0.0227583	0.18422	Apon	ENSMUST00000060782,ENSMUST00000218722
ENSMUSG00000089862	12.6291	10.6894	14.2456	-1.47005	-0.555865	0.0227844	0.18422	Umad1	ENSMUST00000159168,ENSMUST00000159335,ENSMUST00000159378,ENSMUST00000159433,ENSMUST00000160253,ENSMUST00000160705,ENSMUST00000161400,ENSMUST00000162034
ENSMUSG00000041135	7.16103	6.37403	7.81685	-1.27904	-0.35506	0.0227845	0.18422	Ripk2	ENSMUST00000037035,ENSMUST00000183871
ENSMUSG00000020538	18.4986	20.04	17.2141	1.18973	0.25064	0.0228037	0.18422	Srebf1	ENSMUST00000020846,ENSMUST00000129869,ENSMUST00000134660,ENSMUST00000136215,ENSMUST00000136426,ENSMUST00000141161,ENSMUST00000144942,ENSMUST00000147967,ENSMUST00000149238,ENSMUST00000154620,ENSMUST00000154925,ENSMUST00000156304
ENSMUSG00000036764	3.32788	2.94598	3.64613	-1.30779	-0.387131	0.0228168	0.18422	Dnajc12	ENSMUST00000043317,ENSMUST00000129625,ENSMUST00000136832
ENSMUSG00000023022	98.3829	88.2689	106.811	-1.20401	-0.26785	0.0228177	0.18422	Lima1	ENSMUST00000073691,ENSMUST00000109024,ENSMUST00000171450,ENSMUST00000172119
ENSMUSG00000050912	106.749	115.394	99.5444	1.14566	0.19618	0.0228547	0.18422	Tmem123	ENSMUST00000052865,ENSMUST00000136904,ENSMUST00000154371
ENSMUSG00000034640	70.0499	78.0559	63.3783	1.22522	0.293041	0.0228612	0.18422	Tiparp	ENSMUST00000047906,ENSMUST00000130705,ENSMUST00000154094
ENSMUSG00000041774	2.90656	3.434	2.46703	1.66439	0.734992	0.0228731	0.18422	Ydjc	ENSMUST00000069064,ENSMUST00000115702,ENSMUST00000115706,ENSMUST00000137267,ENSMUST00000142576,ENSMUST00000145198
ENSMUSG00000047721	16.0948	18.3881	14.1837	1.31267	0.392509	0.0228744	0.18422	Bola2	ENSMUST00000052145,ENSMUST00000106369,ENSMUST00000130498,ENSMUST00000144571,ENSMUST00000206275
ENSMUSG00000025613	534.601	577.93	498.494	1.15151	0.203528	0.022876	0.18422	Cct8	ENSMUST00000026704,ENSMUST00000175750,ENSMUST00000175977,ENSMUST00000176041,ENSMUST00000176241,ENSMUST00000176589,ENSMUST00000176750,ENSMUST00000177301,ENSMUST00000177376,ENSMUST00000177485
ENSMUSG00000039952	116.824	103.85	127.636	-1.21338	-0.279034	0.0228798	0.18422	Dag1	ENSMUST00000080435,ENSMUST00000166905,ENSMUST00000171412,ENSMUST00000191899,ENSMUST00000193701,ENSMUST00000194698,ENSMUST00000195429
ENSMUSG00000087168	1.44641	1.1535	1.69049	-2.0467	-1.0333	0.0229212	0.184238	Gm15983	ENSMUST00000140000
ENSMUSG00000037339	23.3085	25.1879	21.7423	1.16382	0.218866	0.022922	0.184238	Fam53a	ENSMUST00000045329,ENSMUST00000065119,ENSMUST00000065162,ENSMUST00000137705,ENSMUST00000140043,ENSMUST00000150033,ENSMUST00000153696,ENSMUST00000155980
ENSMUSG00000027351	139.938	153.658	128.505	1.18761	0.248061	0.0229304	0.184238	Spred1	ENSMUST00000028829,ENSMUST00000110901
ENSMUSG00000031381	40.5921	45.1571	36.788	1.21803	0.284549	0.0229478	0.184238	Piga	ENSMUST00000033754,ENSMUST00000112255,ENSMUST00000112257,ENSMUST00000133813,ENSMUST00000151911,ENSMUST00000155849,ENSMUST00000208261,ENSMUST00000208697,ENSMUST00000208741
ENSMUSG00000026857	14.6533	16.0569	13.4836	1.20336	0.267067	0.0229492	0.184238	Ntmt1	ENSMUST00000041830,ENSMUST00000126037,ENSMUST00000127566,ENSMUST00000128303,ENSMUST00000128509,ENSMUST00000129712,ENSMUST00000138889,ENSMUST00000143970,ENSMUST00000152374
ENSMUSG00000027428	50.8086	46.6869	54.2434	-1.16434	-0.219511	0.0229709	0.184304	Rbbp9	ENSMUST00000028915,ENSMUST00000140340
ENSMUSG00000030609	44.1846	47.9957	41.0087	1.18168	0.240838	0.023036	0.184719	Aen	ENSMUST00000107421,ENSMUST00000107423,ENSMUST00000107425,ENSMUST00000123824,ENSMUST00000138167,ENSMUST00000172017,ENSMUST00000205861,ENSMUST00000205882,ENSMUST00000206661
ENSMUSG00000006678	124.246	115.305	131.697	-1.14446	-0.194666	0.0230582	0.184789	Pola1	ENSMUST00000006856,ENSMUST00000124236,ENSMUST00000127718,ENSMUST00000142479
ENSMUSG00000042524	17.7306	14.3662	20.5343	-1.35	-0.432964	0.0231129	0.185119	Sun2	ENSMUST00000046259,ENSMUST00000089311,ENSMUST00000100439,ENSMUST00000159660,ENSMUST00000159762,ENSMUST00000160355,ENSMUST00000162064,ENSMUST00000162392,ENSMUST00000162499
ENSMUSG00000032609	1.79934	1.24745	2.25924	-1.87759	-0.90888	0.0231349	0.185154	Klhdc8b	ENSMUST00000035232,ENSMUST00000192160,ENSMUST00000192196,ENSMUST00000192210,ENSMUST00000192245,ENSMUST00000193159,ENSMUST00000193286,ENSMUST00000193331,ENSMUST00000193618,ENSMUST00000193895,ENSMUST00000193911,ENSMUST00000194559,ENSMUST00000194633,ENSMUST00000195435,ENSMUST00000195869
ENSMUSG00000024479	2.43685	1.20783	3.46104	-2.36823	-1.24381	0.0231675	0.185154	Mal2	ENSMUST00000025356
ENSMUSG00000075591	0.565988	0.766607	0.398805	2.24831	1.16884	0.0231723	0.185154	Gm10874	ENSMUST00000100526
ENSMUSG00000063015	217.973	204.801	228.95	-1.12472	-0.169568	0.023178	0.185154	Ccni	ENSMUST00000058550,ENSMUST00000123033,ENSMUST00000144514,ENSMUST00000151568,ENSMUST00000201823
ENSMUSG00000018217	30.452	24.5092	35.4043	-1.71717	-0.780036	0.0231847	0.185154	Pmp22	ENSMUST00000018361,ENSMUST00000108700,ENSMUST00000108701,ENSMUST00000108702,ENSMUST00000140648
ENSMUSG00000041245	49.4125	44.4849	53.5189	-1.22931	-0.297853	0.0232698	0.185632	Wnk3	ENSMUST00000096285,ENSMUST00000131844,ENSMUST00000133852,ENSMUST00000149140,ENSMUST00000184392,ENSMUST00000184730
ENSMUSG00000039841	18.7979	21.0826	16.8941	1.29399	0.371828	0.0232716	0.185632	Zfp800	ENSMUST00000035930,ENSMUST00000115320,ENSMUST00000115321,ENSMUST00000123098,ENSMUST00000155494
ENSMUSG00000050822	3.69953	4.18012	3.29904	1.44097	0.527042	0.023286	0.185639	Slc29a4	ENSMUST00000058418,ENSMUST00000198728
ENSMUSG00000055866	2.79457	3.29418	2.37822	1.72435	0.786053	0.0233807	0.186213	Per2	ENSMUST00000069620,ENSMUST00000185298
ENSMUSG00000090862	182.287	209.646	159.488	1.29938	0.377818	0.0233909	0.186213	Rps13	ENSMUST00000170953,ENSMUST00000205265,ENSMUST00000205490,ENSMUST00000205548,ENSMUST00000205906,ENSMUST00000206712,ENSMUST00000206748,ENSMUST00000206963
ENSMUSG00000031523	96.4023	106.532	87.9606	1.23142	0.300321	0.0234118	0.186213	Dlc1	ENSMUST00000033923,ENSMUST00000036104,ENSMUST00000098826,ENSMUST00000145245,ENSMUST00000156312,ENSMUST00000163663,ENSMUST00000178717,ENSMUST00000179501,ENSMUST00000179652
ENSMUSG00000023224	3.69677	3.08669	4.20517	-1.55138	-0.633556	0.0234249	0.186213	Serping1	ENSMUST00000023994,ENSMUST00000111641,ENSMUST00000131456
ENSMUSG00000059263	221.12	208.453	231.676	-1.112	-0.153157	0.0234368	0.186213	Usp47	ENSMUST00000106653,ENSMUST00000210309,ENSMUST00000210526,ENSMUST00000210591,ENSMUST00000211791,ENSMUST00000215510
ENSMUSG00000037376	62.9767	68.1928	58.63	1.16052	0.214766	0.0234394	0.186213	Trmt6	ENSMUST00000039554,ENSMUST00000127855,ENSMUST00000136897,ENSMUST00000145117,ENSMUST00000147336,ENSMUST00000152836
ENSMUSG00000044991	3.78014	3.30666	4.1747	-1.3063	-0.385484	0.0234906	0.186511	1110034G24Rik	ENSMUST00000061891,ENSMUST00000110132,ENSMUST00000141460,ENSMUST00000148271
ENSMUSG00000031099	42.2494	36.7234	46.8544	-1.35007	-0.433035	0.0235083	0.186543	Smarca1	ENSMUST00000077569,ENSMUST00000088973,ENSMUST00000101616,ENSMUST00000140756,ENSMUST00000141084,ENSMUST00000153548,ENSMUST00000153587
ENSMUSG00000040722	4.35356	3.48109	5.08062	-1.31689	-0.397131	0.0236019	0.187178	Scamp5	ENSMUST00000046587,ENSMUST00000213771,ENSMUST00000214256,ENSMUST00000215059,ENSMUST00000215208,ENSMUST00000215734
ENSMUSG00000028479	15.3344	16.8638	14.0598	1.24774	0.319314	0.0236282	0.187278	Gne	ENSMUST00000030201,ENSMUST00000102936,ENSMUST00000128439,ENSMUST00000133709,ENSMUST00000140724,ENSMUST00000144985,ENSMUST00000172514,ENSMUST00000172533,ENSMUST00000173234,ENSMUST00000173274,ENSMUST00000173383,ENSMUST00000173569,ENSMUST00000173976,ENSMUST00000174522
ENSMUSG00000032418	10.726	12.504	9.2443	1.31848	0.398872	0.0236763	0.187489	Me1	ENSMUST00000034989,ENSMUST00000185374,ENSMUST00000189847,ENSMUST00000189968
ENSMUSG00000097417	3.88961	4.98695	2.97516	2.33218	1.22168	0.0236831	0.187489	Gm26669	ENSMUST00000181323
ENSMUSG00000042557	155.45	145.456	163.777	-1.12577	-0.170916	0.0237056	0.187489	Sin3a	ENSMUST00000049169,ENSMUST00000163400,ENSMUST00000165927,ENSMUST00000167715,ENSMUST00000167963,ENSMUST00000168177,ENSMUST00000168502,ENSMUST00000168678,ENSMUST00000169879
ENSMUSG00000035441	5.1383	4.26835	5.86325	-1.40028	-0.485716	0.0237095	0.187489	Myo1d	ENSMUST00000041065,ENSMUST00000070997,ENSMUST00000125944
ENSMUSG00000045534	0.794684	0.56641	0.984912	-2.33677	-1.22452	0.0237479	0.187685	Kcna5	ENSMUST00000060972
ENSMUSG00000038812	17.4652	18.9722	16.2094	1.1688	0.225024	0.0238228	0.188169	Trmt112	ENSMUST00000088257,ENSMUST00000116551,ENSMUST00000172869,ENSMUST00000174786
ENSMUSG00000067653	1.60856	1.31913	1.84975	-2.28269	-1.19073	0.0239329	0.188929	Ankrd23	ENSMUST00000054665,ENSMUST00000193083,ENSMUST00000193991,ENSMUST00000194853
ENSMUSG00000061360	102.352	111.14	95.0292	1.16543	0.220861	0.023977	0.189035	Phf5a	ENSMUST00000023117,ENSMUST00000160415
ENSMUSG00000069270	0.91075	0.640125	1.13627	-2.41909	-1.27447	0.0239897	0.189035	Hist1h2ac	ENSMUST00000171127
ENSMUSG00000001657	24.3462	20.416	27.6213	-1.38767	-0.47266	0.0239914	0.189035	Hoxc8	ENSMUST00000001703,ENSMUST00000189484
ENSMUSG00000075324	83.3728	76.6116	89.007	-1.15897	-0.212841	0.0240014	0.189035	Fign	ENSMUST00000102728,ENSMUST00000126042,ENSMUST00000131615,ENSMUST00000153538
ENSMUSG00000097379	0.948179	1.05642	0.857981	2.82798	1.49977	0.0240285	0.189036	Gm26873	ENSMUST00000181390
ENSMUSG00000029642	71.0753	77.538	65.6896	1.17894	0.237487	0.0240294	0.189036	Polr1d	ENSMUST00000050970,ENSMUST00000110557,ENSMUST00000196288,ENSMUST00000200993,ENSMUST00000201007,ENSMUST00000202444
ENSMUSG00000048251	6.16521	5.08669	7.06398	-1.76729	-0.821542	0.0240637	0.189036	Bcl11b	ENSMUST00000066060,ENSMUST00000109887,ENSMUST00000109891
ENSMUSG00000028023	4.17291	3.50898	4.72619	-1.57371	-0.654169	0.0240731	0.189036	Pitx2	ENSMUST00000029657,ENSMUST00000042587,ENSMUST00000106382,ENSMUST00000172645,ENSMUST00000173645,ENSMUST00000174623,ENSMUST00000174661,ENSMUST00000187145
ENSMUSG00000039568	12.536	13.6001	11.6493	1.24406	0.315055	0.02408	0.189036	Ubald1	ENSMUST00000037843,ENSMUST00000143873
ENSMUSG00000038542	27.887	24.1561	30.996	-1.39969	-0.48511	0.0241052	0.189036	Pcid2	ENSMUST00000164416,ENSMUST00000165097,ENSMUST00000166881,ENSMUST00000167198,ENSMUST00000168164,ENSMUST00000172443
ENSMUSG00000042208	41.8168	46.2711	38.105	1.20581	0.270003	0.0241084	0.189036	0610010F05Rik	ENSMUST00000043356,ENSMUST00000093267,ENSMUST00000109532,ENSMUST00000123909,ENSMUST00000131612,ENSMUST00000141353,ENSMUST00000155903,ENSMUST00000180260
ENSMUSG00000014959	74.7911	79.5769	70.803	1.12045	0.164081	0.0241394	0.189036	Gorasp2	ENSMUST00000028509,ENSMUST00000112201,ENSMUST00000112205,ENSMUST00000130970,ENSMUST00000133432,ENSMUST00000136485
ENSMUSG00000048728	10.3099	9.19163	11.2417	-1.20731	-0.271796	0.0241486	0.189036	Zfp454	ENSMUST00000050595,ENSMUST00000109131,ENSMUST00000125749,ENSMUST00000126718,ENSMUST00000136599,ENSMUST00000163301
ENSMUSG00000039835	30.6392	27.3636	33.3689	-1.19286	-0.254426	0.0241545	0.189036	Nhsl1	ENSMUST00000037341,ENSMUST00000100054,ENSMUST00000159299,ENSMUST00000160547,ENSMUST00000160600,ENSMUST00000160602,ENSMUST00000161510,ENSMUST00000162891,ENSMUST00000207038
ENSMUSG00000085793	12.7402	11.2756	13.9607	-1.29151	-0.369057	0.0241631	0.189036	Lin52	ENSMUST00000137170,ENSMUST00000221033,ENSMUST00000221172,ENSMUST00000222741
ENSMUSG00000024206	1.72512	1.33103	2.05353	-1.43332	-0.519363	0.0241669	0.189036	Rfx2	ENSMUST00000002444,ENSMUST00000086801
ENSMUSG00000078308	5.4501	7.11232	4.06491	2.74437	1.45647	0.0242152	0.189253		ENSMUST00000089534
ENSMUSG00000024713	16.7248	14.6122	18.4854	-1.28193	-0.358323	0.0242318	0.189253	Pcsk5	ENSMUST00000025618,ENSMUST00000050715
ENSMUSG00000044349	10.9482	8.58366	12.9186	-1.49575	-0.580869	0.024236	0.189253	Snhg11	ENSMUST00000109488,ENSMUST00000137320,ENSMUST00000138307,ENSMUST00000148965,ENSMUST00000149303
ENSMUSG00000004633	7.89236	9.00413	6.96588	1.33641	0.418361	0.0242691	0.189302	Chn2	ENSMUST00000046856,ENSMUST00000067741,ENSMUST00000114401,ENSMUST00000114402,ENSMUST00000114403,ENSMUST00000127323,ENSMUST00000133315,ENSMUST00000138930,ENSMUST00000146114,ENSMUST00000203091,ENSMUST00000203941,ENSMUST00000204115,ENSMUST00000204410,ENSMUST00000204746,ENSMUST00000204921
ENSMUSG00000031723	7.8059	6.79381	8.64932	-1.23941	-0.309655	0.0242699	0.189302	Txnl4b	ENSMUST00000034159,ENSMUST00000178445
ENSMUSG00000034584	3.10232	2.43524	3.65823	-1.42607	-0.512045	0.0243496	0.189727	Exph5	ENSMUST00000051014,ENSMUST00000132410,ENSMUST00000139096
ENSMUSG00000028631	1.46336	0.751329	2.05672	-2.30259	-1.20326	0.024352	0.189727	Kcnq4	ENSMUST00000030376,ENSMUST00000129478
ENSMUSG00000036459	14.1696	16.0065	12.6388	1.24701	0.31847	0.0244177	0.19011	Wtip	ENSMUST00000038537,ENSMUST00000123813,ENSMUST00000140911,ENSMUST00000205914
ENSMUSG00000028838	1.27638	1.66666	0.951153	1.76733	0.821568	0.0244289	0.19011	Extl1	ENSMUST00000030643,ENSMUST00000132387,ENSMUST00000142730
ENSMUSG00000073411	5.35783	4.17154	6.3464	-1.70276	-0.767877	0.0244948	0.190215	H2-D1	ENSMUST00000172503,ENSMUST00000172785,ENSMUST00000173167,ENSMUST00000174325
ENSMUSG00000085678	1.67949	1.99039	1.42041	3.40578	1.76798	0.0244957	0.190215	Gm16349	ENSMUST00000149990
ENSMUSG00000097859	0.344564	0.393004	0.304198	2.37131	1.24568	0.0245086	0.190215	Gm26601	ENSMUST00000181427
ENSMUSG00000036160	36.679	40.4333	33.5504	1.2363	0.306034	0.024517	0.190215	Surf6	ENSMUST00000047632,ENSMUST00000114043,ENSMUST00000127691,ENSMUST00000129554,ENSMUST00000137904,ENSMUST00000140392,ENSMUST00000142131
ENSMUSG00000012296	17.057	19.0432	15.4018	1.2685	0.343123	0.0245252	0.190215	Tjap1	ENSMUST00000012440,ENSMUST00000164342,ENSMUST00000180283,ENSMUST00000224055,ENSMUST00000224090,ENSMUST00000224230,ENSMUST00000224404,ENSMUST00000224445,ENSMUST00000224696,ENSMUST00000224901,ENSMUST00000225080,ENSMUST00000225288,ENSMUST00000225359,ENSMUST00000225413,ENSMUST00000225741,ENSMUST00000225915,ENSMUST00000225943
ENSMUSG00000067586	40.4349	33.7512	46.0046	-1.3773	-0.461845	0.0245255	0.190215	S1pr3	ENSMUST00000087978
ENSMUSG00000066037	269.691	254.683	282.198	-1.1091	-0.149387	0.0245436	0.190248	Hnrnpr	ENSMUST00000084219,ENSMUST00000105850,ENSMUST00000125696,ENSMUST00000131671,ENSMUST00000134524,ENSMUST00000145282,ENSMUST00000148843,ENSMUST00000153505,ENSMUST00000156259,ENSMUST00000180855,ENSMUST00000182327
ENSMUSG00000027676	3.64239	2.86083	4.29369	-1.62793	-0.70304	0.0245887	0.190414	Ccdc39	ENSMUST00000029222,ENSMUST00000197230,ENSMUST00000200277,ENSMUST00000200300,ENSMUST00000200536,ENSMUST00000200551
ENSMUSG00000064125	2.98096	3.2967	2.71785	1.35933	0.442894	0.0245945	0.190414	Prr36	ENSMUST00000168386,ENSMUST00000175906,ENSMUST00000176227,ENSMUST00000177491
ENSMUSG00000039982	8.79656	5.38295	11.6412	-1.77011	-0.823837	0.0246067	0.190414	Dtx4	ENSMUST00000045521
ENSMUSG00000029231	139.32	127.645	149.048	-1.17612	-0.234041	0.0246258	0.190455	Pdgfra	ENSMUST00000000476,ENSMUST00000168162,ENSMUST00000200822,ENSMUST00000201241,ENSMUST00000201711,ENSMUST00000202161,ENSMUST00000202186,ENSMUST00000202681,ENSMUST00000202992
ENSMUSG00000025780	19.9919	15.9842	23.3316	-1.36955	-0.4537	0.0247088	0.190989	Itih5	ENSMUST00000026886
ENSMUSG00000031722	0.942753	0.663338	1.1756	-1.89401	-0.921446	0.0247715	0.191339	Hp	ENSMUST00000074898,ENSMUST00000212018,ENSMUST00000212918
ENSMUSG00000031596	20.0082	22.3116	18.0887	1.26735	0.341815	0.024782	0.191339	Slc7a2	ENSMUST00000057784,ENSMUST00000098816,ENSMUST00000117077,ENSMUST00000118432,ENSMUST00000141505
ENSMUSG00000021116	253.755	272.878	237.819	1.14356	0.193536	0.0248185	0.191513	Eif2s1	ENSMUST00000071230,ENSMUST00000219754,ENSMUST00000220382
ENSMUSG00000043267	0.350552	0.261955	0.424382	-2.7215	-1.4444	0.0248726	0.191731	Olfr1031	ENSMUST00000050942,ENSMUST00000216807
ENSMUSG00000020089	148.062	160.936	137.333	1.15952	0.213528	0.0248748	0.191731	Ppa1	ENSMUST00000020286,ENSMUST00000160470,ENSMUST00000160607,ENSMUST00000162028
ENSMUSG00000062006	188.694	217.261	164.889	1.38395	0.468796	0.0248899	0.19174	Rpl34	ENSMUST00000062601,ENSMUST00000079085,ENSMUST00000133802,ENSMUST00000135691,ENSMUST00000196202,ENSMUST00000199001,ENSMUST00000199911,ENSMUST00000200517
ENSMUSG00000033713	45.6559	41.3618	49.2343	-1.16874	-0.224957	0.0249062	0.191759	Foxn3	ENSMUST00000046859,ENSMUST00000085108,ENSMUST00000176311,ENSMUST00000176829,ENSMUST00000176928,ENSMUST00000176959,ENSMUST00000177269,ENSMUST00000177287,ENSMUST00000177451,ENSMUST00000221283,ENSMUST00000222261,ENSMUST00000222458,ENSMUST00000222918,ENSMUST00000223484
ENSMUSG00000040605	0.899322	1.06251	0.763335	2.15088	1.10492	0.0249436	0.191938	Bace2	ENSMUST00000047275
ENSMUSG00000026495	4.9728	4.18495	5.62934	-1.37835	-0.462947	0.025015	0.19238	Efcab2	ENSMUST00000027775,ENSMUST00000192905,ENSMUST00000194861
ENSMUSG00000033059	42.2131	38.0977	45.6426	-1.19822	-0.260891	0.0250359	0.192432	Pygb	ENSMUST00000045441,ENSMUST00000129610,ENSMUST00000135717,ENSMUST00000139938,ENSMUST00000154366
ENSMUSG00000021193	144.924	137.002	151.526	-1.10458	-0.143501	0.0250575	0.192491	Pitrm1	ENSMUST00000021611,ENSMUST00000220454,ENSMUST00000221120,ENSMUST00000221431,ENSMUST00000221911,ENSMUST00000222061,ENSMUST00000222485,ENSMUST00000223492
ENSMUSG00000032294	1008.95	1074.64	954.218	1.12572	0.170852	0.0251139	0.192817	Pkm	ENSMUST00000034834,ENSMUST00000163694,ENSMUST00000213220,ENSMUST00000213930,ENSMUST00000214571,ENSMUST00000215623,ENSMUST00000215660,ENSMUST00000216620,ENSMUST00000216857,ENSMUST00000217038,ENSMUST00000217353
ENSMUSG00000051396	26.7747	29.8652	24.1992	1.23733	0.30723	0.0251958	0.193337	Gm45902	ENSMUST00000124331,ENSMUST00000140494
ENSMUSG00000031302	1.88423	1.3599	2.32116	-1.85732	-0.893223	0.0252238	0.193349	Nlgn3	ENSMUST00000065858,ENSMUST00000118111,ENSMUST00000130555,ENSMUST00000144860,ENSMUST00000147443,ENSMUST00000151528
ENSMUSG00000087179	9.42745	10.441	8.58281	1.22661	0.294679	0.0252565	0.193349	Gm14230	ENSMUST00000134838,ENSMUST00000137463,ENSMUST00000149275
ENSMUSG00000015776	35.6514	38.7489	33.0701	1.18076	0.239716	0.0252586	0.193349	Med22	ENSMUST00000015920,ENSMUST00000102899,ENSMUST00000139815
ENSMUSG00000062822	38.673	33.1992	43.2345	-1.27118	-0.346172	0.0252636	0.193349	4833420G17Rik	ENSMUST00000026519,ENSMUST00000224081,ENSMUST00000224312,ENSMUST00000225186,ENSMUST00000225292,ENSMUST00000225726
ENSMUSG00000030512	81.4254	86.3955	77.2836	1.12445	0.169224	0.0252678	0.193349	Snrpa1	ENSMUST00000032723,ENSMUST00000123157,ENSMUST00000138271,ENSMUST00000139082,ENSMUST00000147702,ENSMUST00000153609,ENSMUST00000206150,ENSMUST00000206166,ENSMUST00000206409
ENSMUSG00000059436	57.5056	61.1926	54.4332	1.14234	0.191988	0.0253354	0.193758	Max	ENSMUST00000082136,ENSMUST00000110395,ENSMUST00000217914,ENSMUST00000218597,ENSMUST00000218640,ENSMUST00000218653,ENSMUST00000219538
ENSMUSG00000025404	50.6257	43.8434	56.2775	-1.24306	-0.313897	0.0253585	0.193827	R3hdm2	ENSMUST00000064793,ENSMUST00000077046,ENSMUST00000105249,ENSMUST00000105250,ENSMUST00000105251,ENSMUST00000111628,ENSMUST00000163794,ENSMUST00000164161,ENSMUST00000164469,ENSMUST00000164831,ENSMUST00000165440,ENSMUST00000166820,ENSMUST00000168079,ENSMUST00000168268,ENSMUST00000168780,ENSMUST00000169888,ENSMUST00000170164,ENSMUST00000170336,ENSMUST00000171426,ENSMUST00000171434,ENSMUST00000171823
ENSMUSG00000004264	135.582	144.98	127.75	1.13649	0.184582	0.0254161	0.194159	Phb2	ENSMUST00000004375,ENSMUST00000124779,ENSMUST00000129422,ENSMUST00000130279,ENSMUST00000143000,ENSMUST00000145447,ENSMUST00000147974,ENSMUST00000150847
ENSMUSG00000086728	0.602007	0.800142	0.436894	3.11596	1.63968	0.0254421	0.19422	Man2c1os	ENSMUST00000125333,ENSMUST00000142077,ENSMUST00000162738
ENSMUSG00000054452	18.625	21.1597	16.5127	1.2737	0.34903	0.0254524	0.19422	Aes	ENSMUST00000002518,ENSMUST00000217807,ENSMUST00000218432,ENSMUST00000218574,ENSMUST00000218611,ENSMUST00000218690,ENSMUST00000219870,ENSMUST00000220282,ENSMUST00000220348,ENSMUST00000220368
ENSMUSG00000026672	3.40365	3.68419	3.16986	1.58879	0.667929	0.0254838	0.194351	Optn	ENSMUST00000027986,ENSMUST00000114996,ENSMUST00000125203,ENSMUST00000143809,ENSMUST00000145501
ENSMUSG00000027999	7.83239	8.46714	7.30342	1.27012	0.34496	0.0255314	0.194606	Pla2g12a	ENSMUST00000029629,ENSMUST00000061165,ENSMUST00000196736,ENSMUST00000196838
ENSMUSG00000027185	57.2178	62.0761	53.1692	1.16493	0.220242	0.0255599	0.194715	Nat10	ENSMUST00000028608,ENSMUST00000090447,ENSMUST00000127581,ENSMUST00000132135,ENSMUST00000133016,ENSMUST00000137050,ENSMUST00000137600,ENSMUST00000140895,ENSMUST00000143017,ENSMUST00000144590,ENSMUST00000145189,ENSMUST00000148798,ENSMUST00000151010,ENSMUST00000165970
ENSMUSG00000039531	18.4891	16.9918	19.7368	-1.15963	-0.213661	0.0256604	0.195289	Zufsp	ENSMUST00000048222,ENSMUST00000218055,ENSMUST00000218222,ENSMUST00000218275,ENSMUST00000218880,ENSMUST00000218892,ENSMUST00000219457,ENSMUST00000219878,ENSMUST00000219935
ENSMUSG00000001504	3.9162	2.69807	4.93131	-1.68724	-0.754665	0.0256637	0.195289	Irx2	ENSMUST00000074372,ENSMUST00000163393,ENSMUST00000167067,ENSMUST00000169028,ENSMUST00000172353
ENSMUSG00000021149	197.94	215.939	182.942	1.17908	0.237657	0.0257482	0.195823	Gtpbp4	ENSMUST00000021574,ENSMUST00000220546,ENSMUST00000221534,ENSMUST00000222098,ENSMUST00000222975
ENSMUSG00000026234	2580.27	2766.51	2425.07	1.13575	0.183649	0.0258042	0.19614	Ncl	ENSMUST00000027438,ENSMUST00000185676,ENSMUST00000185785,ENSMUST00000186050,ENSMUST00000188682,ENSMUST00000189504
ENSMUSG00000060512	1.97235	1.74905	2.15843	-1.68285	-0.750906	0.0258308	0.196194	0610040J01Rik	ENSMUST00000081747,ENSMUST00000196367,ENSMUST00000196575,ENSMUST00000199667
ENSMUSG00000043061	18.9329	17.4601	20.1602	-1.16867	-0.224869	0.0258398	0.196194	Tmem18	ENSMUST00000057151,ENSMUST00000218826
ENSMUSG00000018906	18.8417	20.4051	17.5388	1.22215	0.289421	0.0258743	0.19628	P4ha2	ENSMUST00000019050,ENSMUST00000093107,ENSMUST00000125132,ENSMUST00000125651,ENSMUST00000126840,ENSMUST00000129499,ENSMUST00000135596,ENSMUST00000135653,ENSMUST00000138477,ENSMUST00000139315,ENSMUST00000141258,ENSMUST00000142583,ENSMUST00000151218,ENSMUST00000155299,ENSMUST00000174616
ENSMUSG00000037958	48.5961	44.9661	51.6211	-1.1399	-0.188912	0.0258798	0.19628	Nsrp1	ENSMUST00000102494,ENSMUST00000127758,ENSMUST00000134685
ENSMUSG00000049482	11.1374	12.0975	10.3373	1.24858	0.320292	0.0259088	0.196336	Ctu2	ENSMUST00000116412,ENSMUST00000128472,ENSMUST00000131934,ENSMUST00000134127,ENSMUST00000136253,ENSMUST00000146634,ENSMUST00000149925,ENSMUST00000151855,ENSMUST00000154099,ENSMUST00000212499
ENSMUSG00000021604	1.16785	0.864813	1.42038	-1.79466	-0.843709	0.0259158	0.196336	Irx4	ENSMUST00000022095,ENSMUST00000176684
ENSMUSG00000083728	0.278133	0.332262	0.233026	2.27385	1.18513	0.0259397	0.196408	Gm13854	ENSMUST00000121183
ENSMUSG00000004896	16.2629	14.6028	17.6464	-1.21933	-0.286085	0.0259829	0.196535	Rrnad1	ENSMUST00000005016,ENSMUST00000159091,ENSMUST00000159831,ENSMUST00000159967,ENSMUST00000160068,ENSMUST00000160074,ENSMUST00000160143,ENSMUST00000160648,ENSMUST00000161014,ENSMUST00000161471,ENSMUST00000164439,ENSMUST00000168070
ENSMUSG00000002996	71.3049	65.7755	75.9128	-1.15947	-0.213468	0.025985	0.196535	Hbp1	ENSMUST00000167458,ENSMUST00000172314,ENSMUST00000175666,ENSMUST00000175686,ENSMUST00000176084,ENSMUST00000176103,ENSMUST00000176138,ENSMUST00000176520,ENSMUST00000176643
ENSMUSG00000030592	3.0692	3.3402	2.84338	1.30852	0.387932	0.0261277	0.197505	Ryr1	ENSMUST00000032813,ENSMUST00000179893,ENSMUST00000207764,ENSMUST00000207783,ENSMUST00000208010,ENSMUST00000208318,ENSMUST00000208922,ENSMUST00000214374
ENSMUSG00000056014	8.56381	7.41503	9.52112	-1.26265	-0.336458	0.0261456	0.197532	A430033K04Rik	ENSMUST00000032590,ENSMUST00000069862,ENSMUST00000198958,ENSMUST00000200521
ENSMUSG00000032946	2.94534	3.23383	2.70494	1.31057	0.390194	0.0261856	0.197629	Rasgrp2	ENSMUST00000035716,ENSMUST00000113467,ENSMUST00000113468,ENSMUST00000113469,ENSMUST00000113471,ENSMUST00000113472,ENSMUST00000113475,ENSMUST00000113476,ENSMUST00000122930,ENSMUST00000123661,ENSMUST00000127021,ENSMUST00000130480,ENSMUST00000133968,ENSMUST00000135532,ENSMUST00000138555,ENSMUST00000139522,ENSMUST00000145611,ENSMUST00000146601,ENSMUST00000146831,ENSMUST00000148906,ENSMUST00000149205,…
ENSMUSG00000031821	48.7373	43.1963	53.3548	-1.20983	-0.274804	0.0261873	0.197629	Gins2	ENSMUST00000034278,ENSMUST00000126094,ENSMUST00000146526,ENSMUST00000155609
ENSMUSG00000035517	4.30049	3.81806	4.70251	-1.25565	-0.32844	0.0262382	0.197814	Tdrd7	ENSMUST00000102929,ENSMUST00000107777,ENSMUST00000140270,ENSMUST00000151422,ENSMUST00000155936
ENSMUSG00000024901	2.1808	2.97411	1.51971	1.81851	0.86276	0.0262455	0.197814	Peli3	ENSMUST00000025834,ENSMUST00000120475,ENSMUST00000133254,ENSMUST00000133504,ENSMUST00000139436,ENSMUST00000143930,ENSMUST00000146289
ENSMUSG00000042821	14.2627	15.6054	13.1437	1.27405	0.34942	0.0262551	0.197814	Snai1	ENSMUST00000052631
ENSMUSG00000054321	14.7721	16.4644	13.3618	1.30422	0.383183	0.0262751	0.197816	Taf4b	ENSMUST00000169862
ENSMUSG00000032495	1.50158	1.93808	1.13783	2.02822	1.02022	0.0262842	0.197816	Lrrc2	ENSMUST00000035076,ENSMUST00000196598,ENSMUST00000196834
ENSMUSG00000020268	2.01358	1.19492	2.69579	-1.94191	-0.957473	0.0263092	0.197892	Lyrm7	ENSMUST00000124351,ENSMUST00000127887,ENSMUST00000135853,ENSMUST00000141703,ENSMUST00000144164,ENSMUST00000148070
ENSMUSG00000033773	21.1808	23.8265	18.976	1.27894	0.354952	0.0263434	0.197892	Rpap2	ENSMUST00000065422,ENSMUST00000112650,ENSMUST00000112651,ENSMUST00000112654,ENSMUST00000112655,ENSMUST00000129483,ENSMUST00000147284,ENSMUST00000150074
ENSMUSG00000074357	1.22035	1.01582	1.3908	-1.72842	-0.789451	0.0263559	0.197892	AA386476	ENSMUST00000098781,ENSMUST00000211481
ENSMUSG00000097816	1.0487	1.3924	0.762278	3.00679	1.58822	0.0263881	0.197892	Gm26811	ENSMUST00000181258
ENSMUSG00000026848	34.2969	36.9064	32.1223	1.14813	0.199291	0.0263917	0.197892	Tor1b	ENSMUST00000028199,ENSMUST00000132514,ENSMUST00000133544,ENSMUST00000135507,ENSMUST00000155213,ENSMUST00000156711,ENSMUST00000195010
ENSMUSG00000057615	0.960983	0.869546	1.03718	-2.31166	-1.20893	0.026392	0.197892	Ldoc1	ENSMUST00000075983
ENSMUSG00000031918	95.933	103.611	89.5346	1.14711	0.197998	0.0263952	0.197892	Mtmr2	ENSMUST00000034396,ENSMUST00000134530,ENSMUST00000134674,ENSMUST00000136735,ENSMUST00000143002,ENSMUST00000146901,ENSMUST00000152532,ENSMUST00000155679,ENSMUST00000156801
ENSMUSG00000078902	2.16341	1.62902	2.60874	-1.83903	-0.878944	0.0265154	0.198685	Gm14443	ENSMUST00000109054,ENSMUST00000127251
ENSMUSG00000049723	1.73644	2.45739	1.13566	2.97696	1.57384	0.0265521	0.198851	Mmp12	ENSMUST00000005950,ENSMUST00000065079,ENSMUST00000120655,ENSMUST00000127722,ENSMUST00000138220,ENSMUST00000148005,ENSMUST00000150167
ENSMUSG00000072847	4.29298	3.74535	4.74934	-1.27031	-0.345179	0.0265761	0.198922	A530017D24Rik	ENSMUST00000101077,ENSMUST00000148413
ENSMUSG00000033007	0.704581	0.795941	0.628448	1.85028	0.887743	0.0266276	0.199177	Asic4	ENSMUST00000037708,ENSMUST00000113577
ENSMUSG00000028345	112.523	125.518	101.693	1.20874	0.2735	0.0266392	0.199177	Tex10	ENSMUST00000030030,ENSMUST00000132911,ENSMUST00000138531,ENSMUST00000155750,ENSMUST00000155905,ENSMUST00000164866
ENSMUSG00000074071	0.821009	0.558751	1.03956	-2.26652	-1.18048	0.0266999	0.199522	Fam169b	ENSMUST00000098378,ENSMUST00000125685,ENSMUST00000153458,ENSMUST00000153805,ENSMUST00000208070,ENSMUST00000210558
ENSMUSG00000060260	2.7148	3.04494	2.43968	1.45192	0.537957	0.0267279	0.199623	Pwwp2b	ENSMUST00000093993,ENSMUST00000172136,ENSMUST00000209721
ENSMUSG00000029388	57.5066	63.0411	52.8946	1.16526	0.220655	0.02675	0.199669	Eif2b1	ENSMUST00000031334,ENSMUST00000128920,ENSMUST00000135163,ENSMUST00000135361,ENSMUST00000152716,ENSMUST00000198318
ENSMUSG00000018411	1.08856	0.790423	1.33701	-1.9233	-0.943584	0.0267632	0.199669	Mapt	ENSMUST00000100347,ENSMUST00000106988,ENSMUST00000106989,ENSMUST00000106992,ENSMUST00000106993,ENSMUST00000126820,ENSMUST00000132245,ENSMUST00000132977,ENSMUST00000138384,ENSMUST00000144836,ENSMUST00000145227,ENSMUST00000146353
ENSMUSG00000061306	40.314	43.4275	37.7194	1.16778	0.223768	0.0268008	0.199841	Slc38a10	ENSMUST00000045402,ENSMUST00000053692,ENSMUST00000076697,ENSMUST00000103018,ENSMUST00000124997,ENSMUST00000129128,ENSMUST00000129575,ENSMUST00000129710,ENSMUST00000132239,ENSMUST00000135605,ENSMUST00000146641,ENSMUST00000148503,ENSMUST00000150315,ENSMUST00000152859,ENSMUST00000154444,ENSMUST00000179094
ENSMUSG00000047205	19.8639	17.4153	21.9043	-1.22283	-0.290226	0.0268598	0.200172	Dusp18	ENSMUST00000055931,ENSMUST00000109996
ENSMUSG00000025742	62.9576	69.9717	57.1125	1.22021	0.287127	0.0269081	0.200319	Prps2	ENSMUST00000026839,ENSMUST00000145456
ENSMUSG00000027641	40.2026	36.8232	43.0187	-1.19374	-0.255483	0.0269211	0.200319	Rbl1	ENSMUST00000029170,ENSMUST00000124518,ENSMUST00000141296,ENSMUST00000154721
ENSMUSG00000024521	1.78142	1.16514	2.29499	-1.91898	-0.94034	0.0269233	0.200319	Pmaip1	ENSMUST00000025399
ENSMUSG00000035378	10.6434	12.4799	9.11303	1.34128	0.423606	0.0269429	0.200356	Shq1	ENSMUST00000089245,ENSMUST00000113312,ENSMUST00000162776,ENSMUST00000170667
ENSMUSG00000020086	151.908	141.049	160.958	-1.13905	-0.187832	0.027005	0.200709	H2afy2	ENSMUST00000020283
ENSMUSG00000001323	10.1843	9.11141	11.0783	-1.23847	-0.308558	0.0270322	0.200802	Srr	ENSMUST00000065211,ENSMUST00000108447,ENSMUST00000108448,ENSMUST00000121738,ENSMUST00000123855,ENSMUST00000127499,ENSMUST00000128556,ENSMUST00000135587,ENSMUST00000138612,ENSMUST00000147817
ENSMUSG00000028519	5.1917	4.49488	5.77238	-1.5908	-0.669748	0.0270726	0.200993	Dab1	ENSMUST00000106826,ENSMUST00000106827,ENSMUST00000106830,ENSMUST00000141037,ENSMUST00000143294,ENSMUST00000143644,ENSMUST00000146078,ENSMUST00000149672
ENSMUSG00000063480	154.012	167.71	142.597	1.15854	0.212304	0.027129	0.201303	Snu13	ENSMUST00000072904,ENSMUST00000080622,ENSMUST00000166578
ENSMUSG00000070522	4.96394	7.31984	3.0007	4.50306	2.1709	0.0271669	0.201377	Gm6505	ENSMUST00000094335
ENSMUSG00000024170	18.3624	20.0656	16.9431	1.21778	0.284249	0.0271682	0.201377	Telo2	ENSMUST00000024987,ENSMUST00000115181,ENSMUST00000130525,ENSMUST00000139196,ENSMUST00000143390,ENSMUST00000146522,ENSMUST00000151205,ENSMUST00000152460,ENSMUST00000155607,ENSMUST00000155632,ENSMUST00000156698
ENSMUSG00000023961	5.30344	4.87885	5.65726	-1.22834	-0.29671	0.027196	0.201473	Enpp4	ENSMUST00000024757,ENSMUST00000143137
ENSMUSG00000054408	130.823	144.642	119.306	1.1921	0.2535	0.0272115	0.201479	Spcs3	ENSMUST00000067476
ENSMUSG00000097577	2.08881	2.2646	1.94232	1.40348	0.489011	0.02725	0.201656	6230400D17Rik	ENSMUST00000180987,ENSMUST00000224976
ENSMUSG00000060279	32.5431	36.3676	29.3559	1.23853	0.308631	0.0272675	0.201677	Ap2a1	ENSMUST00000085399,ENSMUST00000107857,ENSMUST00000166972,ENSMUST00000167930,ENSMUST00000207554,ENSMUST00000207814,ENSMUST00000208285,ENSMUST00000208405,ENSMUST00000208472,ENSMUST00000208813,ENSMUST00000209067
ENSMUSG00000025572	4.96547	5.46489	4.54929	1.27099	0.345949	0.0273052	0.201847	Tmc6	ENSMUST00000026659,ENSMUST00000103025,ENSMUST00000127227,ENSMUST00000131606,ENSMUST00000136729,ENSMUST00000143406,ENSMUST00000148220,ENSMUST00000149589,ENSMUST00000152304
ENSMUSG00000002017	62.62	67.7516	58.3437	1.14012	0.189184	0.0275048	0.203213	Fam98a	ENSMUST00000112507,ENSMUST00000140729,ENSMUST00000141969
ENSMUSG00000073197	20.7556	18.4443	22.6817	-1.30033	-0.378877	0.0275433	0.203387	5730507C01Rik	ENSMUST00000063216,ENSMUST00000177778
ENSMUSG00000059883	2.43555	2.79832	2.13324	1.48663	0.572044	0.0275736	0.203502	Irak4	ENSMUST00000074936,ENSMUST00000109248,ENSMUST00000138306
ENSMUSG00000090965	0.573712	0.330334	0.776528	-2.80102	-1.48595	0.0276231	0.203729	Gm17203	ENSMUST00000164379
ENSMUSG00000096299	2.65494	2.395	2.87156	-1.90588	-0.930458	0.0276341	0.203729	Gm21814	ENSMUST00000144085,ENSMUST00000203277,ENSMUST00000203729
ENSMUSG00000032215	91.4981	99.0919	85.1699	1.15247	0.204733	0.0276952	0.203976	Rsl24d1	ENSMUST00000034738,ENSMUST00000113505,ENSMUST00000165177,ENSMUST00000169399
ENSMUSG00000005338	2.00993	1.5371	2.40396	-1.68362	-0.751568	0.0276973	0.203976	Cadm3	ENSMUST00000005470,ENSMUST00000111220,ENSMUST00000126963,ENSMUST00000136540,ENSMUST00000157032
ENSMUSG00000040666	1.56712	1.42173	1.68827	-1.91182	-0.93495	0.0277451	0.204215	Sh3bgr	ENSMUST00000048770,ENSMUST00000129904,ENSMUST00000132424,ENSMUST00000145069,ENSMUST00000157060,ENSMUST00000166952,ENSMUST00000171181
ENSMUSG00000051527	14.7431	17.5965	12.3652	1.45189	0.53793	0.0277785	0.204215	Usp29	ENSMUST00000054055,ENSMUST00000197117,ENSMUST00000198068,ENSMUST00000200535,ENSMUST00000207899,ENSMUST00000208195,ENSMUST00000208642,ENSMUST00000208662,ENSMUST00000208952
ENSMUSG00000009549	52.5342	57.1748	48.6671	1.16157	0.216076	0.0277937	0.204215	Srp14	ENSMUST00000009693,ENSMUST00000110862,ENSMUST00000138189,ENSMUST00000149615
ENSMUSG00000021916	18.05	16.4908	19.3493	-1.17867	-0.23716	0.0277968	0.204215	Glt8d1	ENSMUST00000022476,ENSMUST00000168584,ENSMUST00000226271,ENSMUST00000226348,ENSMUST00000226378,ENSMUST00000226959,ENSMUST00000227783,ENSMUST00000228255,ENSMUST00000228718,ENSMUST00000228914
ENSMUSG00000030647	41.181	44.8513	38.1225	1.16942	0.22579	0.0278041	0.204215	Ndufc2	ENSMUST00000032882,ENSMUST00000149122
ENSMUSG00000041354	11.2121	12.3441	10.2687	1.23211	0.301129	0.0278204	0.204225	Rgl2	ENSMUST00000047503,ENSMUST00000172468,ENSMUST00000173153,ENSMUST00000173258,ENSMUST00000173266,ENSMUST00000173284,ENSMUST00000173379,ENSMUST00000173502,ENSMUST00000173718,ENSMUST00000174410,ENSMUST00000174442,ENSMUST00000174676
ENSMUSG00000097618	2.12546	1.88413	2.32656	-1.41726	-0.503108	0.0278747	0.204513	Gm26507	ENSMUST00000181838
ENSMUSG00000005069	18.3066	20.4858	16.4906	1.21541	0.281442	0.0279075	0.204645	Pex5	ENSMUST00000035861,ENSMUST00000080557,ENSMUST00000112530,ENSMUST00000112531,ENSMUST00000112532,ENSMUST00000150812,ENSMUST00000150899,ENSMUST00000156415
ENSMUSG00000040749	20.6396	22.7098	18.9144	1.18603	0.24614	0.0279433	0.204664	Siah1b	ENSMUST00000037928,ENSMUST00000071667,ENSMUST00000134272
ENSMUSG00000053398	81.0762	88.152	75.1796	1.15509	0.208001	0.027948	0.204664	Phgdh	ENSMUST00000065793,ENSMUST00000148488,ENSMUST00000152106,ENSMUST00000153694
ENSMUSG00000028330	149.215	160.423	139.875	1.13867	0.187347	0.027966	0.204664	Ncbp1	ENSMUST00000030014,ENSMUST00000131187,ENSMUST00000133286
ENSMUSG00000038540	0.975502	0.628731	1.26448	-1.8466	-0.884873	0.0279909	0.204664	Tmc3	ENSMUST00000039317,ENSMUST00000163297,ENSMUST00000164944,ENSMUST00000165388,ENSMUST00000171397
ENSMUSG00000039842	50.6567	46.3456	54.2493	-1.18376	-0.243378	0.0280174	0.204664	Mcph1	ENSMUST00000039412,ENSMUST00000124910,ENSMUST00000133417,ENSMUST00000141244,ENSMUST00000146819,ENSMUST00000153133
ENSMUSG00000037266	121.02	108.426	131.515	-1.20289	-0.266508	0.0280192	0.204664	Rsrp1	ENSMUST00000078084,ENSMUST00000125679,ENSMUST00000145364,ENSMUST00000148900,ENSMUST00000149003,ENSMUST00000149354,ENSMUST00000151178,ENSMUST00000154837
ENSMUSG00000031216	18.158	15.1741	20.6447	-1.47143	-0.55722	0.0280267	0.204664	Stard8	ENSMUST00000036606,ENSMUST00000127361,ENSMUST00000145820,ENSMUST00000149999
ENSMUSG00000026603	37.9133	40.4434	35.805	1.14579	0.196338	0.0280295	0.204664	Smyd2	ENSMUST00000027897,ENSMUST00000130804,ENSMUST00000132289,ENSMUST00000144452
ENSMUSG00000024513	35.1407	32.5229	37.3221	-1.14067	-0.189884	0.0280671	0.204784	Mbd2	ENSMUST00000074058,ENSMUST00000114946,ENSMUST00000127260,ENSMUST00000128555,ENSMUST00000133889
ENSMUSG00000073427	7.53126	6.22652	8.61854	-1.50299	-0.587836	0.0280757	0.204784	Gm4924	ENSMUST00000165906,ENSMUST00000210025,ENSMUST00000210381,ENSMUST00000211078,ENSMUST00000211099
ENSMUSG00000058897	4.47597	5.42143	3.68809	1.58974	0.668793	0.0281397	0.204998	Col25a1	ENSMUST00000080335,ENSMUST00000106353,ENSMUST00000143830,ENSMUST00000183368,ENSMUST00000197950,ENSMUST00000198205
ENSMUSG00000028654	23.6287	21.8885	25.0789	-1.16407	-0.219181	0.0281415	0.204998	Mycl	ENSMUST00000030407,ENSMUST00000106252,ENSMUST00000135925,ENSMUST00000144998,ENSMUST00000147259
ENSMUSG00000016087	36.2433	31.4614	40.2282	-1.24666	-0.318068	0.0281499	0.204998	Fli1	ENSMUST00000016231,ENSMUST00000183767
ENSMUSG00000020334	1.19914	0.723174	1.59578	-4.01584	-2.0057	0.0282442	0.205576	Slc22a4	ENSMUST00000020586,ENSMUST00000146351,ENSMUST00000154369
ENSMUSG00000030718	40.8675	44.152	38.1303	1.16531	0.22071	0.0282989	0.205863	Ppme1	ENSMUST00000032963,ENSMUST00000207092,ENSMUST00000207622,ENSMUST00000207634,ENSMUST00000208168
ENSMUSG00000049232	12.5866	11.6012	13.4077	-1.17738	-0.23558	0.0283377	0.205863	Tigd2	ENSMUST00000062626
ENSMUSG00000025869	46.7188	52.1312	42.2084	1.20525	0.269327	0.0283388	0.205863	Nop16	ENSMUST00000026987,ENSMUST00000148222,ENSMUST00000149462
ENSMUSG00000046463	1.32396	0.997273	1.59621	-2.15528	-1.10788	0.0283437	0.205863	5930403N24Rik	ENSMUST00000062667,ENSMUST00000188813,ENSMUST00000191067,ENSMUST00000217338
ENSMUSG00000063406	52.9925	61.0684	46.2625	1.27749	0.353315	0.0284052	0.206201	Tmed5	ENSMUST00000002837,ENSMUST00000061203,ENSMUST00000117759,ENSMUST00000118036,ENSMUST00000119437,ENSMUST00000119784
ENSMUSG00000031467	50.4836	53.8751	47.6573	1.1373	0.185612	0.0284386	0.206334	Agpat5	ENSMUST00000033847,ENSMUST00000149565
ENSMUSG00000069633	2.06643	2.43534	1.759	1.45471	0.540728	0.028471	0.206423	Pex11g	ENSMUST00000004686,ENSMUST00000111081,ENSMUST00000118194
ENSMUSG00000027848	6.97109	5.33086	8.33794	-1.58182	-0.66159	0.0285083	0.206423	Olfml3	ENSMUST00000029440,ENSMUST00000154145,ENSMUST00000157042,ENSMUST00000169286
ENSMUSG00000037325	9.86124	7.48264	11.8434	-1.43229	-0.518321	0.028514	0.206423	Bbs7	ENSMUST00000040148,ENSMUST00000108155,ENSMUST00000108156,ENSMUST00000129671,ENSMUST00000142333,ENSMUST00000199136
ENSMUSG00000026380	1.62578	1.22962	1.95592	-1.81268	-0.858125	0.0285212	0.206423	Tfcp2l1	ENSMUST00000027629,ENSMUST00000190652
ENSMUSG00000009907	85.2864	80.3653	89.3874	-1.11702	-0.15965	0.0285466	0.206423	Vps4b	ENSMUST00000094646,ENSMUST00000112736,ENSMUST00000126057,ENSMUST00000127606,ENSMUST00000147705,ENSMUST00000190531
ENSMUSG00000033285	79.0133	85.8079	73.3511	1.17268	0.229811	0.0285521	0.206423	Wdr3	ENSMUST00000052120,ENSMUST00000125059,ENSMUST00000129319,ENSMUST00000135812,ENSMUST00000146989,ENSMUST00000197602
ENSMUSG00000029364	13.5666	14.9328	12.4281	1.21198	0.27737	0.0285562	0.206423	Wsb2	ENSMUST00000031309,ENSMUST00000111959,ENSMUST00000125522,ENSMUST00000136895,ENSMUST00000138071,ENSMUST00000149669
ENSMUSG00000040189	3.10195	2.50239	3.60159	-1.36222	-0.445963	0.0285867	0.206535	Ccdc114	ENSMUST00000038720,ENSMUST00000210039,ENSMUST00000210602,ENSMUST00000210867,ENSMUST00000211367,ENSMUST00000211628
ENSMUSG00000047554	44.7252	49.5675	40.69	1.19041	0.251459	0.0286358	0.20663	Tmem41b	ENSMUST00000094097,ENSMUST00000118429,ENSMUST00000119929,ENSMUST00000124821,ENSMUST00000125703,ENSMUST00000135565,ENSMUST00000151587,ENSMUST00000154831,ENSMUST00000207300
ENSMUSG00000033326	40.5667	35.5904	44.7136	-1.23125	-0.300126	0.0286444	0.20663	Kdm4a	ENSMUST00000050288,ENSMUST00000097911,ENSMUST00000106403,ENSMUST00000106406,ENSMUST00000152808,ENSMUST00000164821
ENSMUSG00000058173	9.6702	10.9441	8.60864	1.23773	0.307699	0.0286723	0.20663	Smco4	ENSMUST00000045620,ENSMUST00000178999,ENSMUST00000215907
ENSMUSG00000071757	8.95565	9.6558	8.37219	1.26378	0.337743	0.0286896	0.20663	Zhx2	ENSMUST00000096430,ENSMUST00000160990
ENSMUSG00000038696	52.8114	49.4004	55.6538	-1.14196	-0.191517	0.0286941	0.20663	Mapkap1	ENSMUST00000113123,ENSMUST00000113124,ENSMUST00000113126,ENSMUST00000124443,ENSMUST00000129633,ENSMUST00000137021,ENSMUST00000138933,ENSMUST00000141253,ENSMUST00000147337,ENSMUST00000149383,ENSMUST00000156967
ENSMUSG00000061313	29.1181	26.9665	30.9112	-1.15175	-0.203831	0.0286965	0.20663	Ddhd2	ENSMUST00000033975,ENSMUST00000209419,ENSMUST00000210777,ENSMUST00000210888,ENSMUST00000211009,ENSMUST00000211688,ENSMUST00000211751
ENSMUSG00000022895	142.642	159.184	128.857	1.26619	0.340491	0.0287102	0.20663	Ets2	ENSMUST00000023612,ENSMUST00000140544,ENSMUST00000143554,ENSMUST00000145509,ENSMUST00000155226
ENSMUSG00000022008	46.1843	43.1115	48.7451	-1.13727	-0.185574	0.0287204	0.20663	Gpalpp1	ENSMUST00000022585
ENSMUSG00000039041	39.5756	43.4745	36.3265	1.21317	0.278783	0.0287523	0.206751	Adrm1	ENSMUST00000061437,ENSMUST00000128029,ENSMUST00000145230,ENSMUST00000147341,ENSMUST00000147383,ENSMUST00000152540,ENSMUST00000152850,ENSMUST00000155357
ENSMUSG00000025089	3.8768	1.91812	5.50903	-3.38517	-1.75923	0.0288898	0.207631	Gfra1	ENSMUST00000026076,ENSMUST00000123957,ENSMUST00000129100,ENSMUST00000131877,ENSMUST00000135730,ENSMUST00000138530,ENSMUST00000140141,ENSMUST00000152507,ENSMUST00000169850
ENSMUSG00000097347	12.2076	15.0152	9.86799	1.61741	0.69369	0.0289224	0.20767	Gm17275	ENSMUST00000181811
ENSMUSG00000025081	2.02675	1.58067	2.39847	-1.45524	-0.541257	0.0289255	0.20767	Tdrd1	ENSMUST00000078723,ENSMUST00000111604,ENSMUST00000111606,ENSMUST00000121249
ENSMUSG00000040177	17.9498	19.2062	16.9029	1.15322	0.205662	0.0289573	0.207749	2310057M21Rik	ENSMUST00000059438,ENSMUST00000207117,ENSMUST00000207305,ENSMUST00000207354,ENSMUST00000208509,ENSMUST00000208526
ENSMUSG00000023186	7.72125	6.83223	8.4621	-1.35443	-0.437682	0.0289667	0.207749	Vwa5a	ENSMUST00000001544,ENSMUST00000118144,ENSMUST00000129598,ENSMUST00000130295,ENSMUST00000137972,ENSMUST00000149376,ENSMUST00000152295
ENSMUSG00000029447	457.307	486.142	433.279	1.11719	0.159879	0.0290112	0.207854	Cct6a	ENSMUST00000031402,ENSMUST00000201414,ENSMUST00000201653,ENSMUST00000201927,ENSMUST00000202262,ENSMUST00000202466,ENSMUST00000202854
ENSMUSG00000060206	267.79	244.566	287.144	-1.17625	-0.234194	0.0290309	0.207854	Zfp462	ENSMUST00000030131,ENSMUST00000079605,ENSMUST00000098070,ENSMUST00000133895
ENSMUSG00000032480	66.8753	70.5077	63.8484	1.10622	0.145641	0.0290396	0.207854	Dhx30	ENSMUST00000062368,ENSMUST00000111991,ENSMUST00000165596,ENSMUST00000196171,ENSMUST00000196182,ENSMUST00000196455,ENSMUST00000196497,ENSMUST00000196788,ENSMUST00000196914,ENSMUST00000197182,ENSMUST00000197785,ENSMUST00000197928,ENSMUST00000197979,ENSMUST00000198026,ENSMUST00000198425,ENSMUST00000198443,ENSMUST00000198843,ENSMUST00000199332,ENSMUST00000199529,ENSMUST00000199693,ENSMUST00000199801,…
ENSMUSG00000044749	0.95241	0.793933	1.08448	-2.2534	-1.1721	0.029042	0.207854	Abca6	ENSMUST00000044003,ENSMUST00000150988
ENSMUSG00000079260	6.18991	6.94522	5.56048	1.22218	0.289453	0.0290855	0.208057	Tmppe	ENSMUST00000111820
ENSMUSG00000020817	84.6702	91.9986	78.5632	1.16617	0.221784	0.0291186	0.208082	Rabep1	ENSMUST00000076270,ENSMUST00000081362,ENSMUST00000100928,ENSMUST00000108533,ENSMUST00000142220,ENSMUST00000177731,ENSMUST00000178245,ENSMUST00000179114
ENSMUSG00000028234	517.05	560.116	481.162	1.15674	0.210062	0.0291194	0.208082	Rps20	ENSMUST00000103009,ENSMUST00000130128,ENSMUST00000138502
ENSMUSG00000078435	4.0292	3.53695	4.43942	-1.45806	-0.544054	0.0291428	0.208141	AU041133	ENSMUST00000105314,ENSMUST00000201286
ENSMUSG00000032606	14.3352	12.6801	15.7144	-1.27715	-0.352925	0.0291582	0.208143	Nicn1	ENSMUST00000035227,ENSMUST00000192035,ENSMUST00000194496,ENSMUST00000195695
ENSMUSG00000019756	7.7986	7.13572	8.351	-1.27703	-0.352796	0.0291737	0.208145	Prl8a1	ENSMUST00000006664,ENSMUST00000095926
ENSMUSG00000020642	73.7403	67.5979	78.859	-1.1561	-0.209268	0.0292132	0.208283	Rnf144a	ENSMUST00000020971,ENSMUST00000062149,ENSMUST00000220742,ENSMUST00000221994,ENSMUST00000222082,ENSMUST00000222505,ENSMUST00000223137
ENSMUSG00000004268	83.9009	91.9524	77.1913	1.17733	0.235516	0.0292234	0.208283	Emg1	ENSMUST00000004379,ENSMUST00000125795,ENSMUST00000141251,ENSMUST00000142187,ENSMUST00000203238,ENSMUST00000204334
ENSMUSG00000057842	6.36271	5.65484	6.9526	-1.26894	-0.343629	0.029265	0.208436	Zfp595	ENSMUST00000109735,ENSMUST00000133177,ENSMUST00000168892,ENSMUST00000169142,ENSMUST00000171466
ENSMUSG00000007029	106.521	115.275	99.2268	1.17585	0.233707	0.0292752	0.208436	Vars	ENSMUST00000087315,ENSMUST00000172570,ENSMUST00000172637,ENSMUST00000172656,ENSMUST00000172741,ENSMUST00000172999,ENSMUST00000173142,ENSMUST00000173302,ENSMUST00000173336,ENSMUST00000173584,ENSMUST00000173911,ENSMUST00000174084,ENSMUST00000174260
ENSMUSG00000025450	0.495095	0.725619	0.302992	2.97641	1.57357	0.0293102	0.208577	Gm9752	ENSMUST00000048965
ENSMUSG00000032179	15.8493	12.2123	18.8802	-1.67174	-0.741349	0.0293561	0.208709	Bmp5	ENSMUST00000012281,ENSMUST00000137213
ENSMUSG00000093908	10.3765	12.1931	8.86268	1.55627	0.63809	0.0293838	0.208709	Gm5784	ENSMUST00000179344,ENSMUST00000220896
ENSMUSG00000026490	82.9992	77.0245	87.9781	-1.12963	-0.175848	0.0293849	0.208709	Cdc42bpa	ENSMUST00000076687,ENSMUST00000097450,ENSMUST00000097453,ENSMUST00000111117,ENSMUST00000129754,ENSMUST00000132894,ENSMUST00000133890,ENSMUST00000134959,ENSMUST00000135056,ENSMUST00000139002,ENSMUST00000143161,ENSMUST00000143176,ENSMUST00000143350,ENSMUST00000145181,ENSMUST00000145274,ENSMUST00000152582,ENSMUST00000194974,ENSMUST00000212756
ENSMUSG00000062937	142.941	153.905	133.804	1.14258	0.19229	0.0293896	0.208709	Mtap	ENSMUST00000058030,ENSMUST00000204571
ENSMUSG00000054426	1.12883	0.856154	1.35605	-1.64792	-0.720645	0.0295003	0.20931	A930005H10Rik	ENSMUST00000067500,ENSMUST00000185424,ENSMUST00000185512,ENSMUST00000185681,ENSMUST00000187055,ENSMUST00000188260,ENSMUST00000191182
ENSMUSG00000031174	26.2341	24.4481	27.7224	-1.14252	-0.192217	0.0295047	0.20931	Rpgr	ENSMUST00000044598,ENSMUST00000072393,ENSMUST00000073392,ENSMUST00000115532,ENSMUST00000115533,ENSMUST00000115534,ENSMUST00000124744,ENSMUST00000143532,ENSMUST00000155734
ENSMUSG00000043065	19.8512	18.2048	21.2231	-1.15901	-0.212892	0.0295282	0.209368	Spice1	ENSMUST00000050897,ENSMUST00000126228,ENSMUST00000132663,ENSMUST00000133168,ENSMUST00000135340,ENSMUST00000145663,ENSMUST00000152425,ENSMUST00000155661
ENSMUSG00000075389	4.52759	3.81372	5.12247	-1.3059	-0.385047	0.0295997	0.209766	2810410L24Rik	ENSMUST00000145437,ENSMUST00000155681
ENSMUSG00000027865	15.596	17.5946	13.9305	1.23746	0.30738	0.0296395	0.20994	Gdap2	ENSMUST00000029459,ENSMUST00000106997,ENSMUST00000150223,ENSMUST00000197797,ENSMUST00000200036
ENSMUSG00000035365	34.126	31.5393	36.2816	-1.1666	-0.222308	0.0296612	0.209986	Parpbp	ENSMUST00000048518,ENSMUST00000164121,ENSMUST00000164803,ENSMUST00000168163
ENSMUSG00000027459	6.93513	8.36662	5.74223	1.35448	0.437742	0.0296838	0.210037	Fam110a	ENSMUST00000062047,ENSMUST00000109863,ENSMUST00000109864,ENSMUST00000109865
ENSMUSG00000071649	9.47061	8.54954	10.2382	-1.21742	-0.283824	0.0299497	0.211809	B3gat3	ENSMUST00000096243
ENSMUSG00000051177	6.06236	7.39243	4.95397	1.48243	0.567963	0.0300365	0.212228	Plcb1	ENSMUST00000070724,ENSMUST00000110116,ENSMUST00000129382,ENSMUST00000130524,ENSMUST00000131552,ENSMUST00000201485,ENSMUST00000201524,ENSMUST00000202531
ENSMUSG00000059810	11.3493	12.3347	10.528	1.18997	0.25092	0.0300399	0.212228	Rgs3	ENSMUST00000065870,ENSMUST00000084521,ENSMUST00000098031,ENSMUST00000107420,ENSMUST00000107424,ENSMUST00000124082,ENSMUST00000125369,ENSMUST00000126338,ENSMUST00000127254,ENSMUST00000138674,ENSMUST00000142565,ENSMUST00000142684,ENSMUST00000143042,ENSMUST00000144489,ENSMUST00000146083,ENSMUST00000153875,ENSMUST00000154071
ENSMUSG00000038248	6.08952	4.87905	7.09824	-1.49839	-0.583409	0.0300677	0.212315	Sobp	ENSMUST00000040275,ENSMUST00000189987
ENSMUSG00000020868	9.98401	10.7656	9.33266	1.2316	0.300538	0.0301416	0.212728	Xylt2	ENSMUST00000116349,ENSMUST00000146693,ENSMUST00000150377,ENSMUST00000153485,ENSMUST00000154830,ENSMUST00000174178
ENSMUSG00000064138	27.8706	25.1805	30.1123	-1.19195	-0.253319	0.0301636	0.212773	Fam172a	ENSMUST00000091459,ENSMUST00000099358,ENSMUST00000163257,ENSMUST00000224013,ENSMUST00000224217,ENSMUST00000224888,ENSMUST00000224889,ENSMUST00000224908,ENSMUST00000225623,ENSMUST00000225709
ENSMUSG00000026740	31.5287	29.1881	33.4793	-1.13199	-0.178867	0.030186	0.212822	Dnajc1	ENSMUST00000028072,ENSMUST00000091418,ENSMUST00000148401,ENSMUST00000153055,ENSMUST00000163130,ENSMUST00000164606,ENSMUST00000164835,ENSMUST00000165793,ENSMUST00000166495,ENSMUST00000168723,ENSMUST00000172210
ENSMUSG00000002550	15.389	17.1536	13.9184	1.19407	0.255888	0.0302268	0.213	Uck1	ENSMUST00000002625,ENSMUST00000133804,ENSMUST00000134351,ENSMUST00000138133,ENSMUST00000142797
ENSMUSG00000005667	52.579	59.837	46.5308	1.26621	0.340519	0.030254	0.213082	Mthfd2	ENSMUST00000005810,ENSMUST00000139802,ENSMUST00000141044,ENSMUST00000141193,ENSMUST00000203375,ENSMUST00000203847,ENSMUST00000204472
ENSMUSG00000062901	85.606	77.5712	92.3018	-1.18757	-0.248008	0.0302936	0.213156	Klhl24	ENSMUST00000023509
ENSMUSG00000020902	7.83206	9.4481	6.48536	2.12361	1.08652	0.0302955	0.213156	Ntn1	ENSMUST00000021284,ENSMUST00000108674,ENSMUST00000135141
ENSMUSG00000005034	97.7678	90.8314	103.548	-1.13759	-0.185981	0.0303744	0.213424	Prkacb	ENSMUST00000005164,ENSMUST00000102515,ENSMUST00000106137,ENSMUST00000106138,ENSMUST00000144369,ENSMUST00000196344,ENSMUST00000197616,ENSMUST00000199722
ENSMUSG00000005102	29.0431	30.7592	27.613	1.12136	0.165248	0.0303788	0.213424	Eif2ak4	ENSMUST00000005233,ENSMUST00000102527,ENSMUST00000110869,ENSMUST00000110870,ENSMUST00000110872,ENSMUST00000110874,ENSMUST00000110877,ENSMUST00000125281
ENSMUSG00000029729	98.4189	92.3812	103.45	-1.12299	-0.167347	0.0303803	0.213424	Zkscan1	ENSMUST00000019660,ENSMUST00000066617,ENSMUST00000110962,ENSMUST00000110963
ENSMUSG00000031788	3.25377	3.7869	2.80949	1.52598	0.609738	0.030398	0.213439	Kifc3	ENSMUST00000034240,ENSMUST00000169353,ENSMUST00000169748,ENSMUST00000211854,ENSMUST00000212076,ENSMUST00000212424,ENSMUST00000212554,ENSMUST00000212656,ENSMUST00000212786,ENSMUST00000212787,ENSMUST00000212842,ENSMUST00000213004
ENSMUSG00000062554	0.451015	0.638845	0.294491	2.37136	1.24571	0.0304279	0.213479	Gm12751	ENSMUST00000122336
ENSMUSG00000031609	31.2951	33.9427	29.0889	1.19262	0.254132	0.0304354	0.213479	Sap30	ENSMUST00000034022
ENSMUSG00000031506	2.13408	1.83231	2.38555	-1.64121	-0.714758	0.0304503	0.213479	Ptpn7	ENSMUST00000049449,ENSMUST00000167080,ENSMUST00000187985,ENSMUST00000188478
ENSMUSG00000021765	2.93939	3.27517	2.65957	3.15559	1.65791	0.0304671	0.213487	Fst	ENSMUST00000022287,ENSMUST00000223640,ENSMUST00000223865,ENSMUST00000225068
ENSMUSG00000038279	70.3711	76.3312	65.4044	1.18807	0.248625	0.0304887	0.21353	Nop2	ENSMUST00000044200,ENSMUST00000204185
ENSMUSG00000063632	154.35	167.762	143.173	1.17799	0.236325	0.0305345	0.213741	Sox11	ENSMUST00000079063
ENSMUSG00000028948	72.0406	77.0783	67.8424	1.1484	0.199621	0.030593	0.214042	Nol9	ENSMUST00000084116,ENSMUST00000103197,ENSMUST00000105663,ENSMUST00000131696,ENSMUST00000147797
ENSMUSG00000027404	92.9563	98.0794	88.6871	1.11225	0.153487	0.0307055	0.214719	Snrpb	ENSMUST00000103199,ENSMUST00000139225,ENSMUST00000147570,ENSMUST00000150835
ENSMUSG00000026047	57.3135	62.019	53.3922	1.16325	0.218159	0.030727	0.21476	Kdelc1	ENSMUST00000027213,ENSMUST00000065767,ENSMUST00000141125,ENSMUST00000149665,ENSMUST00000152643
ENSMUSG00000028884	73.6164	69.5329	77.0192	-1.10666	-0.146208	0.0307428	0.214761	Rpa2	ENSMUST00000102561,ENSMUST00000130090,ENSMUST00000130444,ENSMUST00000133415,ENSMUST00000153046,ENSMUST00000156968
ENSMUSG00000056260	15.3939	13.4879	16.9823	-1.26461	-0.338687	0.0307805	0.214837	Lrif1	ENSMUST00000098750,ENSMUST00000098751,ENSMUST00000106736,ENSMUST00000106737,ENSMUST00000122928,ENSMUST00000127003,ENSMUST00000130105,ENSMUST00000131330,ENSMUST00000150513,ENSMUST00000150888,ENSMUST00000154973,ENSMUST00000156544
ENSMUSG00000097503	1.9752	1.91022	2.02934	-1.86735	-0.900991	0.0307849	0.214837	3110045C21Rik	ENSMUST00000180638,ENSMUST00000193930
ENSMUSG00000036395	3.57562	3.02459	4.0348	-1.37352	-0.457879	0.0308832	0.215368	Glb1l2	ENSMUST00000040398,ENSMUST00000066560,ENSMUST00000160458,ENSMUST00000161635,ENSMUST00000162252,ENSMUST00000162378,ENSMUST00000162702,ENSMUST00000216272
ENSMUSG00000001521	43.0189	45.8362	40.6712	1.12941	0.175568	0.0308924	0.215368	Tulp3	ENSMUST00000001562,ENSMUST00000128708,ENSMUST00000133134,ENSMUST00000138313,ENSMUST00000157005,ENSMUST00000203625
ENSMUSG00000032470	6.09408	5.34168	6.72109	-1.26898	-0.343674	0.0309754	0.21577	Mras	ENSMUST00000035045,ENSMUST00000119472,ENSMUST00000122384,ENSMUST00000123771,ENSMUST00000131047,ENSMUST00000147078
ENSMUSG00000027236	14.4584	12.9847	15.6865	-1.21772	-0.28418	0.0309816	0.21577	Eif3j1	ENSMUST00000028668,ENSMUST00000142747
ENSMUSG00000020846	23.8244	22.4012	25.0105	-1.14244	-0.192123	0.0310144	0.21584	Rflnb	ENSMUST00000021207
ENSMUSG00000025907	91.0419	84.8406	96.2097	-1.13964	-0.188574	0.0310265	0.21584	Rb1cc1	ENSMUST00000027040,ENSMUST00000159206,ENSMUST00000159349,ENSMUST00000159530,ENSMUST00000159656,ENSMUST00000159661,ENSMUST00000159802,ENSMUST00000159906,ENSMUST00000160062,ENSMUST00000160871,ENSMUST00000161183,ENSMUST00000161327,ENSMUST00000162210,ENSMUST00000162257,ENSMUST00000162418,ENSMUST00000162795
ENSMUSG00000035944	3.68311	4.2505	3.21028	1.32607	0.407153	0.0310388	0.21584	Ttc38	ENSMUST00000124011,ENSMUST00000133158,ENSMUST00000146088
ENSMUSG00000074622	4.86545	3.929	5.64583	-1.4931	-0.578315	0.0310625	0.215895	Mafb	ENSMUST00000099126
ENSMUSG00000032338	1.28989	0.800591	1.69764	-2.77679	-1.47342	0.031129	0.216167	Hcn4	ENSMUST00000034889
ENSMUSG00000027091	183.512	196.385	172.784	1.13086	0.177425	0.0311331	0.216167	Zc3h15	ENSMUST00000081591,ENSMUST00000125422,ENSMUST00000130948,ENSMUST00000134789,ENSMUST00000140086,ENSMUST00000142756,ENSMUST00000145099
ENSMUSG00000044709	15.4746	17.7801	13.5533	1.25462	0.327247	0.0311499	0.216174	Gemin7	ENSMUST00000051364,ENSMUST00000117222,ENSMUST00000119912,ENSMUST00000122055,ENSMUST00000122127,ENSMUST00000151646,ENSMUST00000208826
ENSMUSG00000028188	3.56037	4.03165	3.16764	1.33558	0.417472	0.0311964	0.216333	Spata1	ENSMUST00000029839,ENSMUST00000093951,ENSMUST00000123421,ENSMUST00000195949,ENSMUST00000197684,ENSMUST00000197980,ENSMUST00000200488
ENSMUSG00000081519	0.340413	0.418974	0.274945	2.90816	1.54011	0.0312044	0.216333	Gm13331	ENSMUST00000117500
ENSMUSG00000008540	12.5519	11.2719	13.6186	-1.29369	-0.371492	0.0312306	0.216406	Mgst1	ENSMUST00000008684,ENSMUST00000118091,ENSMUST00000120230,ENSMUST00000120302,ENSMUST00000120939,ENSMUST00000125810,ENSMUST00000140932,ENSMUST00000204628
ENSMUSG00000079262	0.795394	0.625228	0.937198	-2.12954	-1.09054	0.0312838	0.216557	Slco1a6	ENSMUST00000111827,ENSMUST00000172984,ENSMUST00000173877,ENSMUST00000174455
ENSMUSG00000074749	14.0014	12.7314	15.0596	-1.21756	-0.283997	0.0312841	0.216557	Kiz	ENSMUST00000099278,ENSMUST00000135595,ENSMUST00000156232
ENSMUSG00000084999	0.32895	0.391875	0.276512	2.70818	1.43732	0.0312997	0.216557	Gm15839	ENSMUST00000138684,ENSMUST00000211219
ENSMUSG00000028657	32.5909	30.3806	34.4328	-1.15307	-0.205477	0.031332	0.216671	Ppt1	ENSMUST00000030412,ENSMUST00000097902,ENSMUST00000120157,ENSMUST00000121870
ENSMUSG00000022682	129.196	137.601	122.193	1.12597	0.171173	0.0313525	0.216672	Rrn3	ENSMUST00000023363
ENSMUSG00000025085	40.0901	36.3676	43.1921	-1.20762	-0.272161	0.0313637	0.216672	Ablim1	ENSMUST00000079360,ENSMUST00000099294,ENSMUST00000104902,ENSMUST00000111524,ENSMUST00000111526,ENSMUST00000111528,ENSMUST00000111529,ENSMUST00000111544,ENSMUST00000111546,ENSMUST00000111550,ENSMUST00000111555,ENSMUST00000111558,ENSMUST00000111559,ENSMUST00000127198,ENSMUST00000128212,ENSMUST00000133369,ENSMUST00000133782,ENSMUST00000134430,ENSMUST00000137389,ENSMUST00000150425,ENSMUST00000156316
ENSMUSG00000076437	64.1886	67.9519	61.0524	1.12747	0.173087	0.0313892	0.216739	Selenoh	ENSMUST00000102646,ENSMUST00000102647,ENSMUST00000117299,ENSMUST00000154179,ENSMUST00000189636,ENSMUST00000189988
ENSMUSG00000041836	1.68197	1.9414	1.46577	1.72518	0.786745	0.0314608	0.217115	Ptpre	ENSMUST00000073961,ENSMUST00000209256,ENSMUST00000209268,ENSMUST00000209979,ENSMUST00000210833,ENSMUST00000211092,ENSMUST00000211140,ENSMUST00000211788
ENSMUSG00000093904	150.904	163.621	140.307	1.14852	0.199777	0.0314753	0.217115	Tomm20	ENSMUST00000179857,ENSMUST00000212771
ENSMUSG00000032717	4.8788	4.00055	5.61067	-1.34874	-0.431611	0.0316186	0.217994	Mdfi	ENSMUST00000035375,ENSMUST00000066368,ENSMUST00000113280,ENSMUST00000125745,ENSMUST00000129360,ENSMUST00000131971,ENSMUST00000132125,ENSMUST00000140234,ENSMUST00000152455
ENSMUSG00000036242	4.88884	3.96539	5.65839	-1.44008	-0.526147	0.0316362	0.218005	3632451O06Rik	ENSMUST00000036972,ENSMUST00000118129,ENSMUST00000177321
ENSMUSG00000046432	128.574	115.569	139.412	-1.20731	-0.271795	0.0316615	0.21807	Bex3	ENSMUST00000053540,ENSMUST00000113112,ENSMUST00000113113,ENSMUST00000178632
ENSMUSG00000067274	585.133	642.388	537.421	1.18711	0.247453	0.0316936	0.218126	Rplp0	ENSMUST00000086519,ENSMUST00000152976,ENSMUST00000155584,ENSMUST00000156359
ENSMUSG00000020876	10.4387	11.7718	9.32788	1.2145	0.280362	0.0317043	0.218126	Snx11	ENSMUST00000021246,ENSMUST00000107661,ENSMUST00000125025,ENSMUST00000127375,ENSMUST00000132354,ENSMUST00000136799
ENSMUSG00000032300	28.5832	24.8104	31.7273	-1.27329	-0.348566	0.0317174	0.218126	1700017B05Rik	ENSMUST00000034846,ENSMUST00000213199,ENSMUST00000214583,ENSMUST00000215298,ENSMUST00000215426,ENSMUST00000217657
ENSMUSG00000026198	18.9794	17.2603	20.412	-1.17049	-0.227116	0.0317721	0.218294	Abcb6	ENSMUST00000027396,ENSMUST00000159219,ENSMUST00000160081,ENSMUST00000160757,ENSMUST00000161103,ENSMUST00000161215
ENSMUSG00000020799	1.71076	0.986828	2.31403	-2.18258	-1.12603	0.0317735	0.218294	Tekt1	ENSMUST00000021155,ENSMUST00000108502,ENSMUST00000108503
ENSMUSG00000050840	4.44563	3.74157	5.03234	-1.55281	-0.634884	0.0317974	0.218348	Cdh20	ENSMUST00000062528
[truncated: 11,722 more rows]
