# Supplementary material for: Control of mouse limb initiation and antero-posterior patterning by Meis transcription factors
Source: Nat Commun. 2021 May 25;12:3086. doi: 10.1038/s41467-021-23373-9 (PMC8149412; doi:10.1038/s41467-021-23373-9)
Supplement: Supplementary file 4 — Supplementary Data 2 [file 41467_2021_23373_MOESM4_ESM.xlsx]

## Sheet: FL peaks
Supplementary Data 2. Full list of Meis ChIPseq peaks (FL)
chr1	4561866	4562405	FL.mm9_peak_1
chr1	7768331	7768562	FL.mm9_peak_6
chr1	9574080	9574410	FL.mm9_peak_10
chr1	9978696	9979001	FL.mm9_peak_15
chr1	12824707	12824885	FL.mm9_peak_23
chr1	13761169	13761448	FL.mm9_peak_25
chr1	13797988	13798204	FL.mm9_peak_26
chr1	13825095	13825347	FL.mm9_peak_27
chr1	13918189	13918333	FL.mm9_peak_28
chr1	14135876	14136545	FL.mm9_peak_31
chr1	14297343	14297596	FL.mm9_peak_33
chr1	14335030	14335303	FL.mm9_peak_34
chr1	14560644	14560970	FL.mm9_peak_36
chr1	14625870	14626082	FL.mm9_peak_39
chr1	14652034	14652183	FL.mm9_peak_40
chr1	14652950	14653149	FL.mm9_peak_41
chr1	14677441	14677631	FL.mm9_peak_42
chr1	14832506	14833017	FL.mm9_peak_44a
chr1	14832506	14833017	FL.mm9_peak_44b
chr1	14837549	14837881	FL.mm9_peak_45
chr1	15441948	15442261	FL.mm9_peak_49
chr1	16219650	16220102	FL.mm9_peak_53
chr1	16239049	16239537	FL.mm9_peak_55a
chr1	16239049	16239537	FL.mm9_peak_55b
chr1	16283932	16284138	FL.mm9_peak_56
chr1	17228126	17228457	FL.mm9_peak_59
chr1	24203021	24203289	FL.mm9_peak_68
chr1	28082632	28082925	FL.mm9_peak_74
chr1	28622714	28622934	FL.mm9_peak_76
chr1	28790509	28790628	FL.mm9_peak_77
chr1	29747566	29747848	FL.mm9_peak_81
chr1	31115151	31115282	FL.mm9_peak_83
chr1	31115722	31115865	FL.mm9_peak_84
chr1	32987269	32987473	FL.mm9_peak_87
chr1	33258589	33258850	FL.mm9_peak_88
chr1	33521221	33521345	FL.mm9_peak_89
chr1	36000261	36000555	FL.mm9_peak_104
chr1	36010595	36010792	FL.mm9_peak_105
chr1	37755164	37755503	FL.mm9_peak_129
chr1	38452137	38452338	FL.mm9_peak_133
chr1	38567737	38568179	FL.mm9_peak_137a
chr1	38567737	38568179	FL.mm9_peak_137b
chr1	38569680	38569969	FL.mm9_peak_138a
chr1	38569680	38569969	FL.mm9_peak_138b
chr1	38595349	38595508	FL.mm9_peak_139
chr1	38602219	38602378	FL.mm9_peak_140
chr1	38602448	38602781	FL.mm9_peak_141
chr1	38688288	38689161	FL.mm9_peak_146a
chr1	38688288	38689161	FL.mm9_peak_146b
chr1	38688288	38689161	FL.mm9_peak_146c
chr1	38814589	38815221	FL.mm9_peak_148
chr1	38823860	38824132	FL.mm9_peak_152
chr1	41324144	41324432	FL.mm9_peak_167
chr1	41667645	41668149	FL.mm9_peak_169
chr1	42292187	42292401	FL.mm9_peak_172
chr1	42316514	42316699	FL.mm9_peak_174
chr1	43039961	43040249	FL.mm9_peak_178
chr1	43456043	43456281	FL.mm9_peak_180
chr1	44906151	44906462	FL.mm9_peak_185a
chr1	44906151	44906462	FL.mm9_peak_185b
chr1	45014261	45014460	FL.mm9_peak_186
chr1	45851938	45852103	FL.mm9_peak_190
chr1	47489516	47490167	FL.mm9_peak_195a
chr1	47489516	47490167	FL.mm9_peak_195b
chr1	48510773	48511097	FL.mm9_peak_198
chr1	52298865	52299251	FL.mm9_peak_209a
chr1	52298865	52299251	FL.mm9_peak_209b
chr1	52454276	52454753	FL.mm9_peak_212a
chr1	52454276	52454753	FL.mm9_peak_212b
chr1	53258662	53258885	FL.mm9_peak_215
chr1	54880885	54881245	FL.mm9_peak_219
chr1	54973399	54973618	FL.mm9_peak_222
chr1	55188236	55188369	FL.mm9_peak_224
chr1	55420506	55420832	FL.mm9_peak_227
chr1	55878361	55878589	FL.mm9_peak_228
chr1	55944353	55944670	FL.mm9_peak_230
chr1	56918573	56918843	FL.mm9_peak_233
chr1	56990801	56990957	FL.mm9_peak_236
chr1	57022771	57023391	FL.mm9_peak_237a
chr1	57022771	57023391	FL.mm9_peak_237b
chr1	57153042	57154116	FL.mm9_peak_239a
chr1	57153042	57154116	FL.mm9_peak_239b
chr1	57153042	57154116	FL.mm9_peak_239c
chr1	61158625	61158926	FL.mm9_peak_254
chr1	61168528	61169341	FL.mm9_peak_255a
chr1	61168528	61169341	FL.mm9_peak_255b
chr1	61168528	61169341	FL.mm9_peak_255c
chr1	61168528	61169341	FL.mm9_peak_255d
chr1	61169460	61169981	FL.mm9_peak_256a
chr1	61169460	61169981	FL.mm9_peak_256b
chr1	61355088	61355257	FL.mm9_peak_260
chr1	61362592	61363246	FL.mm9_peak_262
chr1	61698070	61698222	FL.mm9_peak_269
chr1	61698335	61698529	FL.mm9_peak_270
chr1	62429477	62429771	FL.mm9_peak_276
chr1	62694130	62694867	FL.mm9_peak_279a
chr1	62694130	62694867	FL.mm9_peak_279b
chr1	62826565	62827019	FL.mm9_peak_283
chr1	62897851	62897972	FL.mm9_peak_286
chr1	62934229	62934419	FL.mm9_peak_287
chr1	63414653	63414869	FL.mm9_peak_290
chr1	63599592	63599838	FL.mm9_peak_292
chr1	64438224	64438347	FL.mm9_peak_297
chr1	64925278	64926062	FL.mm9_peak_300a
chr1	64925278	64926062	FL.mm9_peak_300b
chr1	66047078	66047322	FL.mm9_peak_301
chr1	66050720	66051505	FL.mm9_peak_302a
chr1	66050720	66051505	FL.mm9_peak_302b
chr1	67187706	67187995	FL.mm9_peak_305
chr1	67837426	67837601	FL.mm9_peak_306
chr1	68678893	68679078	FL.mm9_peak_308
chr1	68834059	68834649	FL.mm9_peak_310a
chr1	68834059	68834649	FL.mm9_peak_310b
chr1	71728814	71729020	FL.mm9_peak_313
chr1	71884282	71884695	FL.mm9_peak_316
chr1	71951019	71951176	FL.mm9_peak_319
chr1	71994218	71994467	FL.mm9_peak_320
chr1	72155106	72155513	FL.mm9_peak_322a
chr1	72155106	72155513	FL.mm9_peak_322b
chr1	72155106	72155513	FL.mm9_peak_322c
chr1	72234808	72235007	FL.mm9_peak_325
chr1	72874151	72874376	FL.mm9_peak_328
chr1	73016100	73016401	FL.mm9_peak_331
chr1	73410014	73410847	FL.mm9_peak_334a
chr1	73410014	73410847	FL.mm9_peak_334b
chr1	73410014	73410847	FL.mm9_peak_334c
chr1	73471664	73471905	FL.mm9_peak_338
chr1	73811189	73811487	FL.mm9_peak_343
chr1	73878868	73879954	FL.mm9_peak_345a
chr1	73878868	73879954	FL.mm9_peak_345b
chr1	73878868	73879954	FL.mm9_peak_345c
chr1	73878868	73879954	FL.mm9_peak_345d
chr1	73878868	73879954	FL.mm9_peak_345e
chr1	73878868	73879954	FL.mm9_peak_345f
chr1	73880074	73880533	FL.mm9_peak_346
chr1	73995345	73995547	FL.mm9_peak_351
chr1	74150291	74150444	FL.mm9_peak_358
chr1	75334730	75335091	FL.mm9_peak_373
chr1	75454484	75454635	FL.mm9_peak_378
chr1	75659347	75659597	FL.mm9_peak_388
chr1	75692204	75692484	FL.mm9_peak_390
chr1	75841176	75841411	FL.mm9_peak_392
chr1	76006282	76006413	FL.mm9_peak_393a
chr1	76006282	76006413	FL.mm9_peak_393b
chr1	76046387	76046628	FL.mm9_peak_396
chr1	76062237	76062571	FL.mm9_peak_398
chr1	76076891	76077124	FL.mm9_peak_399
chr1	76319733	76319969	FL.mm9_peak_402
chr1	76828945	76829231	FL.mm9_peak_406
chr1	76839932	76840303	FL.mm9_peak_407a
chr1	76839932	76840303	FL.mm9_peak_407b
chr1	76862521	76862679	FL.mm9_peak_408
chr1	77216854	77217100	FL.mm9_peak_414
chr1	78018363	78018582	FL.mm9_peak_423
chr1	78106902	78107201	FL.mm9_peak_424
chr1	78125697	78126178	FL.mm9_peak_426
chr1	78335021	78335314	FL.mm9_peak_428
chr1	78837191	78837570	FL.mm9_peak_430
chr1	78916213	78916442	FL.mm9_peak_431
chr1	79180339	79180580	FL.mm9_peak_432
chr1	80217722	80217874	FL.mm9_peak_440
chr1	80774775	80775007	FL.mm9_peak_441
chr1	81913464	81913827	FL.mm9_peak_444a
chr1	81913464	81913827	FL.mm9_peak_444b
chr1	82103462	82103769	FL.mm9_peak_445
chr1	87803586	87803811	FL.mm9_peak_463
chr1	88196846	88197120	FL.mm9_peak_466
chr1	89045242	89045361	FL.mm9_peak_472
chr1	89058112	89058243	FL.mm9_peak_474
chr1	90131645	90132127	FL.mm9_peak_488a
chr1	90131645	90132127	FL.mm9_peak_488b
chr1	90140490	90140716	FL.mm9_peak_490
chr1	90372109	90372228	FL.mm9_peak_504
chr1	90906316	90906514	FL.mm9_peak_512
chr1	90936527	90936710	FL.mm9_peak_514
chr1	91544118	91544460	FL.mm9_peak_522a
chr1	91544118	91544460	FL.mm9_peak_522b
chr1	91823940	91824295	FL.mm9_peak_528
chr1	91865025	91865299	FL.mm9_peak_529a
chr1	91865025	91865299	FL.mm9_peak_529b
chr1	91885486	91885717	FL.mm9_peak_530
chr1	91889527	91889723	FL.mm9_peak_531
chr1	92015714	92016366	FL.mm9_peak_532
chr1	92150066	92150322	FL.mm9_peak_539
chr1	92194342	92194634	FL.mm9_peak_541
chr1	92196795	92197260	FL.mm9_peak_544a
chr1	92196795	92197260	FL.mm9_peak_544b
chr1	92271190	92271752	FL.mm9_peak_550
chr1	92440971	92441152	FL.mm9_peak_556
chr1	92449850	92450091	FL.mm9_peak_557
chr1	92450691	92450979	FL.mm9_peak_558a
chr1	92450691	92450979	FL.mm9_peak_558b
chr1	92640639	92640928	FL.mm9_peak_561
chr1	92898291	92898412	FL.mm9_peak_566
chr1	92949327	92949694	FL.mm9_peak_569
chr1	93625960	93626114	FL.mm9_peak_577
chr1	93628145	93628669	FL.mm9_peak_578a
chr1	93628145	93628669	FL.mm9_peak_578b
chr1	93655567	93655747	FL.mm9_peak_579
chr1	93741380	93741603	FL.mm9_peak_580
chr1	93980570	93980765	FL.mm9_peak_586
chr1	94234097	94234323	FL.mm9_peak_591a
chr1	94234097	94234323	FL.mm9_peak_591b
chr1	94688196	94688316	FL.mm9_peak_600
chr1	94688416	94688579	FL.mm9_peak_601
chr1	98259516	98259889	FL.mm9_peak_626a
chr1	98259516	98259889	FL.mm9_peak_626b
chr1	98298101	98298325	FL.mm9_peak_627
chr1	98589557	98589676	FL.mm9_peak_630
chr1	99871635	99871766	FL.mm9_peak_632
chr1	106829822	106829948	FL.mm9_peak_636
chr1	113596046	113596327	FL.mm9_peak_645
chr1	115829314	115829487	FL.mm9_peak_647
chr1	120673373	120673657	FL.mm9_peak_651
chr1	120950187	120950451	FL.mm9_peak_661
chr1	121441421	121441588	FL.mm9_peak_669
chr1	121538252	121538427	FL.mm9_peak_670
chr1	122583546	122583812	FL.mm9_peak_677
chr1	122636180	122636466	FL.mm9_peak_678
chr1	122807418	122807654	FL.mm9_peak_682
chr1	123667479	123667984	FL.mm9_peak_688a
chr1	123667479	123667984	FL.mm9_peak_688b
chr1	128408715	128409004	FL.mm9_peak_692
chr1	128599652	128599839	FL.mm9_peak_694
chr1	128868765	128868884	FL.mm9_peak_697
chr1	128936964	128937125	FL.mm9_peak_699
chr1	128942828	128942953	FL.mm9_peak_701
chr1	129765597	129765871	FL.mm9_peak_706
chr1	131572347	131572881	FL.mm9_peak_717a
chr1	131572347	131572881	FL.mm9_peak_717b
chr1	132774809	132774989	FL.mm9_peak_719
chr1	134523066	134523202	FL.mm9_peak_745
chr1	134584690	134584957	FL.mm9_peak_746
chr1	135305802	135305987	FL.mm9_peak_760
chr1	135781456	135781598	FL.mm9_peak_766
chr1	137556428	137556585	FL.mm9_peak_788
chr1	138033863	138034009	FL.mm9_peak_802
chr1	138409026	138409161	FL.mm9_peak_807
chr1	138674108	138674301	FL.mm9_peak_811
chr1	139790779	139790946	FL.mm9_peak_816
chr1	140144184	140144389	FL.mm9_peak_820
chr1	140241529	140241774	FL.mm9_peak_821
chr1	140281744	140282300	FL.mm9_peak_823
chr1	140615931	140616228	FL.mm9_peak_825
chr1	140632950	140633292	FL.mm9_peak_826a
chr1	140632950	140633292	FL.mm9_peak_826b
chr1	140659430	140659888	FL.mm9_peak_827
chr1	140989304	140989813	FL.mm9_peak_830
chr1	141090566	141090869	FL.mm9_peak_832
chr1	141104818	141105070	FL.mm9_peak_833
chr1	141216410	141216641	FL.mm9_peak_834a
chr1	141216410	141216641	FL.mm9_peak_834b
chr1	142150826	142151037	FL.mm9_peak_835
chr1	142306124	142306478	FL.mm9_peak_836
chr1	142348614	142348855	FL.mm9_peak_837a
chr1	142348614	142348855	FL.mm9_peak_837b
chr1	145837425	145837575	FL.mm9_peak_843
chr1	148624345	148624492	FL.mm9_peak_848
chr1	150889707	150890031	FL.mm9_peak_849
chr1	152327638	152328001	FL.mm9_peak_852
chr1	152553790	152553922	FL.mm9_peak_857
chr1	152841762	152842008	FL.mm9_peak_861
chr1	153477114	153477346	FL.mm9_peak_864
chr1	154269380	154269867	FL.mm9_peak_868a
chr1	154269380	154269867	FL.mm9_peak_868b
chr1	154938029	154938311	FL.mm9_peak_875
chr1	156924883	156925089	FL.mm9_peak_887
chr1	157262693	157262954	FL.mm9_peak_892
chr1	157451811	157452186	FL.mm9_peak_893a
chr1	157451811	157452186	FL.mm9_peak_893b
chr1	157527832	157528288	FL.mm9_peak_894
chr1	158114396	158114680	FL.mm9_peak_901
chr1	158544366	158544593	FL.mm9_peak_904
chr1	158604066	158604199	FL.mm9_peak_906
chr1	158674724	158675091	FL.mm9_peak_907a
chr1	158674724	158675091	FL.mm9_peak_907b
chr1	158682179	158682445	FL.mm9_peak_908
chr1	158711153	158711389	FL.mm9_peak_911
chr1	159731754	159732091	FL.mm9_peak_918
chr1	162011363	162011530	FL.mm9_peak_930
chr1	163914217	163914811	FL.mm9_peak_937a
chr1	163914217	163914811	FL.mm9_peak_937b
chr1	163915210	163915507	FL.mm9_peak_938
chr1	163950455	163951146	FL.mm9_peak_942a
chr1	163950455	163951146	FL.mm9_peak_942b
chr1	163968320	163968460	FL.mm9_peak_943
chr1	164184489	164184864	FL.mm9_peak_950
chr1	164185100	164185350	FL.mm9_peak_951
chr1	164276596	164277026	FL.mm9_peak_953
chr1	165090175	165090333	FL.mm9_peak_957
chr1	165116041	165116738	FL.mm9_peak_958a
chr1	165116041	165116738	FL.mm9_peak_958b
chr1	165296432	165296617	FL.mm9_peak_962
chr1	165304668	165304934	FL.mm9_peak_963
chr1	165374566	165374790	FL.mm9_peak_965
chr1	165600869	165601148	FL.mm9_peak_972
chr1	165638589	165638739	FL.mm9_peak_976
chr1	165709568	165709729	FL.mm9_peak_978
chr1	165837487	165838398	FL.mm9_peak_983a
chr1	165837487	165838398	FL.mm9_peak_983b
chr1	165837487	165838398	FL.mm9_peak_983c
chr1	165837487	165838398	FL.mm9_peak_983d
chr1	167258007	167258177	FL.mm9_peak_991
chr1	167716487	167716801	FL.mm9_peak_995
chr1	167736537	167736785	FL.mm9_peak_997
chr1	167766436	167766962	FL.mm9_peak_999
chr1	167979411	167979576	FL.mm9_peak_1001
chr1	168048009	168048202	FL.mm9_peak_1003
chr1	168060989	168061114	FL.mm9_peak_1004
chr1	168161956	168162183	FL.mm9_peak_1005
chr1	169819008	169819152	FL.mm9_peak_1016
chr1	169859960	169860079	FL.mm9_peak_1017
chr1	170160535	170160667	FL.mm9_peak_1018
chr1	170227594	170227750	FL.mm9_peak_1020
chr1	170332866	170333124	FL.mm9_peak_1024
chr1	170691818	170692049	FL.mm9_peak_1030
chr1	170981708	170981915	FL.mm9_peak_1031
chr1	171085721	171085893	FL.mm9_peak_1033
chr1	171177511	171177693	FL.mm9_peak_1040
chr1	171194518	171194984	FL.mm9_peak_1041a
chr1	171194518	171194984	FL.mm9_peak_1041b
chr1	171195038	171195210	FL.mm9_peak_1042
chr1	171198638	171198904	FL.mm9_peak_1043
chr1	171284175	171284557	FL.mm9_peak_1044
chr1	171991414	171991564	FL.mm9_peak_1046
chr1	173138931	173139060	FL.mm9_peak_1057
chr1	176672846	176673261	FL.mm9_peak_1072
chr1	176958970	176959318	FL.mm9_peak_1073
chr1	178929122	178929326	FL.mm9_peak_1077
chr1	180591680	180591992	FL.mm9_peak_1083
chr1	180607488	180607649	FL.mm9_peak_1085
chr1	180658454	180658597	FL.mm9_peak_1086
chr1	180850230	180850761	FL.mm9_peak_1091
chr1	181016297	181016416	FL.mm9_peak_1095
chr1	181073295	181073548	FL.mm9_peak_1098
chr1	181108214	181108342	FL.mm9_peak_1099
chr1	181113139	181113296	FL.mm9_peak_1100
chr1	181168764	181169105	FL.mm9_peak_1103
chr1	181239675	181239953	FL.mm9_peak_1104
chr1	181391153	181391294	FL.mm9_peak_1108
chr1	181403943	181404693	FL.mm9_peak_1109
chr1	181888756	181888879	FL.mm9_peak_1113
chr1	182477910	182478122	FL.mm9_peak_1123
chr1	182930964	182931125	FL.mm9_peak_1136
chr1	186617244	186617421	FL.mm9_peak_1166
chr1	186903406	186903564	FL.mm9_peak_1167
chr1	187477534	187477733	FL.mm9_peak_1169
chr1	187554978	187555476	FL.mm9_peak_1172
chr1	187658184	187658370	FL.mm9_peak_1176
chr1	187987606	187987753	FL.mm9_peak_1179
chr1	188006576	188006807	FL.mm9_peak_1181
chr1	188091240	188091717	FL.mm9_peak_1183a
chr1	188091240	188091717	FL.mm9_peak_1183b
chr1	188259045	188259666	FL.mm9_peak_1186
chr1	188812328	188812552	FL.mm9_peak_1190
chr1	189242264	189242551	FL.mm9_peak_1192
chr1	189451268	189451628	FL.mm9_peak_1195
chr1	189678098	189678455	FL.mm9_peak_1196
chr1	189854170	189854438	FL.mm9_peak_1199
chr1	189906786	189907120	FL.mm9_peak_1202
chr1	190281127	190281475	FL.mm9_peak_1205
chr1	190373751	190373944	FL.mm9_peak_1206
chr1	190717564	190717787	FL.mm9_peak_1207
chr1	190874089	190874408	FL.mm9_peak_1209
chr1	191447663	191448623	FL.mm9_peak_1211
chr1	191448804	191448967	FL.mm9_peak_1212
chr1	192349732	192350311	FL.mm9_peak_1222a
chr1	192349732	192350311	FL.mm9_peak_1222b
chr1	192349732	192350311	FL.mm9_peak_1222c
chr1	193008692	193008838	FL.mm9_peak_1227
chr1	194201490	194201881	FL.mm9_peak_1240
chr1	194622737	194622990	FL.mm9_peak_1246
chr1	194687846	194688007	FL.mm9_peak_1249
chr1	195275959	195276078	FL.mm9_peak_1253
chr1	195451466	195451689	FL.mm9_peak_1257
chr1	195797964	195798109	FL.mm9_peak_1258
chr1	195852206	195852374	FL.mm9_peak_1260
chr1	196505310	196505708	FL.mm9_peak_1269
chr10	5632992	5633413	FL.mm9_peak_1278
chr10	7790642	7790766	FL.mm9_peak_1295
chr10	7933884	7934199	FL.mm9_peak_1298
chr10	7943864	7944396	FL.mm9_peak_1300
chr10	8930371	8930628	FL.mm9_peak_1313
chr10	9158050	9158427	FL.mm9_peak_1315
chr10	9241206	9241330	FL.mm9_peak_1317
chr10	12272394	12272639	FL.mm9_peak_1330
chr10	13434153	13434375	FL.mm9_peak_1333
chr10	13569966	13570162	FL.mm9_peak_1334
chr10	13770885	13771400	FL.mm9_peak_1335a
chr10	13770885	13771400	FL.mm9_peak_1335b
chr10	14183988	14184236	FL.mm9_peak_1337
chr10	16968144	16968668	FL.mm9_peak_1346a
chr10	16968144	16968668	FL.mm9_peak_1346b
chr10	17445581	17445965	FL.mm9_peak_1349
chr10	17447576	17447889	FL.mm9_peak_1350
chr10	18073996	18074198	FL.mm9_peak_1351
chr10	19234665	19234867	FL.mm9_peak_1355
chr10	19970112	19970255	FL.mm9_peak_1358
chr10	20595994	20596220	FL.mm9_peak_1360
chr10	23431409	23431604	FL.mm9_peak_1383
chr10	23431837	23432199	FL.mm9_peak_1384a
chr10	23431837	23432199	FL.mm9_peak_1384b
chr10	23978808	23979026	FL.mm9_peak_1387
chr10	24646397	24646527	FL.mm9_peak_1389
chr10	24781517	24781668	FL.mm9_peak_1392
chr10	24952880	24953124	FL.mm9_peak_1394
chr10	25106157	25106380	FL.mm9_peak_1397
chr10	25672652	25672936	FL.mm9_peak_1398
chr10	25946612	25946772	FL.mm9_peak_1400
chr10	26783727	26783850	FL.mm9_peak_1407
chr10	26918233	26918492	FL.mm9_peak_1408
chr10	27774447	27774674	FL.mm9_peak_1410
chr10	27793549	27793722	FL.mm9_peak_1411
chr10	28031217	28031487	FL.mm9_peak_1415
chr10	28085147	28085518	FL.mm9_peak_1416
chr10	28085946	28086428	FL.mm9_peak_1417
chr10	28089659	28089921	FL.mm9_peak_1418
chr10	28101882	28102311	FL.mm9_peak_1419
chr10	29391909	29392071	FL.mm9_peak_1425
chr10	29406927	29407137	FL.mm9_peak_1426
chr10	29456484	29456982	FL.mm9_peak_1428
chr10	29514560	29514809	FL.mm9_peak_1431
chr10	31020023	31020235	FL.mm9_peak_1437
chr10	34232272	34232645	FL.mm9_peak_1441
chr10	34591440	34592065	FL.mm9_peak_1442a
chr10	34591440	34592065	FL.mm9_peak_1442b
chr10	34591440	34592065	FL.mm9_peak_1442c
chr10	36204639	36205039	FL.mm9_peak_1444
chr10	37356888	37357024	FL.mm9_peak_1452
chr10	37580724	37581058	FL.mm9_peak_1454
chr10	38008600	38009171	FL.mm9_peak_1458a
chr10	38008600	38009171	FL.mm9_peak_1458b
chr10	38060689	38060856	FL.mm9_peak_1459
chr10	38408277	38408586	FL.mm9_peak_1462
chr10	38416006	38416242	FL.mm9_peak_1463
chr10	38882613	38882855	FL.mm9_peak_1466
chr10	39150267	39150438	FL.mm9_peak_1469
chr10	39244383	39244577	FL.mm9_peak_1470
chr10	39379548	39379667	FL.mm9_peak_1478
chr10	40059294	40059464	FL.mm9_peak_1483
chr10	41012620	41013085	FL.mm9_peak_1490a
chr10	41012620	41013085	FL.mm9_peak_1490b
chr10	41996035	41996215	FL.mm9_peak_1497
chr10	42746962	42747128	FL.mm9_peak_1505
chr10	43344231	43344743	FL.mm9_peak_1508a
chr10	43344231	43344743	FL.mm9_peak_1508b
chr10	43442604	43442781	FL.mm9_peak_1510
chr10	44219495	44219919	FL.mm9_peak_1512a
chr10	44219495	44219919	FL.mm9_peak_1512b
chr10	44699356	44699557	FL.mm9_peak_1513
chr10	44765229	44765438	FL.mm9_peak_1514
chr10	44949513	44950194	FL.mm9_peak_1518
chr10	45501761	45501919	FL.mm9_peak_1521
chr10	45613627	45613863	FL.mm9_peak_1524
chr10	46480754	46481110	FL.mm9_peak_1528
chr10	50453337	50453680	FL.mm9_peak_1532
chr10	50482855	50483116	FL.mm9_peak_1533
chr10	50483209	50483849	FL.mm9_peak_1534
chr10	50953503	50953634	FL.mm9_peak_1535
chr10	50955667	50955813	FL.mm9_peak_1536
chr10	52816352	52816538	FL.mm9_peak_1539
chr10	52827867	52828000	FL.mm9_peak_1541
chr10	53154614	53154953	FL.mm9_peak_1545
chr10	53778513	53779319	FL.mm9_peak_1552a
chr10	53778513	53779319	FL.mm9_peak_1552b
chr10	54085107	54085262	FL.mm9_peak_1555
chr10	55075138	55075340	FL.mm9_peak_1556
chr10	55521437	55521603	FL.mm9_peak_1558
chr10	56767611	56767829	FL.mm9_peak_1562
chr10	57688018	57688160	FL.mm9_peak_1564
chr10	58577597	58577716	FL.mm9_peak_1575
chr10	58671862	58671988	FL.mm9_peak_1576
chr10	60052896	60053401	FL.mm9_peak_1596a
chr10	60052896	60053401	FL.mm9_peak_1596b
chr10	60289448	60289842	FL.mm9_peak_1606
chr10	61286025	61286205	FL.mm9_peak_1630
chr10	61286435	61286731	FL.mm9_peak_1631
chr10	61406269	61406588	FL.mm9_peak_1635
chr10	62254499	62254684	FL.mm9_peak_1650
chr10	62306591	62306714	FL.mm9_peak_1651
chr10	65640070	65640522	FL.mm9_peak_1667a
chr10	65640070	65640522	FL.mm9_peak_1667b
chr10	66010655	66011224	FL.mm9_peak_1669a
chr10	66010655	66011224	FL.mm9_peak_1669b
chr10	66289541	66289855	FL.mm9_peak_1671a
chr10	66289541	66289855	FL.mm9_peak_1671b
chr10	67554052	67554223	FL.mm9_peak_1680
chr10	67807745	67808263	FL.mm9_peak_1689
chr10	67819396	67819531	FL.mm9_peak_1690
chr10	68262656	68263343	FL.mm9_peak_1694a
chr10	68262656	68263343	FL.mm9_peak_1694b
chr10	68262656	68263343	FL.mm9_peak_1694c
chr10	68716081	68716331	FL.mm9_peak_1698
chr10	68741536	68742093	FL.mm9_peak_1700
chr10	69201504	69201996	FL.mm9_peak_1707a
chr10	69201504	69201996	FL.mm9_peak_1707b
chr10	69388123	69388259	FL.mm9_peak_1708
chr10	70446459	70446675	FL.mm9_peak_1717
chr10	70483374	70483612	FL.mm9_peak_1719
chr10	70561690	70561854	FL.mm9_peak_1721
chr10	74288724	74288870	FL.mm9_peak_1729
chr10	74561302	74561636	FL.mm9_peak_1734
chr10	76049043	76049173	FL.mm9_peak_1752
chr10	76627575	76627771	FL.mm9_peak_1757
chr10	79551650	79551769	FL.mm9_peak_1830
chr10	80039626	80039827	FL.mm9_peak_1871
chr10	80126245	80126375	FL.mm9_peak_1879
chr10	80237208	80237501	FL.mm9_peak_1881
chr10	80384003	80384212	FL.mm9_peak_1895
chr10	83377440	83378083	FL.mm9_peak_1953a
chr10	83377440	83378083	FL.mm9_peak_1953b
chr10	83420105	83420590	FL.mm9_peak_1954a
chr10	83420105	83420590	FL.mm9_peak_1954b
chr10	83455210	83455882	FL.mm9_peak_1956
chr10	83765809	83766148	FL.mm9_peak_1960
chr10	83991775	83991980	FL.mm9_peak_1964
chr10	84379941	84380210	FL.mm9_peak_1968a
chr10	84379941	84380210	FL.mm9_peak_1968b
chr10	85646363	85646523	FL.mm9_peak_1979
chr10	86949100	86949297	FL.mm9_peak_1991
chr10	87326092	87326247	FL.mm9_peak_1994
chr10	87330404	87330819	FL.mm9_peak_1995
chr10	87331566	87331731	FL.mm9_peak_1996
chr10	87331807	87332056	FL.mm9_peak_1997
chr10	88066230	88066472	FL.mm9_peak_2002
chr10	88067648	88068021	FL.mm9_peak_2003
chr10	90146515	90146823	FL.mm9_peak_2007
chr10	90699304	90699693	FL.mm9_peak_2009
chr10	90789600	90789750	FL.mm9_peak_2012
chr10	90899058	90899197	FL.mm9_peak_2013
chr10	91210305	91210768	FL.mm9_peak_2017a
chr10	91210305	91210768	FL.mm9_peak_2017b
chr10	93693149	93693480	FL.mm9_peak_2036
chr10	94546347	94546662	FL.mm9_peak_2042a
chr10	94546347	94546662	FL.mm9_peak_2042b
chr10	94776899	94777043	FL.mm9_peak_2046
chr10	96007993	96008313	FL.mm9_peak_2055a
chr10	96007993	96008313	FL.mm9_peak_2055b
chr10	96267096	96267263	FL.mm9_peak_2057
chr10	96480200	96480541	FL.mm9_peak_2058
chr10	96510310	96510679	FL.mm9_peak_2059a
chr10	96510310	96510679	FL.mm9_peak_2059b
chr10	97720724	97720845	FL.mm9_peak_2063
chr10	97721010	97721175	FL.mm9_peak_2064
chr10	98294213	98294409	FL.mm9_peak_2066
chr10	98429324	98429559	FL.mm9_peak_2068
chr10	98761447	98761935	FL.mm9_peak_2071a
chr10	98761447	98761935	FL.mm9_peak_2071b
chr10	98764795	98764973	FL.mm9_peak_2072
chr10	99274861	99274982	FL.mm9_peak_2077
chr10	99726771	99727036	FL.mm9_peak_2079
chr10	100217725	100217851	FL.mm9_peak_2080
chr10	100254889	100255057	FL.mm9_peak_2081
chr10	100255223	100255375	FL.mm9_peak_2082
chr10	101233296	101234138	FL.mm9_peak_2086a
chr10	101233296	101234138	FL.mm9_peak_2086b
chr10	101245718	101246336	FL.mm9_peak_2087a
chr10	101245718	101246336	FL.mm9_peak_2087b
chr10	102376589	102377212	FL.mm9_peak_2092a
chr10	102376589	102377212	FL.mm9_peak_2092b
chr10	102376589	102377212	FL.mm9_peak_2092c
chr10	102410035	102410161	FL.mm9_peak_2093
chr10	102548785	102549228	FL.mm9_peak_2098a
chr10	102548785	102549228	FL.mm9_peak_2098b
chr10	103189429	103189600	FL.mm9_peak_2099
chr10	103372834	103373210	FL.mm9_peak_2100
chr10	103850835	103851151	FL.mm9_peak_2108a
chr10	103850835	103851151	FL.mm9_peak_2108b
chr10	104029259	104029621	FL.mm9_peak_2112a
chr10	104029259	104029621	FL.mm9_peak_2112b
chr10	104097256	104097639	FL.mm9_peak_2113
chr10	104462948	104463175	FL.mm9_peak_2119
chr10	104664612	104664949	FL.mm9_peak_2123
chr10	104860666	104861010	FL.mm9_peak_2124
chr10	104864613	104865331	FL.mm9_peak_2126a
chr10	104864613	104865331	FL.mm9_peak_2126b
chr10	104864613	104865331	FL.mm9_peak_2126c
chr10	104928287	104928633	FL.mm9_peak_2129
chr10	107831396	107831768	FL.mm9_peak_2139a
chr10	107831396	107831768	FL.mm9_peak_2139b
chr10	110348390	110348895	FL.mm9_peak_2148a
chr10	110348390	110348895	FL.mm9_peak_2148b
chr10	111167608	111167748	FL.mm9_peak_2159
chr10	115614931	115615209	FL.mm9_peak_2173
chr10	116134797	116135011	FL.mm9_peak_2174
chr10	116135130	116135255	FL.mm9_peak_2175
chr10	116402407	116402642	FL.mm9_peak_2178
chr10	116470880	116471111	FL.mm9_peak_2181
chr10	116640735	116640944	FL.mm9_peak_2184
chr10	116981595	116981762	FL.mm9_peak_2186
chr10	116988498	116988806	FL.mm9_peak_2187
chr10	117020519	117021168	FL.mm9_peak_2188a
chr10	117020519	117021168	FL.mm9_peak_2188b
chr10	117547366	117547585	FL.mm9_peak_2191
chr10	117558847	117558986	FL.mm9_peak_2192
chr10	118551825	118552077	FL.mm9_peak_2194
chr10	119806616	119806808	FL.mm9_peak_2207
chr10	119858096	119858296	FL.mm9_peak_2211
chr10	119870325	119870574	FL.mm9_peak_2212
chr10	119950725	119950907	FL.mm9_peak_2215
chr10	120049416	120049679	FL.mm9_peak_2221
chr10	120097715	120097834	FL.mm9_peak_2223
chr10	120158034	120158320	FL.mm9_peak_2227
chr10	120181439	120181893	FL.mm9_peak_2228a
chr10	120181439	120181893	FL.mm9_peak_2228b
chr10	120201169	120201598	FL.mm9_peak_2229a
chr10	120201169	120201598	FL.mm9_peak_2229b
chr10	120258924	120259337	FL.mm9_peak_2233
chr10	120303237	120303862	FL.mm9_peak_2234a
chr10	120303237	120303862	FL.mm9_peak_2234b
chr10	120309316	120309706	FL.mm9_peak_2235a
chr10	120309316	120309706	FL.mm9_peak_2235b
chr10	120681033	120681233	FL.mm9_peak_2237
chr10	122159793	122159917	FL.mm9_peak_2251
chr10	122207512	122207631	FL.mm9_peak_2252
chr10	122323620	122323997	FL.mm9_peak_2256a
chr10	122323620	122323997	FL.mm9_peak_2256b
chr10	122324651	122324889	FL.mm9_peak_2257
chr10	122360764	122360922	FL.mm9_peak_2258
chr10	124764319	124764541	FL.mm9_peak_2265
chr10	124766016	124766199	FL.mm9_peak_2266
chr10	125247193	125247541	FL.mm9_peak_2270
chr10	125247627	125247926	FL.mm9_peak_2271
chr10	125359076	125359472	FL.mm9_peak_2273
chr10	125410870	125411117	FL.mm9_peak_2275
chr10	125442239	125442491	FL.mm9_peak_2276
chr10	125466072	125466221	FL.mm9_peak_2277
chr10	125508503	125508920	FL.mm9_peak_2279a
chr10	125508503	125508920	FL.mm9_peak_2279b
chr10	126859672	126859963	FL.mm9_peak_2298
chr10	127034962	127035191	FL.mm9_peak_2305
chr10	128304730	128304863	FL.mm9_peak_2321
chr11	3027109	3027657	FL.mm9_peak_2323a
chr11	3027109	3027657	FL.mm9_peak_2323b
chr11	3027109	3027657	FL.mm9_peak_2323c
chr11	3032041	3032345	FL.mm9_peak_2327a
chr11	3032041	3032345	FL.mm9_peak_2327b
chr11	3032666	3033145	FL.mm9_peak_2328a
chr11	3032666	3033145	FL.mm9_peak_2328b
chr11	3033997	3034128	FL.mm9_peak_2330
chr11	3034379	3034779	FL.mm9_peak_2331
chr11	3035625	3035820	FL.mm9_peak_2332
chr11	3036404	3036905	FL.mm9_peak_2333a
chr11	3036404	3036905	FL.mm9_peak_2333b
chr11	3036404	3036905	FL.mm9_peak_2333c
chr11	3037247	3037562	FL.mm9_peak_2334a
chr11	3037247	3037562	FL.mm9_peak_2334b
chr11	3042323	3042619	FL.mm9_peak_2335
chr11	3042879	3043235	FL.mm9_peak_2336
chr11	3043566	3043861	FL.mm9_peak_2337a
chr11	3043566	3043861	FL.mm9_peak_2337b
chr11	3044912	3045104	FL.mm9_peak_2340
chr11	3046002	3046183	FL.mm9_peak_2341
chr11	3049729	3049926	FL.mm9_peak_2343
chr11	3052386	3052567	FL.mm9_peak_2346
chr11	3055376	3055647	FL.mm9_peak_2349a
chr11	3055376	3055647	FL.mm9_peak_2349b
chr11	3062840	3063086	FL.mm9_peak_2350
chr11	3068665	3068823	FL.mm9_peak_2352
chr11	3093040	3093597	FL.mm9_peak_2354a
chr11	3093040	3093597	FL.mm9_peak_2354b
chr11	3093040	3093597	FL.mm9_peak_2354c
chr11	4130888	4131011	FL.mm9_peak_2368
chr11	4635804	4636101	FL.mm9_peak_2375
chr11	6580636	6580810	FL.mm9_peak_2408
chr11	6601551	6601758	FL.mm9_peak_2409
chr11	7406328	7406865	FL.mm9_peak_2416a
chr11	7406328	7406865	FL.mm9_peak_2416b
chr11	8423908	8424068	FL.mm9_peak_2417
chr11	8556855	8557233	FL.mm9_peak_2421a
chr11	8556855	8557233	FL.mm9_peak_2421b
chr11	8661808	8662049	FL.mm9_peak_2424
chr11	8714427	8714960	FL.mm9_peak_2427
chr11	9045774	9046102	FL.mm9_peak_2429
chr11	11733222	11733477	FL.mm9_peak_2433
chr11	16951721	16951893	FL.mm9_peak_2441
chr11	17341567	17342496	FL.mm9_peak_2443a
chr11	17341567	17342496	FL.mm9_peak_2443b
chr11	17341567	17342496	FL.mm9_peak_2443c
chr11	17341567	17342496	FL.mm9_peak_2443d
chr11	17350418	17351010	FL.mm9_peak_2444
chr11	17976096	17976451	FL.mm9_peak_2449
chr11	18257255	18257738	FL.mm9_peak_2450
chr11	18296479	18296820	FL.mm9_peak_2452
chr11	18338110	18338282	FL.mm9_peak_2453
chr11	18389925	18390157	FL.mm9_peak_2454
chr11	18612348	18613025	FL.mm9_peak_2457a
chr11	18612348	18613025	FL.mm9_peak_2457b
chr11	18614496	18614797	FL.mm9_peak_2458
chr11	18615031	18615243	FL.mm9_peak_2459
chr11	18647990	18648271	FL.mm9_peak_2460
chr11	18658734	18659214	FL.mm9_peak_2461
chr11	18774397	18774879	FL.mm9_peak_2463
chr11	18783485	18783766	FL.mm9_peak_2464
chr11	18785154	18785273	FL.mm9_peak_2465
chr11	18785746	18785963	FL.mm9_peak_2466
chr11	18844972	18845267	FL.mm9_peak_2469
chr11	18918564	18918784	FL.mm9_peak_2474
chr11	18922444	18922592	FL.mm9_peak_2475
chr11	18957420	18957709	FL.mm9_peak_2478
chr11	19250564	19250733	FL.mm9_peak_2483
chr11	19510296	19510971	FL.mm9_peak_2489a
chr11	19510296	19510971	FL.mm9_peak_2489b
chr11	19637363	19637638	FL.mm9_peak_2492
chr11	19660554	19660937	FL.mm9_peak_2493
chr11	19886613	19886897	FL.mm9_peak_2504a
chr11	19886613	19886897	FL.mm9_peak_2504b
chr11	19911338	19911611	FL.mm9_peak_2506
chr11	21138956	21139178	FL.mm9_peak_2514
chr11	21619897	21620110	FL.mm9_peak_2517
chr11	21901421	21901706	FL.mm9_peak_2519
chr11	23961758	23961970	FL.mm9_peak_2522
chr11	23974051	23974421	FL.mm9_peak_2523
chr11	24145126	24145311	FL.mm9_peak_2531
chr11	24373075	24373248	FL.mm9_peak_2533
chr11	24563904	24564032	FL.mm9_peak_2536
chr11	24582598	24583017	FL.mm9_peak_2538a
chr11	24582598	24583017	FL.mm9_peak_2538b
chr11	24585787	24586311	FL.mm9_peak_2539a
chr11	24585787	24586311	FL.mm9_peak_2539b
chr11	24957190	24957357	FL.mm9_peak_2541
chr11	24963851	24964158	FL.mm9_peak_2542
chr11	26008693	26008872	FL.mm9_peak_2546
chr11	26281348	26281988	FL.mm9_peak_2547
chr11	26381825	26381950	FL.mm9_peak_2548
chr11	26390016	26390348	FL.mm9_peak_2549
chr11	26411750	26411905	FL.mm9_peak_2550
chr11	26925852	26926402	FL.mm9_peak_2551a
chr11	26925852	26926402	FL.mm9_peak_2551b
chr11	28275857	28276048	FL.mm9_peak_2554
chr11	28536829	28537047	FL.mm9_peak_2557
chr11	28734750	28734991	FL.mm9_peak_2558
chr11	28793072	28793286	FL.mm9_peak_2560
chr11	28850880	28851135	FL.mm9_peak_2561
chr11	31491248	31491395	FL.mm9_peak_2568
chr11	31492051	31492338	FL.mm9_peak_2570
chr11	32001115	32001384	FL.mm9_peak_2573
chr11	32041937	32042247	FL.mm9_peak_2574
chr11	32262036	32262224	FL.mm9_peak_2581
chr11	34717743	34718434	FL.mm9_peak_2604a
chr11	34717743	34718434	FL.mm9_peak_2604b
chr11	34717743	34718434	FL.mm9_peak_2604c
chr11	34725561	34725851	FL.mm9_peak_2605
chr11	34984863	34985179	FL.mm9_peak_2609
chr11	34991903	34992125	FL.mm9_peak_2610
chr11	35086912	35087099	FL.mm9_peak_2613
chr11	35178094	35178260	FL.mm9_peak_2616
chr11	35185962	35186411	FL.mm9_peak_2617a
chr11	35185962	35186411	FL.mm9_peak_2617b
chr11	35201156	35201615	FL.mm9_peak_2619a
chr11	35201156	35201615	FL.mm9_peak_2619b
chr11	35248607	35248852	FL.mm9_peak_2624
chr11	35964325	35964486	FL.mm9_peak_2636
chr11	36289398	36289697	FL.mm9_peak_2642
chr11	36614432	36614816	FL.mm9_peak_2644
chr11	36844940	36845409	FL.mm9_peak_2647
chr11	39951340	39951501	FL.mm9_peak_2655
chr11	39951557	39952082	FL.mm9_peak_2656a
chr11	39951557	39952082	FL.mm9_peak_2656b
chr11	42518315	42518441	FL.mm9_peak_2663
chr11	42953440	42953667	FL.mm9_peak_2664
chr11	43447575	43447921	FL.mm9_peak_2665
chr11	44737751	44737932	FL.mm9_peak_2675
chr11	45194009	45194168	FL.mm9_peak_2678
chr11	45915752	45916089	FL.mm9_peak_2685
chr11	46661861	46662573	FL.mm9_peak_2692a
chr11	46661861	46662573	FL.mm9_peak_2692b
chr11	46816416	46816698	FL.mm9_peak_2693
chr11	48491606	48491729	FL.mm9_peak_2700
chr11	49745415	49745805	FL.mm9_peak_2710
chr11	51276805	51276931	FL.mm9_peak_2723
chr11	52455548	52455698	FL.mm9_peak_2737
chr11	52876678	52876980	FL.mm9_peak_2740
chr11	52883343	52883470	FL.mm9_peak_2741
chr11	53874042	53874255	FL.mm9_peak_2752
chr11	54891102	54891286	FL.mm9_peak_2762
chr11	55379803	55380154	FL.mm9_peak_2765
chr11	57530993	57531147	FL.mm9_peak_2774
chr11	57574125	57574317	FL.mm9_peak_2777
chr11	57650431	57650802	FL.mm9_peak_2779
chr11	57651748	57651993	FL.mm9_peak_2780
chr11	57699619	57699891	FL.mm9_peak_2783
chr11	57743004	57743409	FL.mm9_peak_2784a
chr11	57743004	57743409	FL.mm9_peak_2784b
chr11	59754203	59754396	FL.mm9_peak_2809
chr11	60693051	60693333	FL.mm9_peak_2828
chr11	60841749	60842065	FL.mm9_peak_2830
chr11	62834671	62835263	FL.mm9_peak_2842a
chr11	62834671	62835263	FL.mm9_peak_2842b
chr11	62834671	62835263	FL.mm9_peak_2842c
chr11	63066725	63067150	FL.mm9_peak_2845a
chr11	63066725	63067150	FL.mm9_peak_2845b
chr11	63113772	63114133	FL.mm9_peak_2847
chr11	63246850	63247048	FL.mm9_peak_2848
chr11	63592336	63592494	FL.mm9_peak_2853
chr11	63837098	63837230	FL.mm9_peak_2859
chr11	64374020	64374165	FL.mm9_peak_2869
chr11	64401522	64402269	FL.mm9_peak_2870a
chr11	64401522	64402269	FL.mm9_peak_2870b
chr11	64401522	64402269	FL.mm9_peak_2870c
chr11	64448228	64448433	FL.mm9_peak_2872
chr11	64485321	64485790	FL.mm9_peak_2874
chr11	64552610	64552857	FL.mm9_peak_2876
chr11	64559616	64559913	FL.mm9_peak_2877a
chr11	64559616	64559913	FL.mm9_peak_2877b
chr11	64647423	64647768	FL.mm9_peak_2878
chr11	64694178	64694464	FL.mm9_peak_2880
chr11	64713064	64713642	FL.mm9_peak_2882a
chr11	64713064	64713642	FL.mm9_peak_2882b
chr11	64730148	64730673	FL.mm9_peak_2883a
chr11	64730148	64730673	FL.mm9_peak_2883b
chr11	64782368	64783032	FL.mm9_peak_2888a
chr11	64782368	64783032	FL.mm9_peak_2888b
chr11	64782368	64783032	FL.mm9_peak_2888c
chr11	69213191	69213536	FL.mm9_peak_2929a
chr11	69213191	69213536	FL.mm9_peak_2929b
chr11	69224719	69225255	FL.mm9_peak_2932a
chr11	69224719	69225255	FL.mm9_peak_2932b
chr11	69224719	69225255	FL.mm9_peak_2932c
chr11	69374775	69374959	FL.mm9_peak_2937
chr11	69529619	69529813	FL.mm9_peak_2940
chr11	74888132	74888399	FL.mm9_peak_2986
chr11	74952728	74953108	FL.mm9_peak_2988a
chr11	74952728	74953108	FL.mm9_peak_2988b
chr11	76263352	76263631	FL.mm9_peak_3013
chr11	76399771	76400009	FL.mm9_peak_3017
chr11	76472662	76472999	FL.mm9_peak_3019
chr11	77668943	77669186	FL.mm9_peak_3032
chr11	78531465	78531712	FL.mm9_peak_3049
chr11	78544456	78544627	FL.mm9_peak_3050
chr11	79107540	79107922	FL.mm9_peak_3062a
chr11	79107540	79107922	FL.mm9_peak_3062b
chr11	80908563	80908704	FL.mm9_peak_3079
chr11	81199609	81199741	FL.mm9_peak_3085
chr11	81263046	81263331	FL.mm9_peak_3086
chr11	82219910	82220150	FL.mm9_peak_3094
chr11	82332255	82332547	FL.mm9_peak_3098
chr11	82634373	82634584	FL.mm9_peak_3103
chr11	84226041	84226164	FL.mm9_peak_3113
chr11	84243194	84243457	FL.mm9_peak_3114
chr11	85166201	85166337	FL.mm9_peak_3121
chr11	85222645	85222846	FL.mm9_peak_3122
chr11	85244787	85245071	FL.mm9_peak_3123
chr11	85438836	85439048	FL.mm9_peak_3125
chr11	85550734	85551035	FL.mm9_peak_3132a
chr11	85550734	85551035	FL.mm9_peak_3132b
chr11	85613434	85613711	FL.mm9_peak_3136
chr11	85650886	85651056	FL.mm9_peak_3140
chr11	85651230	85651813	FL.mm9_peak_3141a
chr11	85651230	85651813	FL.mm9_peak_3141b
chr11	85651230	85651813	FL.mm9_peak_3141c
chr11	85662699	85662941	FL.mm9_peak_3142
chr11	85689857	85690049	FL.mm9_peak_3144
chr11	85730585	85730884	FL.mm9_peak_3146
chr11	85731449	85731904	FL.mm9_peak_3147
chr11	85829442	85830753	FL.mm9_peak_3148a
chr11	85829442	85830753	FL.mm9_peak_3148b
chr11	85829442	85830753	FL.mm9_peak_3148c
chr11	87236614	87236845	FL.mm9_peak_3154
chr11	87955954	87956132	FL.mm9_peak_3166
chr11	87974039	87974185	FL.mm9_peak_3168
chr11	88111040	88111224	FL.mm9_peak_3174
chr11	88127100	88127503	FL.mm9_peak_3175
chr11	88145857	88146228	FL.mm9_peak_3176
chr11	88274012	88274189	FL.mm9_peak_3180
chr11	88386538	88386996	FL.mm9_peak_3183a
chr11	88386538	88386996	FL.mm9_peak_3183b
chr11	88470180	88470374	FL.mm9_peak_3185
chr11	89269573	89269849	FL.mm9_peak_3192
chr11	89967734	89968102	FL.mm9_peak_3197a
chr11	89967734	89968102	FL.mm9_peak_3197b
chr11	92490720	92490913	FL.mm9_peak_3204
chr11	93679478	93679649	FL.mm9_peak_3208
chr11	93679709	93679851	FL.mm9_peak_3209
chr11	94247627	94247785	FL.mm9_peak_3215
chr11	94738073	94738259	FL.mm9_peak_3224
chr11	94742148	94742370	FL.mm9_peak_3225
chr11	96132467	96132654	FL.mm9_peak_3261
chr11	96165163	96165488	FL.mm9_peak_3263a
chr11	96165163	96165488	FL.mm9_peak_3263b
chr11	96168277	96168554	FL.mm9_peak_3264
chr11	96180419	96180803	FL.mm9_peak_3268a
chr11	96180419	96180803	FL.mm9_peak_3268b
chr11	96187292	96187621	FL.mm9_peak_3274
chr11	96189622	96189838	FL.mm9_peak_3275
chr11	96194014	96194365	FL.mm9_peak_3276a
chr11	96194014	96194365	FL.mm9_peak_3276b
chr11	96194829	96195081	FL.mm9_peak_3278
chr11	96202364	96202638	FL.mm9_peak_3282
chr11	96202892	96203068	FL.mm9_peak_3283
chr11	96205576	96205793	FL.mm9_peak_3285
chr11	96211515	96211809	FL.mm9_peak_3288
chr11	96214156	96215018	FL.mm9_peak_3290a
chr11	96214156	96215018	FL.mm9_peak_3290b
chr11	96214156	96215018	FL.mm9_peak_3290c
chr11	96218256	96218524	FL.mm9_peak_3294
chr11	96221184	96221336	FL.mm9_peak_3295
chr11	96225297	96225555	FL.mm9_peak_3298
chr11	96225779	96226626	FL.mm9_peak_3299a
chr11	96225779	96226626	FL.mm9_peak_3299b
chr11	96232029	96232270	FL.mm9_peak_3302
chr11	96233181	96233450	FL.mm9_peak_3304
chr11	96268648	96269435	FL.mm9_peak_3312a
chr11	96268648	96269435	FL.mm9_peak_3312b
chr11	96268648	96269435	FL.mm9_peak_3312c
chr11	96278937	96279191	FL.mm9_peak_3314
chr11	96282733	96283252	FL.mm9_peak_3315a
chr11	96282733	96283252	FL.mm9_peak_3315b
chr11	96282733	96283252	FL.mm9_peak_3315c
chr11	96283315	96283472	FL.mm9_peak_3316
chr11	96284249	96284412	FL.mm9_peak_3317
chr11	96293141	96293520	FL.mm9_peak_3320
chr11	96293706	96293929	FL.mm9_peak_3321
chr11	96328425	96328734	FL.mm9_peak_3322
chr11	96343884	96344324	FL.mm9_peak_3323a
chr11	96343884	96344324	FL.mm9_peak_3323b
chr11	96548180	96548666	FL.mm9_peak_3333
chr11	96725017	96725392	FL.mm9_peak_3335
chr11	96753402	96753742	FL.mm9_peak_3337
chr11	97641531	97641662	FL.mm9_peak_3375
chr11	98784299	98784516	FL.mm9_peak_3393
chr11	98829827	98830280	FL.mm9_peak_3400
chr11	98910951	98911206	FL.mm9_peak_3405
chr11	98974523	98974725	FL.mm9_peak_3409
chr11	98994859	98994985	FL.mm9_peak_3412
chr11	101565630	101565800	FL.mm9_peak_3437
chr11	101677118	101677441	FL.mm9_peak_3438
chr11	101751126	101751318	FL.mm9_peak_3442
chr11	101758245	101758541	FL.mm9_peak_3443
chr11	101762730	101763110	FL.mm9_peak_3444
chr11	101826067	101826299	FL.mm9_peak_3446
chr11	101829737	101829944	FL.mm9_peak_3447
chr11	101888560	101888714	FL.mm9_peak_3449
chr11	106649443	106649702	FL.mm9_peak_3514
chr11	107181295	107181492	FL.mm9_peak_3520
chr11	107434706	107434939	FL.mm9_peak_3525
chr11	108746797	108747005	FL.mm9_peak_3536
chr11	109006343	109006494	FL.mm9_peak_3540
chr11	109104258	109104436	FL.mm9_peak_3541
chr11	109761802	109762277	FL.mm9_peak_3547a
chr11	109761802	109762277	FL.mm9_peak_3547b
chr11	110506481	110506720	FL.mm9_peak_3550
chr11	111403056	111403268	FL.mm9_peak_3556
chr11	111576613	111577165	FL.mm9_peak_3559a
chr11	111576613	111577165	FL.mm9_peak_3559b
chr11	111593411	111593923	FL.mm9_peak_3561a
chr11	111593411	111593923	FL.mm9_peak_3561b
chr11	111679663	111679797	FL.mm9_peak_3564
chr11	111690105	111690287	FL.mm9_peak_3565
chr11	111700415	111700614	FL.mm9_peak_3567
chr11	111823214	111823420	FL.mm9_peak_3570
chr11	111889229	111889670	FL.mm9_peak_3571
chr11	111986670	111986868	FL.mm9_peak_3575
chr11	111999023	111999262	FL.mm9_peak_3576
chr11	112374010	112374160	FL.mm9_peak_3583
chr11	112424425	112424706	FL.mm9_peak_3584a
chr11	112424425	112424706	FL.mm9_peak_3584b
chr11	112514958	112515279	FL.mm9_peak_3586
chr11	112598286	112598521	FL.mm9_peak_3587
chr11	112665455	112665595	FL.mm9_peak_3588
chr11	112679672	112679975	FL.mm9_peak_3589
chr11	112875626	112876132	FL.mm9_peak_3592a
chr11	112875626	112876132	FL.mm9_peak_3592b
chr11	113195914	113196125	FL.mm9_peak_3596
chr11	114027055	114027279	FL.mm9_peak_3618
chr11	114305428	114305554	FL.mm9_peak_3623
chr11	114565927	114566076	FL.mm9_peak_3631
chr11	115060451	115060623	FL.mm9_peak_3642
chr11	115072106	115072304	FL.mm9_peak_3644
chr11	115097942	115098310	FL.mm9_peak_3647
chr11	115180191	115180360	FL.mm9_peak_3655
chr11	115328613	115328770	FL.mm9_peak_3660
chr11	115669178	115669298	FL.mm9_peak_3664
chr11	117141487	117141675	FL.mm9_peak_3712
chr11	117221447	117221746	FL.mm9_peak_3718a
chr11	117221447	117221746	FL.mm9_peak_3718b
chr11	117246738	117246916	FL.mm9_peak_3724
chr11	117291805	117291924	FL.mm9_peak_3731
chr11	117315676	117315868	FL.mm9_peak_3733
chr11	117462238	117462531	FL.mm9_peak_3739
chr11	117817668	117817794	FL.mm9_peak_3753
chr11	118260074	118260204	FL.mm9_peak_3764
chr11	118546762	118547087	FL.mm9_peak_3780
chr11	119038240	119038440	FL.mm9_peak_3803
chr11	119076472	119076756	FL.mm9_peak_3805
chr11	119080936	119081179	FL.mm9_peak_3806
chr11	119385925	119386168	FL.mm9_peak_3814
chr11	119672398	119672644	FL.mm9_peak_3820
chr11	120025552	120025780	FL.mm9_peak_3837a
chr11	120025552	120025780	FL.mm9_peak_3837b
chr11	120046915	120047312	FL.mm9_peak_3839a
chr11	120046915	120047312	FL.mm9_peak_3839b
chr11	120048550	120049092	FL.mm9_peak_3841a
chr11	120048550	120049092	FL.mm9_peak_3841b
chr11	120048550	120049092	FL.mm9_peak_3841c
chr11	120077874	120078121	FL.mm9_peak_3842
chr11	120104461	120104836	FL.mm9_peak_3845
chr11	120105103	120105281	FL.mm9_peak_3846
chr11	120209519	120209762	FL.mm9_peak_3850
chr11	120284340	120284511	FL.mm9_peak_3854
chr11	120439848	120439980	FL.mm9_peak_3862
chr11	120440078	120440455	FL.mm9_peak_3863
chr11	120572136	120572286	FL.mm9_peak_3871
chr12	3843375	3843543	FL.mm9_peak_3891
chr12	4835117	4835280	FL.mm9_peak_3902
chr12	4835335	4835524	FL.mm9_peak_3903
chr12	5172314	5172441	FL.mm9_peak_3909
chr12	6261923	6262042	FL.mm9_peak_3914
chr12	6447188	6447330	FL.mm9_peak_3915
chr12	8506798	8507037	FL.mm9_peak_3926
chr12	8814467	8814595	FL.mm9_peak_3928
chr12	8863065	8863360	FL.mm9_peak_3933
chr12	8896185	8896325	FL.mm9_peak_3935
chr12	9282540	9282977	FL.mm9_peak_3944
chr12	9375457	9375773	FL.mm9_peak_3949
chr12	10054872	10055320	FL.mm9_peak_3958
chr12	10068949	10069101	FL.mm9_peak_3959
chr12	10204783	10205115	FL.mm9_peak_3961a
chr12	10204783	10205115	FL.mm9_peak_3961b
chr12	10283858	10284537	FL.mm9_peak_3963
chr12	10531824	10531995	FL.mm9_peak_3968
chr12	12770652	12770771	FL.mm9_peak_3980
chr12	13056524	13056946	FL.mm9_peak_3983
chr12	13073473	13073933	FL.mm9_peak_3985a
chr12	13073473	13073933	FL.mm9_peak_3985b
chr12	13107767	13108004	FL.mm9_peak_3988a
chr12	13107767	13108004	FL.mm9_peak_3988b
chr12	13127598	13127758	FL.mm9_peak_3989
chr12	13183687	13183815	FL.mm9_peak_3991
chr12	13202370	13202594	FL.mm9_peak_3993
chr12	13202837	13203001	FL.mm9_peak_3994
chr12	13204966	13205459	FL.mm9_peak_3995
chr12	13719403	13719587	FL.mm9_peak_3999
chr12	15511013	15511230	FL.mm9_peak_4002
chr12	16873297	16873489	FL.mm9_peak_4011
chr12	17717629	17717875	FL.mm9_peak_4019
chr12	17719598	17719795	FL.mm9_peak_4020
chr12	20236704	20237053	FL.mm9_peak_4022a
chr12	20236704	20237053	FL.mm9_peak_4022b
chr12	20238034	20238179	FL.mm9_peak_4023
chr12	25447199	25447330	FL.mm9_peak_4030
chr12	25783471	25783848	FL.mm9_peak_4035
chr12	25957641	25958097	FL.mm9_peak_4037
chr12	26219495	26219672	FL.mm9_peak_4040
chr12	26940151	26940337	FL.mm9_peak_4042
chr12	27219317	27219608	FL.mm9_peak_4047
chr12	27338727	27338973	FL.mm9_peak_4051
chr12	27443921	27444139	FL.mm9_peak_4052
chr12	27530018	27530166	FL.mm9_peak_4054
chr12	27624784	27625106	FL.mm9_peak_4055
chr12	27824768	27824957	FL.mm9_peak_4057
chr12	27872415	27872975	FL.mm9_peak_4059a
chr12	27872415	27872975	FL.mm9_peak_4059b
chr12	28250574	28251148	FL.mm9_peak_4065a
chr12	28250574	28251148	FL.mm9_peak_4065b
chr12	28471592	28471784	FL.mm9_peak_4067
chr12	28566548	28567165	FL.mm9_peak_4069a
chr12	28566548	28567165	FL.mm9_peak_4069b
chr12	28566548	28567165	FL.mm9_peak_4069c
chr12	28631672	28632417	FL.mm9_peak_4070a
chr12	28631672	28632417	FL.mm9_peak_4070b
chr12	28971526	28971647	FL.mm9_peak_4073
chr12	28973358	28973633	FL.mm9_peak_4074
chr12	29468223	29468570	FL.mm9_peak_4078
chr12	29682843	29683086	FL.mm9_peak_4080a
chr12	29682843	29683086	FL.mm9_peak_4080b
chr12	29684943	29685478	FL.mm9_peak_4081a
chr12	29684943	29685478	FL.mm9_peak_4081b
chr12	29700326	29700710	FL.mm9_peak_4082
chr12	29735584	29736006	FL.mm9_peak_4085
chr12	29814711	29815420	FL.mm9_peak_4088a
chr12	29814711	29815420	FL.mm9_peak_4088b
chr12	30971836	30972063	FL.mm9_peak_4093
chr12	31195642	31196138	FL.mm9_peak_4097
chr12	31710899	31712010	FL.mm9_peak_4100a
chr12	31710899	31712010	FL.mm9_peak_4100b
chr12	31710899	31712010	FL.mm9_peak_4100c
chr12	31980561	31980752	FL.mm9_peak_4105
chr12	33718175	33718410	FL.mm9_peak_4114
chr12	34277409	34277531	FL.mm9_peak_4118
chr12	34652831	34653073	FL.mm9_peak_4128
chr12	34900956	34901226	FL.mm9_peak_4133a
chr12	34900956	34901226	FL.mm9_peak_4133b
chr12	34904871	34905298	FL.mm9_peak_4134
chr12	35321959	35322517	FL.mm9_peak_4137a
chr12	35321959	35322517	FL.mm9_peak_4137b
chr12	35322582	35322886	FL.mm9_peak_4138
chr12	35860570	35861011	FL.mm9_peak_4142a
chr12	35860570	35861011	FL.mm9_peak_4142b
chr12	35884436	35884661	FL.mm9_peak_4143
chr12	35971914	35972212	FL.mm9_peak_4144
chr12	37331845	37331995	FL.mm9_peak_4147
chr12	37517371	37517875	FL.mm9_peak_4148a
chr12	37517371	37517875	FL.mm9_peak_4148b
chr12	37520328	37520854	FL.mm9_peak_4151a
chr12	37520328	37520854	FL.mm9_peak_4151b
chr12	37558303	37558610	FL.mm9_peak_4153
chr12	37853151	37853341	FL.mm9_peak_4155
chr12	37999227	37999470	FL.mm9_peak_4157
chr12	38033538	38033928	FL.mm9_peak_4158
chr12	38267526	38268007	FL.mm9_peak_4162
chr12	39570254	39570632	FL.mm9_peak_4165
chr12	40611574	40611857	FL.mm9_peak_4170
chr12	41156664	41156864	FL.mm9_peak_4173
chr12	41191531	41191786	FL.mm9_peak_4174
chr12	41198337	41198592	FL.mm9_peak_4175
chr12	41429004	41429554	FL.mm9_peak_4176
chr12	42041668	42041941	FL.mm9_peak_4180a
chr12	42041668	42041941	FL.mm9_peak_4180b
chr12	42210255	42210788	FL.mm9_peak_4182a
chr12	42210255	42210788	FL.mm9_peak_4182b
chr12	42210255	42210788	FL.mm9_peak_4182c
chr12	44943246	44943463	FL.mm9_peak_4185
chr12	45937275	45937505	FL.mm9_peak_4186
chr12	46234485	46234789	FL.mm9_peak_4188
chr12	47736093	47736279	FL.mm9_peak_4191
chr12	47736372	47736827	FL.mm9_peak_4192a
chr12	47736372	47736827	FL.mm9_peak_4192b
chr12	47736372	47736827	FL.mm9_peak_4192c
chr12	51833826	51834060	FL.mm9_peak_4196
chr12	52000953	52001205	FL.mm9_peak_4198
chr12	52662545	52662693	FL.mm9_peak_4199
chr12	53426769	53426888	FL.mm9_peak_4200
chr12	53469221	53469405	FL.mm9_peak_4202
chr12	54738975	54739180	FL.mm9_peak_4209
chr12	54764913	54765436	FL.mm9_peak_4210a
chr12	54764913	54765436	FL.mm9_peak_4210b
chr12	54970688	54971217	FL.mm9_peak_4213a
chr12	54970688	54971217	FL.mm9_peak_4213b
chr12	55165858	55166064	FL.mm9_peak_4217
chr12	55202997	55203420	FL.mm9_peak_4220a
chr12	55202997	55203420	FL.mm9_peak_4220b
chr12	57542109	57542638	FL.mm9_peak_4234a
chr12	57542109	57542638	FL.mm9_peak_4234b
chr12	57542109	57542638	FL.mm9_peak_4234c
chr12	57905574	57905765	FL.mm9_peak_4241
chr12	57992544	57992863	FL.mm9_peak_4243a
chr12	57992544	57992863	FL.mm9_peak_4243b
chr12	57995814	57996278	FL.mm9_peak_4244
chr12	58052772	58052921	FL.mm9_peak_4245
chr12	58060155	58060401	FL.mm9_peak_4246
chr12	58099306	58099500	FL.mm9_peak_4248
chr12	58099564	58099706	FL.mm9_peak_4249
chr12	58109912	58110237	FL.mm9_peak_4250
chr12	59168474	59168757	FL.mm9_peak_4256
chr12	64860861	64860986	FL.mm9_peak_4264
chr12	65149251	65149517	FL.mm9_peak_4265
chr12	65149686	65149933	FL.mm9_peak_4266
chr12	69690228	69690400	FL.mm9_peak_4276
chr12	69777384	69777648	FL.mm9_peak_4277
chr12	70183288	70183509	FL.mm9_peak_4279
chr12	71729174	71729414	FL.mm9_peak_4289
chr12	72355802	72355969	FL.mm9_peak_4293
chr12	72359487	72359752	FL.mm9_peak_4294
chr12	72408532	72408814	FL.mm9_peak_4296
chr12	72530874	72531026	FL.mm9_peak_4301
chr12	72534256	72534787	FL.mm9_peak_4302
chr12	72644728	72644960	FL.mm9_peak_4306
chr12	74211392	74211610	FL.mm9_peak_4321
chr12	74334010	74334348	FL.mm9_peak_4327
chr12	74456422	74456691	FL.mm9_peak_4330
chr12	74456893	74457210	FL.mm9_peak_4331
chr12	74468598	74469063	FL.mm9_peak_4333a
chr12	74468598	74469063	FL.mm9_peak_4333b
chr12	74560422	74561032	FL.mm9_peak_4334
chr12	74561163	74561748	FL.mm9_peak_4335a
chr12	74561163	74561748	FL.mm9_peak_4335b
chr12	74626213	74626385	FL.mm9_peak_4340
chr12	74696921	74697076	FL.mm9_peak_4343
chr12	74831672	74831928	FL.mm9_peak_4345
chr12	74911431	74911632	FL.mm9_peak_4348
chr12	76592738	76592934	FL.mm9_peak_4352
chr12	77182512	77182666	FL.mm9_peak_4354
chr12	77218790	77218951	FL.mm9_peak_4356
chr12	78584144	78584746	FL.mm9_peak_4368
chr12	78667573	78667793	FL.mm9_peak_4369
chr12	78699157	78699298	FL.mm9_peak_4370
chr12	78951871	78952244	FL.mm9_peak_4372
chr12	78961973	78962344	FL.mm9_peak_4374
chr12	80636730	80636957	FL.mm9_peak_4381
chr12	80700032	80700258	FL.mm9_peak_4383
chr12	80814338	80814564	FL.mm9_peak_4387
chr12	80847225	80847415	FL.mm9_peak_4388
chr12	80851249	80851629	FL.mm9_peak_4389
chr12	80857435	80857694	FL.mm9_peak_4391
chr12	80915371	80915579	FL.mm9_peak_4394
chr12	80992045	80992169	FL.mm9_peak_4396
chr12	80999293	80999863	FL.mm9_peak_4397a
chr12	80999293	80999863	FL.mm9_peak_4397b
chr12	81331068	81331367	FL.mm9_peak_4402
chr12	81620282	81620401	FL.mm9_peak_4407
chr12	82267141	82267514	FL.mm9_peak_4416
chr12	84822478	84822831	FL.mm9_peak_4428a
chr12	84822478	84822831	FL.mm9_peak_4428b
chr12	86188363	86188763	FL.mm9_peak_4443
chr12	86537507	86537957	FL.mm9_peak_4451
chr12	86539081	86539316	FL.mm9_peak_4452
chr12	87327591	87327715	FL.mm9_peak_4459
chr12	87544532	87544772	FL.mm9_peak_4465
chr12	87850552	87850811	FL.mm9_peak_4470a
chr12	87850552	87850811	FL.mm9_peak_4470b
chr12	89693289	89693557	FL.mm9_peak_4485
chr12	90824083	90824379	FL.mm9_peak_4489
chr12	91003098	91003299	FL.mm9_peak_4490
chr12	91432155	91432745	FL.mm9_peak_4493a
chr12	91432155	91432745	FL.mm9_peak_4493b
chr12	91474541	91474924	FL.mm9_peak_4495
chr12	91477954	91478114	FL.mm9_peak_4497
chr12	92659893	92660054	FL.mm9_peak_4499
chr12	93187020	93187360	FL.mm9_peak_4504
chr12	93231597	93231716	FL.mm9_peak_4505
chr12	94395183	94395669	FL.mm9_peak_4512
chr12	94430548	94430881	FL.mm9_peak_4513
chr12	94430946	94431431	FL.mm9_peak_4514
chr12	94581374	94581836	FL.mm9_peak_4517
chr12	94923042	94923216	FL.mm9_peak_4519
chr12	95428932	95429823	FL.mm9_peak_4525a
chr12	95428932	95429823	FL.mm9_peak_4525b
chr12	95428932	95429823	FL.mm9_peak_4525c
chr12	95428932	95429823	FL.mm9_peak_4525d
chr12	95483441	95483936	FL.mm9_peak_4526
chr12	95491139	95491435	FL.mm9_peak_4527
chr12	96035159	96035333	FL.mm9_peak_4535
chr12	96117360	96117839	FL.mm9_peak_4536
chr12	96396938	96397158	FL.mm9_peak_4540
chr12	96622457	96623062	FL.mm9_peak_4542a
chr12	96622457	96623062	FL.mm9_peak_4542b
chr12	97088142	97089045	FL.mm9_peak_4544a
chr12	97088142	97089045	FL.mm9_peak_4544b
chr12	97088142	97089045	FL.mm9_peak_4544c
chr12	97589431	97589765	FL.mm9_peak_4549
chr12	97637219	97637415	FL.mm9_peak_4551
chr12	99168079	99168456	FL.mm9_peak_4557a
chr12	99168079	99168456	FL.mm9_peak_4557b
chr12	99288339	99288531	FL.mm9_peak_4560
chr12	99608439	99608568	FL.mm9_peak_4564
chr12	100692110	100692312	FL.mm9_peak_4568
chr12	100801446	100801742	FL.mm9_peak_4569
chr12	100818130	100818714	FL.mm9_peak_4570a
chr12	100818130	100818714	FL.mm9_peak_4570b
chr12	101414773	101414966	FL.mm9_peak_4575
chr12	101424672	101424801	FL.mm9_peak_4576
chr12	102056606	102057626	FL.mm9_peak_4580a
chr12	102056606	102057626	FL.mm9_peak_4580b
chr12	102056606	102057626	FL.mm9_peak_4580c
chr12	102056606	102057626	FL.mm9_peak_4580d
chr12	103036857	103036989	FL.mm9_peak_4589
chr12	103524993	103525113	FL.mm9_peak_4593
chr12	105844174	105844679	FL.mm9_peak_4616
chr12	105862368	105862969	FL.mm9_peak_4618a
chr12	105862368	105862969	FL.mm9_peak_4618b
chr12	105873043	105873475	FL.mm9_peak_4619
chr12	105875534	105875768	FL.mm9_peak_4621
chr12	105914824	105915032	FL.mm9_peak_4624
chr12	105916922	105918101	FL.mm9_peak_4625a
chr12	105916922	105918101	FL.mm9_peak_4625b
chr12	105916922	105918101	FL.mm9_peak_4625c
chr12	105916922	105918101	FL.mm9_peak_4625d
chr12	105916922	105918101	FL.mm9_peak_4625e
chr12	106203330	106203782	FL.mm9_peak_4632a
chr12	106203330	106203782	FL.mm9_peak_4632b
chr12	107143344	107143558	FL.mm9_peak_4639
chr12	108208171	108208421	FL.mm9_peak_4654
chr12	108280164	108280367	FL.mm9_peak_4655
chr12	108409392	108409529	FL.mm9_peak_4658
chr12	108567173	108567544	FL.mm9_peak_4660
chr12	108886327	108886712	FL.mm9_peak_4665
chr12	108938632	108938941	FL.mm9_peak_4666
chr12	109357444	109357636	FL.mm9_peak_4677
chr12	109470174	109470517	FL.mm9_peak_4682a
chr12	109470174	109470517	FL.mm9_peak_4682b
chr12	109478750	109479517	FL.mm9_peak_4683a
chr12	109478750	109479517	FL.mm9_peak_4683b
chr12	109478750	109479517	FL.mm9_peak_4683c
chr12	109705745	109705913	FL.mm9_peak_4699
chr12	109924384	109924512	FL.mm9_peak_4704
chr12	110642200	110642380	FL.mm9_peak_4717
chr12	110644265	110644636	FL.mm9_peak_4718
chr12	110655654	110656255	FL.mm9_peak_4720
chr12	112127678	112127848	FL.mm9_peak_4744
chr12	113361960	113362115	FL.mm9_peak_4765
chr12	113490033	113490511	FL.mm9_peak_4772a
chr12	113490033	113490511	FL.mm9_peak_4772b
chr12	113490033	113490511	FL.mm9_peak_4772c
chr12	113644022	113644624	FL.mm9_peak_4788a
chr12	113644022	113644624	FL.mm9_peak_4788b
chr12	113650331	113650517	FL.mm9_peak_4789
chr12	114151462	114151581	FL.mm9_peak_4818
chr12	119493912	119494197	FL.mm9_peak_4847
chr13	3708324	3708589	FL.mm9_peak_4857
chr13	4118316	4119131	FL.mm9_peak_4862
chr13	4230244	4230462	FL.mm9_peak_4863
chr13	4230548	4230863	FL.mm9_peak_4864
chr13	11191238	11191529	FL.mm9_peak_4880
chr13	13901195	13901381	FL.mm9_peak_4884
chr13	15304651	15305140	FL.mm9_peak_4887
chr13	15434957	15435159	FL.mm9_peak_4888
chr13	15435335	15435728	FL.mm9_peak_4889
chr13	15553528	15553670	FL.mm9_peak_4891
chr13	16115330	16115571	FL.mm9_peak_4897
chr13	18379147	18379335	FL.mm9_peak_4903
chr13	21396560	21396809	FL.mm9_peak_4909
chr13	23647283	23647407	FL.mm9_peak_4914
chr13	23831184	23831655	FL.mm9_peak_4917a
chr13	23831184	23831655	FL.mm9_peak_4917b
chr13	23831184	23831655	FL.mm9_peak_4917c
chr13	25169215	25169456	FL.mm9_peak_4925
chr13	25278741	25278921	FL.mm9_peak_4926
chr13	25312262	25312823	FL.mm9_peak_4927a
chr13	25312262	25312823	FL.mm9_peak_4927b
chr13	25312262	25312823	FL.mm9_peak_4927c
chr13	25494460	25494885	FL.mm9_peak_4930a
chr13	25494460	25494885	FL.mm9_peak_4930b
chr13	25703701	25704300	FL.mm9_peak_4935
chr13	25931003	25931351	FL.mm9_peak_4942
chr13	26013539	26013792	FL.mm9_peak_4945
chr13	26641063	26641514	FL.mm9_peak_4949
chr13	26646172	26646460	FL.mm9_peak_4950a
chr13	26646172	26646460	FL.mm9_peak_4950b
chr13	26650093	26650483	FL.mm9_peak_4951
chr13	26657530	26657683	FL.mm9_peak_4953
chr13	26839054	26839617	FL.mm9_peak_4956
chr13	26974468	26974811	FL.mm9_peak_4957
chr13	28406988	28407148	FL.mm9_peak_4961
chr13	28636400	28636525	FL.mm9_peak_4963
chr13	28756381	28756621	FL.mm9_peak_4965
chr13	28860428	28860788	FL.mm9_peak_4968
chr13	28860856	28861454	FL.mm9_peak_4969a
chr13	28860856	28861454	FL.mm9_peak_4969b
chr13	28874171	28874362	FL.mm9_peak_4972
chr13	28878909	28879589	FL.mm9_peak_4973
chr13	29491800	29492095	FL.mm9_peak_4978
chr13	31489163	31489377	FL.mm9_peak_4991
chr13	31802688	31802982	FL.mm9_peak_4996
chr13	31899777	31899896	FL.mm9_peak_4999
chr13	31945225	31945649	FL.mm9_peak_5003a
chr13	31945225	31945649	FL.mm9_peak_5003b
chr13	31945732	31946109	FL.mm9_peak_5004
chr13	32062562	32063330	FL.mm9_peak_5007a
chr13	32062562	32063330	FL.mm9_peak_5007b
chr13	32091048	32091589	FL.mm9_peak_5012
chr13	32112927	32113109	FL.mm9_peak_5013
chr13	32115689	32115889	FL.mm9_peak_5014
chr13	32118103	32118495	FL.mm9_peak_5015a
chr13	32118103	32118495	FL.mm9_peak_5015b
chr13	32126472	32126607	FL.mm9_peak_5016
chr13	32147147	32147452	FL.mm9_peak_5018
chr13	32165530	32165880	FL.mm9_peak_5020
chr13	32172405	32172889	FL.mm9_peak_5022
chr13	32261172	32261421	FL.mm9_peak_5025
chr13	32287976	32288208	FL.mm9_peak_5026
chr13	32406753	32407312	FL.mm9_peak_5029
chr13	32571698	32572118	FL.mm9_peak_5034
chr13	32609497	32609634	FL.mm9_peak_5036
chr13	32609900	32610088	FL.mm9_peak_5037
chr13	32610150	32610770	FL.mm9_peak_5038
chr13	32799674	32800273	FL.mm9_peak_5045
chr13	34558047	34558289	FL.mm9_peak_5048
chr13	34818185	34818357	FL.mm9_peak_5053
chr13	35901907	35902038	FL.mm9_peak_5058
chr13	35937362	35937507	FL.mm9_peak_5059
chr13	37584081	37584466	FL.mm9_peak_5067
chr13	38868528	38868835	FL.mm9_peak_5078
chr13	38956140	38956312	FL.mm9_peak_5079
chr13	39312398	39313185	FL.mm9_peak_5082a
chr13	39312398	39313185	FL.mm9_peak_5082b
chr13	39312398	39313185	FL.mm9_peak_5082c
chr13	39461802	39462170	FL.mm9_peak_5084a
chr13	39461802	39462170	FL.mm9_peak_5084b
chr13	39948114	39948300	FL.mm9_peak_5087
chr13	40074668	40075021	FL.mm9_peak_5089a
chr13	40074668	40075021	FL.mm9_peak_5089b
chr13	40513346	40513677	FL.mm9_peak_5092a
chr13	40513346	40513677	FL.mm9_peak_5092b
chr13	40701878	40702070	FL.mm9_peak_5095
chr13	40816178	40816314	FL.mm9_peak_5096
chr13	40822410	40822744	FL.mm9_peak_5098
chr13	40833698	40833868	FL.mm9_peak_5100
chr13	41472553	41472783	FL.mm9_peak_5102
chr13	41610120	41610418	FL.mm9_peak_5103
chr13	41678006	41678338	FL.mm9_peak_5105
chr13	41808139	41808368	FL.mm9_peak_5107
chr13	42132264	42132400	FL.mm9_peak_5108
chr13	42365068	42365771	FL.mm9_peak_5109a
chr13	42365068	42365771	FL.mm9_peak_5109b
chr13	42816119	42816379	FL.mm9_peak_5111
chr13	43882756	43882933	FL.mm9_peak_5117
chr13	44027728	44027882	FL.mm9_peak_5120
chr13	44040241	44040632	FL.mm9_peak_5121a
chr13	44040241	44040632	FL.mm9_peak_5121b
chr13	44086034	44086405	FL.mm9_peak_5124
chr13	44122065	44122224	FL.mm9_peak_5125
chr13	44512373	44512605	FL.mm9_peak_5127
chr13	44699036	44699197	FL.mm9_peak_5129
chr13	44713657	44714038	FL.mm9_peak_5130a
chr13	44713657	44714038	FL.mm9_peak_5130b
chr13	45274701	45274855	FL.mm9_peak_5136
chr13	46104490	46104627	FL.mm9_peak_5146
chr13	46764892	46765037	FL.mm9_peak_5151
chr13	46895151	46895561	FL.mm9_peak_5153a
chr13	46895151	46895561	FL.mm9_peak_5153b
chr13	46976138	46976434	FL.mm9_peak_5154
chr13	47056557	47056734	FL.mm9_peak_5156
chr13	47406453	47406596	FL.mm9_peak_5161
chr13	47661982	47662140	FL.mm9_peak_5164
chr13	48162282	48162422	FL.mm9_peak_5166
chr13	48789997	48790219	FL.mm9_peak_5168
chr13	51087093	51087353	FL.mm9_peak_5185
chr13	51354287	51354890	FL.mm9_peak_5186a
chr13	51354287	51354890	FL.mm9_peak_5186b
chr13	51409936	51410267	FL.mm9_peak_5189
chr13	52120413	52120932	FL.mm9_peak_5203
chr13	53258901	53259296	FL.mm9_peak_5220
chr13	53278740	53278892	FL.mm9_peak_5223
chr13	53284188	53284343	FL.mm9_peak_5224
chr13	53297066	53297455	FL.mm9_peak_5225
chr13	53322550	53322728	FL.mm9_peak_5227
chr13	53388351	53388830	FL.mm9_peak_5230
chr13	53398165	53398493	FL.mm9_peak_5231
chr13	54088493	54088615	FL.mm9_peak_5243
chr13	54938915	54939213	FL.mm9_peak_5260
chr13	55291523	55291702	FL.mm9_peak_5267
chr13	55585301	55585420	FL.mm9_peak_5273
chr13	55724347	55724523	FL.mm9_peak_5277
chr13	55855825	55856253	FL.mm9_peak_5278
chr13	56105364	56105539	FL.mm9_peak_5285
chr13	56180341	56180461	FL.mm9_peak_5288
chr13	56256463	56256678	FL.mm9_peak_5292
chr13	56260799	56261779	FL.mm9_peak_5293a
chr13	56260799	56261779	FL.mm9_peak_5293b
chr13	56430631	56430883	FL.mm9_peak_5300
chr13	56702254	56702722	FL.mm9_peak_5307a
chr13	56702254	56702722	FL.mm9_peak_5307b
chr13	56936449	56936574	FL.mm9_peak_5309
chr13	57088620	57088841	FL.mm9_peak_5310
chr13	57933151	57933624	FL.mm9_peak_5317
chr13	58097990	58098419	FL.mm9_peak_5320
chr13	59066014	59066265	FL.mm9_peak_5331
chr13	60029109	60029420	FL.mm9_peak_5341
chr13	60094654	60094781	FL.mm9_peak_5342
chr13	60108921	60109407	FL.mm9_peak_5343
chr13	60170670	60170908	FL.mm9_peak_5347
chr13	60224732	60225034	FL.mm9_peak_5349
chr13	60225382	60225552	FL.mm9_peak_5350
chr13	60226382	60226740	FL.mm9_peak_5351
chr13	60248643	60248782	FL.mm9_peak_5356
chr13	60277134	60277501	FL.mm9_peak_5360
chr13	60333037	60333207	FL.mm9_peak_5365
chr13	60369009	60369384	FL.mm9_peak_5366
chr13	60370887	60371090	FL.mm9_peak_5367
chr13	60541987	60542122	FL.mm9_peak_5371
chr13	60698021	60698278	FL.mm9_peak_5374
chr13	63346631	63346951	FL.mm9_peak_5378
chr13	63347209	63347454	FL.mm9_peak_5379
chr13	63729866	63730624	FL.mm9_peak_5386a
chr13	63729866	63730624	FL.mm9_peak_5386b
chr13	64053168	64053975	FL.mm9_peak_5390a
chr13	64053168	64053975	FL.mm9_peak_5390b
chr13	64058419	64058804	FL.mm9_peak_5391a
chr13	64058419	64058804	FL.mm9_peak_5391b
chr13	64122068	64122389	FL.mm9_peak_5392
chr13	64271183	64271396	FL.mm9_peak_5396
chr13	69568631	69568874	FL.mm9_peak_5402
chr13	70316980	70317150	FL.mm9_peak_5407
chr13	70421475	70421693	FL.mm9_peak_5408
chr13	70917771	70917990	FL.mm9_peak_5409
chr13	70918161	70918552	FL.mm9_peak_5410a
chr13	70918161	70918552	FL.mm9_peak_5410b
chr13	71324045	71324234	FL.mm9_peak_5413
chr13	71409279	71409522	FL.mm9_peak_5414
chr13	71790994	71791839	FL.mm9_peak_5416a
chr13	71790994	71791839	FL.mm9_peak_5416b
chr13	71790994	71791839	FL.mm9_peak_5416c
chr13	71826486	71826759	FL.mm9_peak_5417
chr13	71827998	71828227	FL.mm9_peak_5418
chr13	72336010	72336240	FL.mm9_peak_5419
chr13	72506566	72506843	FL.mm9_peak_5420
chr13	73032477	73032758	FL.mm9_peak_5427
chr13	73207466	73208196	FL.mm9_peak_5429
chr13	73400511	73400727	FL.mm9_peak_5431
chr13	73400940	73401070	FL.mm9_peak_5432
chr13	73474249	73474664	FL.mm9_peak_5436
chr13	76092831	76093455	FL.mm9_peak_5448
chr13	76940543	76940815	FL.mm9_peak_5450
chr13	77067291	77067517	FL.mm9_peak_5451
chr13	77402608	77402878	FL.mm9_peak_5454
chr13	77465497	77465814	FL.mm9_peak_5456
chr13	77629698	77630436	FL.mm9_peak_5458a
chr13	77629698	77630436	FL.mm9_peak_5458b
chr13	77687100	77687385	FL.mm9_peak_5459
chr13	78030788	78031062	FL.mm9_peak_5460a
chr13	78030788	78031062	FL.mm9_peak_5460b
chr13	78033002	78033220	FL.mm9_peak_5461
chr13	78036886	78037699	FL.mm9_peak_5462a
chr13	78036886	78037699	FL.mm9_peak_5462b
chr13	78240953	78241263	FL.mm9_peak_5465
chr13	78314104	78314251	FL.mm9_peak_5466
chr13	78334376	78334728	FL.mm9_peak_5467
chr13	78741273	78741764	FL.mm9_peak_5470a
chr13	78741273	78741764	FL.mm9_peak_5470b
chr13	78763001	78763260	FL.mm9_peak_5471
chr13	79010499	79011081	FL.mm9_peak_5475a
chr13	79010499	79011081	FL.mm9_peak_5475b
chr13	79011202	79011694	FL.mm9_peak_5476a
chr13	79011202	79011694	FL.mm9_peak_5476b
chr13	79169267	79169660	FL.mm9_peak_5477
chr13	79280755	79280949	FL.mm9_peak_5478
chr13	80334347	80334725	FL.mm9_peak_5482
chr13	80882590	80883109	FL.mm9_peak_5486a
chr13	80882590	80883109	FL.mm9_peak_5486b
chr13	88844235	88844354	FL.mm9_peak_5504
chr13	89645922	89646097	FL.mm9_peak_5505
chr13	89674985	89675272	FL.mm9_peak_5506
chr13	89676077	89676237	FL.mm9_peak_5507
chr13	89937239	89937575	FL.mm9_peak_5509
chr13	90391882	90392328	FL.mm9_peak_5511a
chr13	90391882	90392328	FL.mm9_peak_5511b
chr13	90420604	90420894	FL.mm9_peak_5514
chr13	90476469	90476716	FL.mm9_peak_5515
chr13	90630658	90631061	FL.mm9_peak_5516a
chr13	90630658	90631061	FL.mm9_peak_5516b
chr13	91600649	91600768	FL.mm9_peak_5523
chr13	93326847	93327014	FL.mm9_peak_5531
chr13	93669128	93669571	FL.mm9_peak_5534
chr13	94159279	94159617	FL.mm9_peak_5537a
chr13	94159279	94159617	FL.mm9_peak_5537b
chr13	94290297	94290419	FL.mm9_peak_5539
chr13	94669282	94669919	FL.mm9_peak_5542a
chr13	94669282	94669919	FL.mm9_peak_5542b
chr13	94854250	94854460	FL.mm9_peak_5549
chr13	95343831	95344410	FL.mm9_peak_5553a
chr13	95343831	95344410	FL.mm9_peak_5553b
chr13	95378273	95378932	FL.mm9_peak_5554
chr13	95746627	95746758	FL.mm9_peak_5559
chr13	96416598	96417029	FL.mm9_peak_5566a
chr13	96416598	96417029	FL.mm9_peak_5566b
chr13	96544826	96545166	FL.mm9_peak_5569
chr13	96769242	96769627	FL.mm9_peak_5570a
chr13	96769242	96769627	FL.mm9_peak_5570b
chr13	97986206	97986466	FL.mm9_peak_5575a
chr13	97986206	97986466	FL.mm9_peak_5575b
chr13	98347763	98347991	FL.mm9_peak_5584a
chr13	98347763	98347991	FL.mm9_peak_5584b
chr13	98368997	98369302	FL.mm9_peak_5585
chr13	98657589	98657754	FL.mm9_peak_5588
chr13	98698121	98698532	FL.mm9_peak_5591a
chr13	98698121	98698532	FL.mm9_peak_5591b
chr13	99136007	99136256	FL.mm9_peak_5596
chr13	99355240	99355363	FL.mm9_peak_5598
chr13	99396861	99397130	FL.mm9_peak_5599a
chr13	99396861	99397130	FL.mm9_peak_5599b
chr13	100183890	100184239	FL.mm9_peak_5606
chr13	100387484	100387682	FL.mm9_peak_5608
chr13	101513668	101514053	FL.mm9_peak_5613
chr13	102188854	102189014	FL.mm9_peak_5617
chr13	102197629	102197980	FL.mm9_peak_5618
chr13	102489317	102489672	FL.mm9_peak_5621
chr13	102615174	102615293	FL.mm9_peak_5624
chr13	102636939	102637102	FL.mm9_peak_5626
chr13	102922563	102922818	FL.mm9_peak_5627
chr13	103072982	103073478	FL.mm9_peak_5628
chr13	103315732	103316279	FL.mm9_peak_5631a
chr13	103315732	103316279	FL.mm9_peak_5631b
chr13	103415250	103415392	FL.mm9_peak_5632
chr13	103817955	103818264	FL.mm9_peak_5634
chr13	103916170	103916302	FL.mm9_peak_5636
chr13	104315865	104316074	FL.mm9_peak_5639
chr13	105354090	105354313	FL.mm9_peak_5643
chr13	105365932	105366113	FL.mm9_peak_5644
chr13	105368095	105368315	FL.mm9_peak_5645
chr13	105424788	105425049	FL.mm9_peak_5647
chr13	107997959	107998089	FL.mm9_peak_5651
chr13	108292160	108292657	FL.mm9_peak_5654a
chr13	108292160	108292657	FL.mm9_peak_5654b
chr13	108625534	108625682	FL.mm9_peak_5658
chr13	109180808	109181016	FL.mm9_peak_5660
chr13	110194952	110195168	FL.mm9_peak_5666
chr13	110705873	110706016	FL.mm9_peak_5671
chr13	111734369	111734725	FL.mm9_peak_5677a
chr13	111734369	111734725	FL.mm9_peak_5677b
chr13	111990434	111990714	FL.mm9_peak_5678
chr13	112147274	112147566	FL.mm9_peak_5680
chr13	112578465	112578703	FL.mm9_peak_5681
chr13	112658685	112658833	FL.mm9_peak_5683
chr13	112878697	112879034	FL.mm9_peak_5687a
chr13	112878697	112879034	FL.mm9_peak_5687b
chr13	113319773	113320018	FL.mm9_peak_5693
chr13	113370966	113371216	FL.mm9_peak_5694
chr13	114670402	114670594	FL.mm9_peak_5701
chr13	115209502	115209854	FL.mm9_peak_5704a
chr13	115209502	115209854	FL.mm9_peak_5704b
chr13	116266243	116266362	FL.mm9_peak_5709
chr13	116591978	116592116	FL.mm9_peak_5710
chr13	117267116	117267286	FL.mm9_peak_5712
chr13	117279659	117279998	FL.mm9_peak_5713
chr13	117495880	117496442	FL.mm9_peak_5715a
chr13	117495880	117496442	FL.mm9_peak_5715b
chr13	118172270	118172596	FL.mm9_peak_5719
chr13	118216661	118216971	FL.mm9_peak_5720
chr13	118217260	118217476	FL.mm9_peak_5721
chr13	119271973	119272160	FL.mm9_peak_5728
chr13	119510456	119511045	FL.mm9_peak_5732
chr13	119524597	119524838	FL.mm9_peak_5733
chr13	119771187	119771356	FL.mm9_peak_5735
chr13	120277143	120277343	FL.mm9_peak_5738
chr14	8930498	8930899	FL.mm9_peak_5745
chr14	8978487	8978626	FL.mm9_peak_5749
chr14	9168652	9169053	FL.mm9_peak_5751a
chr14	9168652	9169053	FL.mm9_peak_5751b
chr14	9202504	9202865	FL.mm9_peak_5752
chr14	9253917	9254129	FL.mm9_peak_5753a
chr14	9253917	9254129	FL.mm9_peak_5753b
chr14	10455816	10456039	FL.mm9_peak_5755
chr14	10456222	10456344	FL.mm9_peak_5756
chr14	10560292	10560479	FL.mm9_peak_5757
chr14	11022102	11022275	FL.mm9_peak_5761
chr14	12858655	12858927	FL.mm9_peak_5769
chr14	12979950	12980164	FL.mm9_peak_5772
chr14	15444885	15445119	FL.mm9_peak_5778
chr14	15685503	15685715	FL.mm9_peak_5779
chr14	17280293	17280450	FL.mm9_peak_5781
chr14	17355335	17355736	FL.mm9_peak_5783a
chr14	17355335	17355736	FL.mm9_peak_5783b
chr14	17407662	17408154	FL.mm9_peak_5786
chr14	17546861	17547114	FL.mm9_peak_5787
chr14	17566151	17566412	FL.mm9_peak_5789
chr14	17767610	17767867	FL.mm9_peak_5790
chr14	17792210	17792394	FL.mm9_peak_5793
chr14	19197020	19197147	FL.mm9_peak_5797
chr14	20585489	20585632	FL.mm9_peak_5799
chr14	21027817	21027994	FL.mm9_peak_5806
chr14	21631284	21631499	FL.mm9_peak_5815
chr14	22042510	22042633	FL.mm9_peak_5819
chr14	22042791	22043038	FL.mm9_peak_5820a
chr14	22042791	22043038	FL.mm9_peak_5820b
chr14	22092932	22093101	FL.mm9_peak_5821
chr14	22127661	22127876	FL.mm9_peak_5822
chr14	22685387	22686491	FL.mm9_peak_5829a
chr14	22685387	22686491	FL.mm9_peak_5829b
chr14	22710948	22711789	FL.mm9_peak_5830a
chr14	22710948	22711789	FL.mm9_peak_5830b
chr14	22722788	22724324	FL.mm9_peak_5832a
chr14	22722788	22724324	FL.mm9_peak_5832b
chr14	22782045	22782336	FL.mm9_peak_5835
chr14	22804031	22804672	FL.mm9_peak_5837a
chr14	22804031	22804672	FL.mm9_peak_5837b
chr14	22804031	22804672	FL.mm9_peak_5837c
chr14	22804744	22805355	FL.mm9_peak_5838a
chr14	22804744	22805355	FL.mm9_peak_5838b
chr14	22807844	22808139	FL.mm9_peak_5840
chr14	22810147	22810977	FL.mm9_peak_5842a
chr14	22810147	22810977	FL.mm9_peak_5842b
chr14	22813227	22814126	FL.mm9_peak_5843a
chr14	22813227	22814126	FL.mm9_peak_5843b
chr14	22813227	22814126	FL.mm9_peak_5843c
chr14	22867316	22868755	FL.mm9_peak_5845a
chr14	22867316	22868755	FL.mm9_peak_5845b
chr14	22867316	22868755	FL.mm9_peak_5845c
chr14	22867316	22868755	FL.mm9_peak_5845d
chr14	22867316	22868755	FL.mm9_peak_5845e
chr14	22888278	22888850	FL.mm9_peak_5846
chr14	22909877	22910958	FL.mm9_peak_5847a
chr14	22909877	22910958	FL.mm9_peak_5847b
chr14	22909877	22910958	FL.mm9_peak_5847c
chr14	22932792	22933445	FL.mm9_peak_5851a
chr14	22932792	22933445	FL.mm9_peak_5851b
chr14	22932792	22933445	FL.mm9_peak_5851c
chr14	22934283	22934565	FL.mm9_peak_5852
chr14	22937599	22938113	FL.mm9_peak_5854
chr14	22971572	22971966	FL.mm9_peak_5856
chr14	22987313	22988134	FL.mm9_peak_5859a
chr14	22987313	22988134	FL.mm9_peak_5859b
chr14	22994028	22994541	FL.mm9_peak_5860
chr14	22999706	22999830	FL.mm9_peak_5862
chr14	23011565	23011821	FL.mm9_peak_5864
chr14	23035030	23035468	FL.mm9_peak_5867
chr14	23087802	23088036	FL.mm9_peak_5870
chr14	23108676	23108916	FL.mm9_peak_5871
chr14	23174306	23174804	FL.mm9_peak_5875a
chr14	23174306	23174804	FL.mm9_peak_5875b
chr14	23212912	23213183	FL.mm9_peak_5876
chr14	23259299	23259614	FL.mm9_peak_5877
chr14	23396533	23397455	FL.mm9_peak_5881a
chr14	23396533	23397455	FL.mm9_peak_5881b
chr14	23396533	23397455	FL.mm9_peak_5881c
chr14	23408813	23409153	FL.mm9_peak_5882a
chr14	23408813	23409153	FL.mm9_peak_5882b
chr14	23410467	23410915	FL.mm9_peak_5883a
chr14	23410467	23410915	FL.mm9_peak_5883b
chr14	23428038	23428185	FL.mm9_peak_5887
chr14	23428599	23428919	FL.mm9_peak_5888a
chr14	23428599	23428919	FL.mm9_peak_5888b
chr14	23446883	23447063	FL.mm9_peak_5889
chr14	23467008	23467270	FL.mm9_peak_5891
chr14	23468821	23469545	FL.mm9_peak_5892
chr14	23470343	23470920	FL.mm9_peak_5893
chr14	23488026	23488224	FL.mm9_peak_5895
chr14	23564001	23564133	FL.mm9_peak_5903
chr14	23578489	23578721	FL.mm9_peak_5904
chr14	23579347	23579973	FL.mm9_peak_5905
chr14	23633276	23633641	FL.mm9_peak_5909a
chr14	23633276	23633641	FL.mm9_peak_5909b
chr14	23636898	23637487	FL.mm9_peak_5911a
chr14	23636898	23637487	FL.mm9_peak_5911b
chr14	23636898	23637487	FL.mm9_peak_5911c
chr14	23683357	23683476	FL.mm9_peak_5912
chr14	23683561	23683750	FL.mm9_peak_5913
chr14	23726008	23726315	FL.mm9_peak_5918
chr14	23726444	23726704	FL.mm9_peak_5919
chr14	23814376	23815243	FL.mm9_peak_5922a
chr14	23814376	23815243	FL.mm9_peak_5922b
chr14	23834306	23834577	FL.mm9_peak_5923
chr14	23834686	23835356	FL.mm9_peak_5924
chr14	23935425	23935806	FL.mm9_peak_5932
chr14	24063807	24064133	FL.mm9_peak_5933
chr14	24205051	24205389	FL.mm9_peak_5937
chr14	24274966	24275312	FL.mm9_peak_5940
chr14	24331936	24332147	FL.mm9_peak_5942
chr14	24343032	24343595	FL.mm9_peak_5945
chr14	25626577	25626994	FL.mm9_peak_5960
chr14	25834709	25835110	FL.mm9_peak_5967
chr14	25943296	25943715	FL.mm9_peak_5969
chr14	26554114	26554296	FL.mm9_peak_5989
chr14	27882650	27882904	FL.mm9_peak_5997
chr14	28775363	28775660	FL.mm9_peak_6002
chr14	28805351	28805523	FL.mm9_peak_6003
chr14	28939946	28940455	FL.mm9_peak_6004a
chr14	28939946	28940455	FL.mm9_peak_6004b
chr14	29016998	29017205	FL.mm9_peak_6005
chr14	29088058	29088184	FL.mm9_peak_6007
chr14	29263996	29264183	FL.mm9_peak_6009
chr14	29500820	29501000	FL.mm9_peak_6014
chr14	29640095	29640215	FL.mm9_peak_6017
chr14	29640306	29640804	FL.mm9_peak_6018a
chr14	29640306	29640804	FL.mm9_peak_6018b
chr14	29829125	29829383	FL.mm9_peak_6020
chr14	30207656	30207796	FL.mm9_peak_6025
chr14	30951827	30951967	FL.mm9_peak_6029
chr14	32360624	32360754	FL.mm9_peak_6050
chr14	32378049	32378366	FL.mm9_peak_6051
chr14	32475027	32475348	FL.mm9_peak_6053
chr14	33368312	33368630	FL.mm9_peak_6059
chr14	34074903	34075366	FL.mm9_peak_6063a
chr14	34074903	34075366	FL.mm9_peak_6063b
chr14	34103424	34103548	FL.mm9_peak_6064
chr14	34576997	34577278	FL.mm9_peak_6074
chr14	35577225	35577453	FL.mm9_peak_6083
chr14	46338313	46338613	FL.mm9_peak_6096
chr14	46576304	46576725	FL.mm9_peak_6100
chr14	46639415	46639748	FL.mm9_peak_6102
chr14	47211526	47211702	FL.mm9_peak_6107
chr14	47224828	47225011	FL.mm9_peak_6109
chr14	47225098	47226031	FL.mm9_peak_6110a
chr14	47225098	47226031	FL.mm9_peak_6110b
chr14	47225098	47226031	FL.mm9_peak_6110c
chr14	47225098	47226031	FL.mm9_peak_6110d
chr14	48757064	48757183	FL.mm9_peak_6123
chr14	48955587	48956289	FL.mm9_peak_6127a
chr14	48955587	48956289	FL.mm9_peak_6127b
chr14	49499838	49500125	FL.mm9_peak_6131
chr14	54643255	54643603	FL.mm9_peak_6144
chr14	54644883	54645232	FL.mm9_peak_6145a
chr14	54644883	54645232	FL.mm9_peak_6145b
chr14	55258242	55258441	FL.mm9_peak_6151
chr14	56179179	56179339	FL.mm9_peak_6161
chr14	56442711	56443046	FL.mm9_peak_6166a
chr14	56442711	56443046	FL.mm9_peak_6166b
chr14	56541405	56541590	FL.mm9_peak_6169
chr14	56548682	56548995	FL.mm9_peak_6170
chr14	57961171	57961449	FL.mm9_peak_6176
chr14	58943826	58944222	FL.mm9_peak_6187
chr14	59257118	59257452	FL.mm9_peak_6191
chr14	60258371	60258585	FL.mm9_peak_6199
chr14	61482108	61482495	FL.mm9_peak_6214
chr14	63065379	63065594	FL.mm9_peak_6230
chr14	63833995	63834404	FL.mm9_peak_6237
chr14	63874388	63874955	FL.mm9_peak_6239
chr14	64611526	64611752	FL.mm9_peak_6247
chr14	64668061	64668238	FL.mm9_peak_6250
chr14	64942599	64942955	FL.mm9_peak_6251
chr14	65374075	65374194	FL.mm9_peak_6255
chr14	65374798	65374947	FL.mm9_peak_6256
chr14	66519582	66519840	FL.mm9_peak_6265
chr14	67890928	67891298	FL.mm9_peak_6287a
chr14	67890928	67891298	FL.mm9_peak_6287b
chr14	68002567	68003019	FL.mm9_peak_6293a
chr14	68002567	68003019	FL.mm9_peak_6293b
chr14	68003216	68003384	FL.mm9_peak_6294
chr14	68003766	68004060	FL.mm9_peak_6295a
chr14	68003766	68004060	FL.mm9_peak_6295b
chr14	68007742	68008012	FL.mm9_peak_6297
chr14	68187331	68188148	FL.mm9_peak_6300a
chr14	68187331	68188148	FL.mm9_peak_6300b
chr14	68234735	68234879	FL.mm9_peak_6304
chr14	68251108	68251287	FL.mm9_peak_6305
chr14	68277457	68277877	FL.mm9_peak_6306a
chr14	68277457	68277877	FL.mm9_peak_6306b
chr14	69151769	69151975	FL.mm9_peak_6311
chr14	69545924	69546236	FL.mm9_peak_6312
chr14	69552799	69553416	FL.mm9_peak_6313
chr14	70085830	70085966	FL.mm9_peak_6317
chr14	71247213	71247332	FL.mm9_peak_6338
chr14	72096548	72096783	FL.mm9_peak_6340
chr14	72558540	72558904	FL.mm9_peak_6343
chr14	73216690	73216917	FL.mm9_peak_6349
chr14	74727327	74727477	FL.mm9_peak_6352
chr14	75282540	75282790	FL.mm9_peak_6354
chr14	75380949	75381091	FL.mm9_peak_6355
chr14	76432514	76432686	FL.mm9_peak_6358
chr14	76681787	76682174	FL.mm9_peak_6363
chr14	76927829	76928046	FL.mm9_peak_6368
chr14	77087884	77088489	FL.mm9_peak_6370a
chr14	77087884	77088489	FL.mm9_peak_6370b
chr14	77211825	77211977	FL.mm9_peak_6374
chr14	77882346	77882533	FL.mm9_peak_6379
chr14	79015511	79016066	FL.mm9_peak_6385
chr14	79608752	79608939	FL.mm9_peak_6391
chr14	80213512	80213641	FL.mm9_peak_6395
chr14	80272904	80273233	FL.mm9_peak_6396
chr14	80371148	80371569	FL.mm9_peak_6398a
chr14	80371148	80371569	FL.mm9_peak_6398b
chr14	81379279	81379678	FL.mm9_peak_6401
chr14	84819748	84820053	FL.mm9_peak_6403
chr14	87963946	87964137	FL.mm9_peak_6415
chr14	89517056	89517388	FL.mm9_peak_6416
chr14	90223209	90223744	FL.mm9_peak_6419a
chr14	90223209	90223744	FL.mm9_peak_6419b
chr14	91643572	91644055	FL.mm9_peak_6429a
chr14	91643572	91644055	FL.mm9_peak_6429b
chr14	92024943	92025190	FL.mm9_peak_6430
chr14	96262167	96262642	FL.mm9_peak_6442
chr14	97485936	97486110	FL.mm9_peak_6444
chr14	97729190	97729469	FL.mm9_peak_6446a
chr14	97729190	97729469	FL.mm9_peak_6446b
chr14	97795690	97795903	FL.mm9_peak_6447
chr14	98027255	98027392	FL.mm9_peak_6449
chr14	98267842	98268101	FL.mm9_peak_6452
chr14	98270316	98270605	FL.mm9_peak_6453
chr14	98362301	98362544	FL.mm9_peak_6455
chr14	99146443	99146661	FL.mm9_peak_6464
chr14	99232600	99232915	FL.mm9_peak_6465
chr14	99327109	99327310	FL.mm9_peak_6466
chr14	99633884	99634125	FL.mm9_peak_6470
chr14	100311110	100311513	FL.mm9_peak_6473
chr14	100752438	100752712	FL.mm9_peak_6477
chr14	101876865	101877119	FL.mm9_peak_6485
chr14	102657622	102657914	FL.mm9_peak_6490
chr14	102801477	102802143	FL.mm9_peak_6492
chr14	104222011	104222158	FL.mm9_peak_6501
chr14	104235600	104235893	FL.mm9_peak_6503
chr14	104625293	104625544	FL.mm9_peak_6505
chr14	105753450	105753678	FL.mm9_peak_6514
chr14	105777008	105777200	FL.mm9_peak_6515
chr14	105894330	105894624	FL.mm9_peak_6518
chr14	105971243	105971521	FL.mm9_peak_6520
chr14	105983994	105984369	FL.mm9_peak_6522
chr14	106320138	106320499	FL.mm9_peak_6528
chr14	106658761	106659513	FL.mm9_peak_6529a
chr14	106658761	106659513	FL.mm9_peak_6529b
chr14	106727037	106727171	FL.mm9_peak_6531
chr14	106727242	106727441	FL.mm9_peak_6532
chr14	106919937	106920285	FL.mm9_peak_6533
chr14	106957435	106957660	FL.mm9_peak_6534
chr14	107596327	107596826	FL.mm9_peak_6535
chr14	108184110	108184281	FL.mm9_peak_6536
chr14	110097341	110097473	FL.mm9_peak_6541
chr14	110675475	110675813	FL.mm9_peak_6545
chr14	110816929	110817218	FL.mm9_peak_6547
chr14	110822618	110822740	FL.mm9_peak_6548
chr14	111123312	111123517	FL.mm9_peak_6549
chr14	115220307	115220523	FL.mm9_peak_6553
chr14	115254525	115254975	FL.mm9_peak_6555
chr14	115255689	115255962	FL.mm9_peak_6556
chr14	115806421	115807050	FL.mm9_peak_6566
chr14	116392892	116393376	FL.mm9_peak_6571a
chr14	116392892	116393376	FL.mm9_peak_6571b
chr14	116398281	116398443	FL.mm9_peak_6572
chr14	116398781	116398943	FL.mm9_peak_6573
chr14	116608310	116608635	FL.mm9_peak_6574
chr14	117268557	117268762	FL.mm9_peak_6576
chr14	117412788	117412907	FL.mm9_peak_6577
chr14	117412987	117413298	FL.mm9_peak_6578
chr14	117448302	117448500	FL.mm9_peak_6579
chr14	117638904	117639185	FL.mm9_peak_6581
chr14	117739686	117740380	FL.mm9_peak_6584
chr14	117745858	117746020	FL.mm9_peak_6585
chr14	117807259	117807665	FL.mm9_peak_6586a
chr14	117807259	117807665	FL.mm9_peak_6586b
chr14	117818908	117819291	FL.mm9_peak_6587a
chr14	117818908	117819291	FL.mm9_peak_6587b
chr14	118050594	118051016	FL.mm9_peak_6588a
chr14	118050594	118051016	FL.mm9_peak_6588b
chr14	118051087	118051241	FL.mm9_peak_6589
chr14	118071598	118071955	FL.mm9_peak_6590
chr14	118080513	118081350	FL.mm9_peak_6591a
chr14	118080513	118081350	FL.mm9_peak_6591b
chr14	118320785	118320981	FL.mm9_peak_6596
chr14	118440246	118440508	FL.mm9_peak_6598
chr14	118762598	118762793	FL.mm9_peak_6600
chr14	119114039	119114412	FL.mm9_peak_6603a
chr14	119114039	119114412	FL.mm9_peak_6603b
chr14	119118889	119119187	FL.mm9_peak_6605
chr14	119257639	119257857	FL.mm9_peak_6607
chr14	119685233	119685372	FL.mm9_peak_6610
chr14	120295473	120295722	FL.mm9_peak_6613
chr14	120502110	120502281	FL.mm9_peak_6615
chr14	121507755	121508040	FL.mm9_peak_6625
chr14	121508106	121508335	FL.mm9_peak_6626
chr14	121533604	121533961	FL.mm9_peak_6628
chr14	122303964	122304185	FL.mm9_peak_6633
chr14	122852545	122852835	FL.mm9_peak_6639
chr14	122885655	122885973	FL.mm9_peak_6641
chr14	123037500	123037619	FL.mm9_peak_6643
chr15	3391659	3391915	FL.mm9_peak_6644
chr15	4294954	4295073	FL.mm9_peak_6648
chr15	5819171	5819682	FL.mm9_peak_6652
chr15	5876626	5876854	FL.mm9_peak_6654
chr15	5890940	5891299	FL.mm9_peak_6655
chr15	6493486	6493943	FL.mm9_peak_6660
chr15	7574890	7575400	FL.mm9_peak_6672a
chr15	7574890	7575400	FL.mm9_peak_6672b
chr15	7633484	7633641	FL.mm9_peak_6674
chr15	8531193	8531370	FL.mm9_peak_6676
chr15	8609726	8609917	FL.mm9_peak_6679
chr15	11090537	11090823	FL.mm9_peak_6687a
chr15	11090537	11090823	FL.mm9_peak_6687b
chr15	11459702	11459830	FL.mm9_peak_6689
chr15	11460292	11460488	FL.mm9_peak_6690
chr15	11463100	11463358	FL.mm9_peak_6691
chr15	11749733	11750082	FL.mm9_peak_6694
chr15	13513094	13513376	FL.mm9_peak_6711
chr15	17630455	17631569	FL.mm9_peak_6717a
chr15	17630455	17631569	FL.mm9_peak_6717b
chr15	17630455	17631569	FL.mm9_peak_6717c
chr15	17630455	17631569	FL.mm9_peak_6717d
chr15	17630455	17631569	FL.mm9_peak_6717e
chr15	19044517	19045021	FL.mm9_peak_6721
chr15	21921369	21921606	FL.mm9_peak_6725
chr15	23034627	23034921	FL.mm9_peak_6727
chr15	24901821	24902183	FL.mm9_peak_6734
chr15	25138902	25139137	FL.mm9_peak_6735
chr15	25214316	25214526	FL.mm9_peak_6737
chr15	25392179	25392458	FL.mm9_peak_6741
chr15	25392527	25392700	FL.mm9_peak_6742
chr15	25533118	25533415	FL.mm9_peak_6743
chr15	25945924	25946484	FL.mm9_peak_6753a
chr15	25945924	25946484	FL.mm9_peak_6753b
chr15	25986734	25987288	FL.mm9_peak_6754
chr15	26395502	26395639	FL.mm9_peak_6756
chr15	26963032	26963430	FL.mm9_peak_6766
chr15	27137220	27137426	FL.mm9_peak_6767
chr15	27163863	27164033	FL.mm9_peak_6768
chr15	27433643	27433762	FL.mm9_peak_6771
chr15	27865612	27866116	FL.mm9_peak_6778
chr15	29226464	29226666	FL.mm9_peak_6781
chr15	30894702	30894874	FL.mm9_peak_6784
chr15	30935893	30936168	FL.mm9_peak_6786a
chr15	30935893	30936168	FL.mm9_peak_6786b
chr15	31154290	31154747	FL.mm9_peak_6788a
chr15	31154290	31154747	FL.mm9_peak_6788b
chr15	31799485	31799658	FL.mm9_peak_6794
chr15	31810352	31810500	FL.mm9_peak_6795
chr15	31950588	31950760	FL.mm9_peak_6796
chr15	32377335	32378373	FL.mm9_peak_6800a
chr15	32377335	32378373	FL.mm9_peak_6800b
chr15	32377335	32378373	FL.mm9_peak_6800c
chr15	32377335	32378373	FL.mm9_peak_6800d
chr15	32401226	32401551	FL.mm9_peak_6801a
chr15	32401226	32401551	FL.mm9_peak_6801b
chr15	32583627	32584395	FL.mm9_peak_6803a
chr15	32583627	32584395	FL.mm9_peak_6803b
chr15	33414103	33414399	FL.mm9_peak_6806a
chr15	33414103	33414399	FL.mm9_peak_6806b
chr15	34513945	34514121	FL.mm9_peak_6812
chr15	35486785	35487084	FL.mm9_peak_6818
chr15	35491391	35491629	FL.mm9_peak_6819
chr15	35622886	35623008	FL.mm9_peak_6820
chr15	35678201	35678359	FL.mm9_peak_6821
chr15	35704584	35704817	FL.mm9_peak_6823
chr15	35772921	35773263	FL.mm9_peak_6825
chr15	35842866	35843175	FL.mm9_peak_6826a
chr15	35842866	35843175	FL.mm9_peak_6826b
chr15	36508105	36508328	FL.mm9_peak_6832
chr15	36578394	36578568	FL.mm9_peak_6834
chr15	36638294	36638548	FL.mm9_peak_6835
chr15	36915302	36915555	FL.mm9_peak_6838
chr15	36940965	36941144	FL.mm9_peak_6839
chr15	37718684	37718975	FL.mm9_peak_6843
chr15	38099470	38099856	FL.mm9_peak_6845
chr15	38198387	38198670	FL.mm9_peak_6846
chr15	38481784	38481920	FL.mm9_peak_6848
chr15	39839378	39839524	FL.mm9_peak_6851
chr15	39877816	39878102	FL.mm9_peak_6852
chr15	40333241	40333676	FL.mm9_peak_6854a
chr15	40333241	40333676	FL.mm9_peak_6854b
chr15	41909493	41909788	FL.mm9_peak_6860
chr15	42467070	42467320	FL.mm9_peak_6864
chr15	43045014	43045372	FL.mm9_peak_6866
chr15	43214507	43214748	FL.mm9_peak_6867
[truncated: 4,812 more rows]

## Sheet: HL peaks
Supplementary Data 2. Full list of Meis ChIPseq peaks (HL)
chr1	4562097	4562270	HL.mm9_peak_2
chr1	7768351	7768549	HL.mm9_peak_3
chr1	9574120	9574364	HL.mm9_peak_6
chr1	9978857	9979013	HL.mm9_peak_7
chr1	12824708	12824912	HL.mm9_peak_14
chr1	13761166	13761461	HL.mm9_peak_17a
chr1	13761166	13761461	HL.mm9_peak_17b
chr1	13797981	13798245	HL.mm9_peak_18
chr1	13825231	13825349	HL.mm9_peak_19
chr1	13918082	13918218	HL.mm9_peak_21
chr1	14136038	14136415	HL.mm9_peak_24a
chr1	14136038	14136415	HL.mm9_peak_24b
chr1	14297430	14297540	HL.mm9_peak_26
chr1	14335163	14335318	HL.mm9_peak_27
chr1	14560635	14560895	HL.mm9_peak_30a
chr1	14560635	14560895	HL.mm9_peak_30b
chr1	14625800	14626032	HL.mm9_peak_32
chr1	14652004	14652228	HL.mm9_peak_33
chr1	14652877	14653187	HL.mm9_peak_34
chr1	14677353	14677637	HL.mm9_peak_35
chr1	14832525	14833071	HL.mm9_peak_37a
chr1	14832525	14833071	HL.mm9_peak_37b
chr1	14832525	14833071	HL.mm9_peak_37c
chr1	14837734	14837847	HL.mm9_peak_38
chr1	15441683	15442309	HL.mm9_peak_40
chr1	16219644	16220225	HL.mm9_peak_42a
chr1	16219644	16220225	HL.mm9_peak_42b
chr1	16219644	16220225	HL.mm9_peak_42c
chr1	16239031	16239511	HL.mm9_peak_43
chr1	16284053	16284202	HL.mm9_peak_46
chr1	17228265	17228429	HL.mm9_peak_49
chr1	24203085	24203286	HL.mm9_peak_56
chr1	28082701	28082860	HL.mm9_peak_62
chr1	28622766	28622991	HL.mm9_peak_63
chr1	28790458	28790595	HL.mm9_peak_64
chr1	29747499	29747673	HL.mm9_peak_65
chr1	31115120	31115449	HL.mm9_peak_67
chr1	31115587	31115931	HL.mm9_peak_68a
chr1	31115587	31115931	HL.mm9_peak_68b
chr1	32987316	32987447	HL.mm9_peak_69
chr1	33258662	33258788	HL.mm9_peak_70
chr1	33521277	33521384	HL.mm9_peak_71
chr1	36000410	36000538	HL.mm9_peak_75
chr1	36010678	36010897	HL.mm9_peak_77
chr1	37755273	37755374	HL.mm9_peak_95
chr1	38452133	38452263	HL.mm9_peak_98
chr1	38568017	38568279	HL.mm9_peak_101a
chr1	38568017	38568279	HL.mm9_peak_101b
chr1	38569816	38569926	HL.mm9_peak_102
chr1	38595382	38595497	HL.mm9_peak_103
chr1	38602183	38602341	HL.mm9_peak_104
chr1	38602576	38602781	HL.mm9_peak_105
chr1	38688578	38689061	HL.mm9_peak_106a
chr1	38688578	38689061	HL.mm9_peak_106b
chr1	38814549	38814649	HL.mm9_peak_107
chr1	38814833	38814933	HL.mm9_peak_108
chr1	38823836	38824049	HL.mm9_peak_109
chr1	41324149	41324352	HL.mm9_peak_116
chr1	41667592	41668037	HL.mm9_peak_117a
chr1	41667592	41668037	HL.mm9_peak_117b
chr1	42292161	42292375	HL.mm9_peak_119
chr1	42316549	42316668	HL.mm9_peak_120
chr1	43040079	43040277	HL.mm9_peak_122
chr1	43456077	43456258	HL.mm9_peak_123
chr1	44906258	44906561	HL.mm9_peak_128
chr1	45014232	45014332	HL.mm9_peak_130
chr1	45851947	45852053	HL.mm9_peak_132
chr1	47489631	47490072	HL.mm9_peak_137a
chr1	47489631	47490072	HL.mm9_peak_137b
chr1	48510668	48511060	HL.mm9_peak_138
chr1	52299167	52299384	HL.mm9_peak_145
chr1	52454274	52454618	HL.mm9_peak_146
chr1	53258757	53258929	HL.mm9_peak_149
chr1	54880884	54881160	HL.mm9_peak_151
chr1	54973410	54973551	HL.mm9_peak_155
chr1	55188305	55188410	HL.mm9_peak_156
chr1	55420459	55420749	HL.mm9_peak_157a
chr1	55420459	55420749	HL.mm9_peak_157b
chr1	55878344	55878556	HL.mm9_peak_160
chr1	55944523	55944702	HL.mm9_peak_161
chr1	56918640	56918764	HL.mm9_peak_164
chr1	56990737	56990971	HL.mm9_peak_165
chr1	57022857	57023037	HL.mm9_peak_166
chr1	57023131	57023390	HL.mm9_peak_167
chr1	57153075	57153451	HL.mm9_peak_168a
chr1	57153075	57153451	HL.mm9_peak_168b
chr1	61158718	61158915	HL.mm9_peak_190
chr1	61168641	61168778	HL.mm9_peak_191
chr1	61168906	61169358	HL.mm9_peak_192
chr1	61169583	61170017	HL.mm9_peak_193
chr1	61355049	61355248	HL.mm9_peak_197
chr1	61362515	61363147	HL.mm9_peak_198
chr1	61698193	61698658	HL.mm9_peak_201
chr1	62429409	62429738	HL.mm9_peak_204a
chr1	62429409	62429738	HL.mm9_peak_204b
chr1	62694246	62694439	HL.mm9_peak_207
chr1	62694567	62694885	HL.mm9_peak_208a
chr1	62694567	62694885	HL.mm9_peak_208b
chr1	62826543	62827007	HL.mm9_peak_214
chr1	62897882	62898068	HL.mm9_peak_216
chr1	62934270	62934434	HL.mm9_peak_217
chr1	63414650	63414844	HL.mm9_peak_219
chr1	63599607	63599779	HL.mm9_peak_220
chr1	64438187	64438371	HL.mm9_peak_223
chr1	64925423	64925553	HL.mm9_peak_225
chr1	64925632	64926074	HL.mm9_peak_226a
chr1	64925632	64926074	HL.mm9_peak_226b
chr1	66046956	66047450	HL.mm9_peak_227
chr1	66050924	66051304	HL.mm9_peak_228
chr1	67187690	67188065	HL.mm9_peak_232
chr1	67837352	67837482	HL.mm9_peak_233
chr1	68678889	68679061	HL.mm9_peak_234
chr1	68834297	68834724	HL.mm9_peak_235a
chr1	68834297	68834724	HL.mm9_peak_235b
chr1	71728958	71729102	HL.mm9_peak_236
chr1	71884340	71884567	HL.mm9_peak_237
chr1	71951041	71951164	HL.mm9_peak_238
chr1	71994202	71994367	HL.mm9_peak_239
chr1	72155026	72155147	HL.mm9_peak_243
chr1	72155256	72155502	HL.mm9_peak_244
chr1	72234866	72234982	HL.mm9_peak_246
chr1	72874138	72874364	HL.mm9_peak_251
chr1	73016129	73016243	HL.mm9_peak_253
chr1	73410255	73410826	HL.mm9_peak_256a
chr1	73410255	73410826	HL.mm9_peak_256b
chr1	73471560	73472016	HL.mm9_peak_258
chr1	73811189	73811412	HL.mm9_peak_259
chr1	73879000	73879146	HL.mm9_peak_260
chr1	73879781	73879916	HL.mm9_peak_261
chr1	73880131	73880539	HL.mm9_peak_262
chr1	73995287	73995527	HL.mm9_peak_266
chr1	74150356	74150463	HL.mm9_peak_277
chr1	75334647	75335106	HL.mm9_peak_295
chr1	75454467	75454661	HL.mm9_peak_304
chr1	75659248	75659552	HL.mm9_peak_310
chr1	75692206	75692591	HL.mm9_peak_313
chr1	75841110	75841439	HL.mm9_peak_314
chr1	76006127	76006448	HL.mm9_peak_315
chr1	76046438	76046550	HL.mm9_peak_317
chr1	76062422	76062703	HL.mm9_peak_318
chr1	76076913	76077107	HL.mm9_peak_319
chr1	76319814	76319937	HL.mm9_peak_320
chr1	76829000	76829187	HL.mm9_peak_322
chr1	76839939	76840083	HL.mm9_peak_323
chr1	76861720	76862683	HL.mm9_peak_324a
chr1	76861720	76862683	HL.mm9_peak_324b
chr1	77216881	77217014	HL.mm9_peak_327
chr1	78018381	78018790	HL.mm9_peak_331
chr1	78106889	78107218	HL.mm9_peak_332
chr1	78125833	78126142	HL.mm9_peak_333
chr1	78334957	78335161	HL.mm9_peak_339
chr1	78837172	78837604	HL.mm9_peak_343a
chr1	78837172	78837604	HL.mm9_peak_343b
chr1	78837172	78837604	HL.mm9_peak_343c
chr1	78916336	78916491	HL.mm9_peak_344
chr1	79180505	79180617	HL.mm9_peak_345
chr1	80217780	80217918	HL.mm9_peak_346
chr1	80774709	80774815	HL.mm9_peak_348
chr1	81913610	81913812	HL.mm9_peak_350
chr1	82103496	82103599	HL.mm9_peak_352
chr1	87803698	87803798	HL.mm9_peak_357
chr1	88196854	88197073	HL.mm9_peak_358
chr1	89045330	89045466	HL.mm9_peak_368
chr1	89058189	89058289	HL.mm9_peak_370
chr1	90131776	90131894	HL.mm9_peak_376
chr1	90140715	90140832	HL.mm9_peak_378
chr1	90372212	90372312	HL.mm9_peak_390
chr1	90906245	90906576	HL.mm9_peak_395
chr1	90936527	90936659	HL.mm9_peak_396
chr1	91544139	91544410	HL.mm9_peak_407
chr1	91823979	91824167	HL.mm9_peak_412
chr1	91864896	91865124	HL.mm9_peak_414
chr1	91885616	91885716	HL.mm9_peak_415
chr1	91889626	91889780	HL.mm9_peak_416
chr1	92015709	92016249	HL.mm9_peak_420
chr1	92149978	92150224	HL.mm9_peak_426
chr1	92194383	92194541	HL.mm9_peak_429
chr1	92196838	92197338	HL.mm9_peak_430
chr1	92271336	92271698	HL.mm9_peak_433
chr1	92440956	92441136	HL.mm9_peak_436
chr1	92449944	92450058	HL.mm9_peak_437
chr1	92450748	92450931	HL.mm9_peak_438
chr1	92640841	92640958	HL.mm9_peak_441
chr1	92898310	92898491	HL.mm9_peak_443
chr1	92949424	92949658	HL.mm9_peak_444
chr1	93625862	93626108	HL.mm9_peak_461
chr1	93628083	93628198	HL.mm9_peak_463
chr1	93628357	93628657	HL.mm9_peak_464
chr1	93655614	93655812	HL.mm9_peak_465
chr1	93741450	93741659	HL.mm9_peak_467
chr1	93980560	93980790	HL.mm9_peak_470
chr1	94234070	94234256	HL.mm9_peak_480
chr1	94688247	94688557	HL.mm9_peak_486a
chr1	94688247	94688557	HL.mm9_peak_486b
chr1	98259498	98259622	HL.mm9_peak_504
chr1	98259775	98259887	HL.mm9_peak_505
chr1	98298109	98298444	HL.mm9_peak_506
chr1	98589531	98589635	HL.mm9_peak_507
chr1	99871577	99871708	HL.mm9_peak_508
chr1	106829788	106829910	HL.mm9_peak_509
chr1	113596132	113596256	HL.mm9_peak_514
chr1	115829356	115829459	HL.mm9_peak_515
chr1	120673313	120673628	HL.mm9_peak_519
chr1	120950223	120950350	HL.mm9_peak_529
chr1	121441428	121441583	HL.mm9_peak_536
chr1	121538292	121538420	HL.mm9_peak_537
chr1	122583602	122583709	HL.mm9_peak_539
chr1	122636263	122636363	HL.mm9_peak_540
chr1	122807436	122807625	HL.mm9_peak_544
chr1	123667514	123668001	HL.mm9_peak_546a
chr1	123667514	123668001	HL.mm9_peak_546b
chr1	128408780	128408920	HL.mm9_peak_550
chr1	128599570	128599826	HL.mm9_peak_551
chr1	128868721	128868822	HL.mm9_peak_552
chr1	128936945	128937132	HL.mm9_peak_554
chr1	128942805	128942905	HL.mm9_peak_555
chr1	129765605	129765746	HL.mm9_peak_562
chr1	131572507	131572637	HL.mm9_peak_565
chr1	132774877	132774977	HL.mm9_peak_570
chr1	134523037	134523246	HL.mm9_peak_592
chr1	134584810	134584920	HL.mm9_peak_593
chr1	135305876	135306008	HL.mm9_peak_609
chr1	135781440	135781746	HL.mm9_peak_619a
chr1	135781440	135781746	HL.mm9_peak_619b
chr1	137556442	137556555	HL.mm9_peak_649
chr1	138033862	138033969	HL.mm9_peak_659
chr1	138409055	138409220	HL.mm9_peak_662
chr1	138674058	138674301	HL.mm9_peak_666
chr1	139790770	139790870	HL.mm9_peak_670
chr1	140144375	140144475	HL.mm9_peak_672
chr1	140241582	140241749	HL.mm9_peak_673
chr1	140281819	140282326	HL.mm9_peak_674
chr1	140615959	140616302	HL.mm9_peak_675
chr1	140633100	140633259	HL.mm9_peak_676
chr1	140659527	140659649	HL.mm9_peak_677
chr1	140989305	140989770	HL.mm9_peak_678
chr1	141090579	141090872	HL.mm9_peak_679
chr1	141104620	141104990	HL.mm9_peak_681a
chr1	141104620	141104990	HL.mm9_peak_681b
chr1	141216404	141216663	HL.mm9_peak_683a
chr1	141216404	141216663	HL.mm9_peak_683b
chr1	142150879	142151026	HL.mm9_peak_685
chr1	142306241	142306465	HL.mm9_peak_686
chr1	142348558	142348698	HL.mm9_peak_687
chr1	145837400	145837574	HL.mm9_peak_688
chr1	148624395	148624523	HL.mm9_peak_690
chr1	150889725	150889915	HL.mm9_peak_692
chr1	152327606	152327708	HL.mm9_peak_694
chr1	152327826	152328044	HL.mm9_peak_695
chr1	152553740	152553840	HL.mm9_peak_698
chr1	152841811	152841945	HL.mm9_peak_701
chr1	153477184	153477308	HL.mm9_peak_704
chr1	154269486	154269643	HL.mm9_peak_709
chr1	154937881	154938320	HL.mm9_peak_715
chr1	156924950	156925118	HL.mm9_peak_724
chr1	157262718	157262980	HL.mm9_peak_727
chr1	157451979	157452135	HL.mm9_peak_730
chr1	157527921	157528091	HL.mm9_peak_731
chr1	158114513	158114613	HL.mm9_peak_737
chr1	158544419	158544606	HL.mm9_peak_739
chr1	158604144	158604244	HL.mm9_peak_741
chr1	158674791	158675061	HL.mm9_peak_742a
chr1	158674791	158675061	HL.mm9_peak_742b
chr1	158682149	158682491	HL.mm9_peak_743
chr1	158711245	158711357	HL.mm9_peak_744
chr1	159731852	159732082	HL.mm9_peak_751
chr1	162011344	162011466	HL.mm9_peak_754
chr1	163914190	163914733	HL.mm9_peak_758
chr1	163915251	163915409	HL.mm9_peak_759
chr1	163950746	163950877	HL.mm9_peak_762
chr1	163950988	163951108	HL.mm9_peak_763
chr1	163968302	163968493	HL.mm9_peak_764
chr1	164184362	164184830	HL.mm9_peak_769a
chr1	164184362	164184830	HL.mm9_peak_769b
chr1	164185239	164185448	HL.mm9_peak_770
chr1	164276710	164276963	HL.mm9_peak_771
chr1	165090106	165090342	HL.mm9_peak_773
chr1	165116125	165116327	HL.mm9_peak_774
chr1	165296570	165296751	HL.mm9_peak_776
chr1	165304519	165304817	HL.mm9_peak_777
chr1	165374663	165374785	HL.mm9_peak_779
chr1	165600915	165601081	HL.mm9_peak_780
chr1	165638614	165638728	HL.mm9_peak_782
chr1	165709577	165709683	HL.mm9_peak_784
chr1	165837491	165837693	HL.mm9_peak_786
chr1	165837778	165838056	HL.mm9_peak_787
chr1	165838233	165838419	HL.mm9_peak_788
chr1	167258007	167258151	HL.mm9_peak_792
chr1	167716511	167716666	HL.mm9_peak_798
chr1	167736497	167736811	HL.mm9_peak_799a
chr1	167736497	167736811	HL.mm9_peak_799b
chr1	167766672	167766897	HL.mm9_peak_800
chr1	167979405	167979537	HL.mm9_peak_802
chr1	168048045	168048297	HL.mm9_peak_805
chr1	168060921	168061072	HL.mm9_peak_806
chr1	168161977	168162105	HL.mm9_peak_808
chr1	169819065	169819184	HL.mm9_peak_812
chr1	169859974	169860205	HL.mm9_peak_814
chr1	170160540	170160689	HL.mm9_peak_820
chr1	170227629	170227842	HL.mm9_peak_821
chr1	170332921	170333073	HL.mm9_peak_823
chr1	170691828	170691947	HL.mm9_peak_824
chr1	170981712	170981907	HL.mm9_peak_827
chr1	171085737	171085907	HL.mm9_peak_828
chr1	171177542	171177690	HL.mm9_peak_829
chr1	171194971	171195110	HL.mm9_peak_830
chr1	171198649	171198875	HL.mm9_peak_831a
chr1	171198649	171198875	HL.mm9_peak_831b
chr1	171284215	171284375	HL.mm9_peak_833
chr1	171991433	171991587	HL.mm9_peak_839
chr1	173138849	173139065	HL.mm9_peak_846
chr1	176672883	176673225	HL.mm9_peak_856
chr1	176959094	176959233	HL.mm9_peak_857
chr1	178929155	178929325	HL.mm9_peak_862
chr1	180591752	180591910	HL.mm9_peak_868
chr1	180607453	180607582	HL.mm9_peak_869
chr1	180658535	180658644	HL.mm9_peak_870
chr1	180850312	180850670	HL.mm9_peak_874
chr1	181016279	181016379	HL.mm9_peak_878
chr1	181073358	181073666	HL.mm9_peak_879
chr1	181108190	181108350	HL.mm9_peak_880
chr1	181113169	181113298	HL.mm9_peak_881
chr1	181168864	181169124	HL.mm9_peak_884
chr1	181239645	181239758	HL.mm9_peak_887
chr1	181391104	181391402	HL.mm9_peak_891
chr1	181403992	181404488	HL.mm9_peak_892
chr1	181888685	181888850	HL.mm9_peak_895
chr1	182477925	182478105	HL.mm9_peak_900
chr1	182931040	182931140	HL.mm9_peak_902
chr1	186617211	186617759	HL.mm9_peak_917a
chr1	186617211	186617759	HL.mm9_peak_917b
chr1	186903458	186903589	HL.mm9_peak_919
chr1	187477647	187477747	HL.mm9_peak_922
chr1	187554997	187555324	HL.mm9_peak_923
chr1	187658167	187658356	HL.mm9_peak_925
chr1	187987591	187987728	HL.mm9_peak_927
chr1	188006649	188006776	HL.mm9_peak_928
chr1	188091253	188091532	HL.mm9_peak_929
chr1	188259348	188259450	HL.mm9_peak_930
chr1	188812331	188812550	HL.mm9_peak_933
chr1	189242189	189242398	HL.mm9_peak_937
chr1	189451495	189451648	HL.mm9_peak_940
chr1	189678117	189678371	HL.mm9_peak_943
chr1	189854256	189854365	HL.mm9_peak_945
chr1	189906879	189907138	HL.mm9_peak_947
chr1	190281162	190281506	HL.mm9_peak_950
chr1	190373665	190373834	HL.mm9_peak_951
chr1	190717557	190717701	HL.mm9_peak_955
chr1	190874140	190874438	HL.mm9_peak_956
chr1	191447602	191448889	HL.mm9_peak_959a
chr1	191447602	191448889	HL.mm9_peak_959b
chr1	191447602	191448889	HL.mm9_peak_959c
chr1	191447602	191448889	HL.mm9_peak_959d
chr1	192349699	192350411	HL.mm9_peak_965a
chr1	192349699	192350411	HL.mm9_peak_965b
chr1	193008819	193008960	HL.mm9_peak_975
chr1	194201608	194201824	HL.mm9_peak_986
chr1	194622840	194622989	HL.mm9_peak_990
chr1	194687887	194688049	HL.mm9_peak_992
chr1	195275943	195276043	HL.mm9_peak_1001
chr1	195451534	195451643	HL.mm9_peak_1003
chr1	195797906	195798112	HL.mm9_peak_1007
chr1	195852184	195852326	HL.mm9_peak_1008
chr1	196505348	196505703	HL.mm9_peak_1011
chr10	5632850	5633068	HL.mm9_peak_1013
chr10	7790763	7790863	HL.mm9_peak_1022
chr10	7933851	7934158	HL.mm9_peak_1026a
chr10	7933851	7934158	HL.mm9_peak_1026b
chr10	7943844	7944292	HL.mm9_peak_1027
chr10	8930407	8930510	HL.mm9_peak_1035
chr10	9158101	9158380	HL.mm9_peak_1036
chr10	9241224	9241373	HL.mm9_peak_1037
chr10	12272363	12272646	HL.mm9_peak_1043
chr10	13434156	13434341	HL.mm9_peak_1050
chr10	13569990	13570090	HL.mm9_peak_1051
chr10	13770957	13771255	HL.mm9_peak_1052
chr10	14184048	14184162	HL.mm9_peak_1055
chr10	16968181	16968444	HL.mm9_peak_1057
chr10	17445555	17445661	HL.mm9_peak_1062
chr10	17447643	17447901	HL.mm9_peak_1063
chr10	18074043	18074199	HL.mm9_peak_1064
chr10	19234654	19234754	HL.mm9_peak_1065
chr10	19970091	19970258	HL.mm9_peak_1068
chr10	20596094	20596233	HL.mm9_peak_1069
chr10	23431476	23431578	HL.mm9_peak_1078
chr10	23431732	23431849	HL.mm9_peak_1079
chr10	23978796	23978922	HL.mm9_peak_1080
chr10	24646369	24646470	HL.mm9_peak_1081
chr10	24781519	24781730	HL.mm9_peak_1083
chr10	24952972	24953115	HL.mm9_peak_1085
chr10	25106225	25106391	HL.mm9_peak_1088
chr10	25672680	25672919	HL.mm9_peak_1093
chr10	25946687	25946898	HL.mm9_peak_1094
chr10	26783605	26783774	HL.mm9_peak_1096
chr10	26918299	26918517	HL.mm9_peak_1097
chr10	27774540	27774939	HL.mm9_peak_1099a
chr10	27774540	27774939	HL.mm9_peak_1099b
chr10	27774540	27774939	HL.mm9_peak_1099c
chr10	27793552	27793795	HL.mm9_peak_1100
chr10	28031208	28031473	HL.mm9_peak_1101
chr10	28085209	28085430	HL.mm9_peak_1102
chr10	28086083	28086259	HL.mm9_peak_1103
chr10	28089622	28089850	HL.mm9_peak_1104
chr10	28089917	28090017	HL.mm9_peak_1105
chr10	28102043	28102174	HL.mm9_peak_1107
chr10	29391937	29392159	HL.mm9_peak_1109a
chr10	29391937	29392159	HL.mm9_peak_1109b
chr10	29406849	29407259	HL.mm9_peak_1110a
chr10	29406849	29407259	HL.mm9_peak_1110b
chr10	29456548	29456704	HL.mm9_peak_1111
chr10	29514573	29514748	HL.mm9_peak_1112
chr10	31020113	31020241	HL.mm9_peak_1114
chr10	34232345	34232559	HL.mm9_peak_1118
chr10	34591483	34592213	HL.mm9_peak_1119a
chr10	34591483	34592213	HL.mm9_peak_1119b
chr10	34591483	34592213	HL.mm9_peak_1119c
chr10	36204803	36205038	HL.mm9_peak_1121
chr10	37356892	37357092	HL.mm9_peak_1123
chr10	37580791	37581016	HL.mm9_peak_1126
chr10	38008687	38009064	HL.mm9_peak_1128
chr10	38060714	38060819	HL.mm9_peak_1129
chr10	38408346	38408584	HL.mm9_peak_1130
chr10	38416094	38416221	HL.mm9_peak_1131
chr10	38882646	38882869	HL.mm9_peak_1133
chr10	39150277	39150399	HL.mm9_peak_1139
chr10	39244451	39244565	HL.mm9_peak_1143
chr10	39379490	39379597	HL.mm9_peak_1146
chr10	40059260	40059456	HL.mm9_peak_1147
chr10	41012846	41013104	HL.mm9_peak_1149
chr10	41996079	41996227	HL.mm9_peak_1153
chr10	42746975	42747150	HL.mm9_peak_1158
chr10	43344268	43344540	HL.mm9_peak_1165
chr10	43442638	43442811	HL.mm9_peak_1167
chr10	44219637	44219792	HL.mm9_peak_1171
chr10	44699355	44699627	HL.mm9_peak_1173
chr10	44765204	44765349	HL.mm9_peak_1175
chr10	44949852	44950183	HL.mm9_peak_1177
chr10	45501697	45502031	HL.mm9_peak_1179
chr10	45613486	45613946	HL.mm9_peak_1181a
chr10	45613486	45613946	HL.mm9_peak_1181b
chr10	46480886	46481056	HL.mm9_peak_1182
chr10	50453326	50453711	HL.mm9_peak_1183a
chr10	50453326	50453711	HL.mm9_peak_1183b
chr10	50482941	50483041	HL.mm9_peak_1184
chr10	50483275	50483686	HL.mm9_peak_1185
chr10	50953425	50953544	HL.mm9_peak_1187
chr10	50955519	50955668	HL.mm9_peak_1188
chr10	52816410	52816531	HL.mm9_peak_1189
chr10	52827819	52828138	HL.mm9_peak_1190
chr10	53154629	53155023	HL.mm9_peak_1193
chr10	53778904	53779181	HL.mm9_peak_1194
chr10	54085027	54085370	HL.mm9_peak_1195
chr10	55075163	55075291	HL.mm9_peak_1197
chr10	55521543	55521643	HL.mm9_peak_1198
chr10	56767625	56767725	HL.mm9_peak_1202
chr10	57687973	57688182	HL.mm9_peak_1204
chr10	58577586	58577733	HL.mm9_peak_1210
chr10	58671831	58671975	HL.mm9_peak_1211
chr10	60052884	60053368	HL.mm9_peak_1232a
chr10	60052884	60053368	HL.mm9_peak_1232b
chr10	60052884	60053368	HL.mm9_peak_1232c
chr10	60289540	60289688	HL.mm9_peak_1237
chr10	61286069	61286205	HL.mm9_peak_1253
chr10	61286456	61286681	HL.mm9_peak_1254
chr10	61406325	61406425	HL.mm9_peak_1258
chr10	62254484	62254637	HL.mm9_peak_1271
chr10	62306613	62306720	HL.mm9_peak_1272
chr10	65640103	65640411	HL.mm9_peak_1275a
chr10	65640103	65640411	HL.mm9_peak_1275b
chr10	66010676	66011074	HL.mm9_peak_1276a
chr10	66010676	66011074	HL.mm9_peak_1276b
chr10	66289615	66289730	HL.mm9_peak_1278
chr10	67554048	67554185	HL.mm9_peak_1283
chr10	67807945	67808051	HL.mm9_peak_1285
chr10	67819395	67819503	HL.mm9_peak_1286
chr10	68262715	68262846	HL.mm9_peak_1287
chr10	68716086	68716315	HL.mm9_peak_1288
chr10	68741624	68741948	HL.mm9_peak_1289a
chr10	68741624	68741948	HL.mm9_peak_1289b
chr10	69201681	69201829	HL.mm9_peak_1292
chr10	69388123	69388276	HL.mm9_peak_1293
chr10	70446631	70446763	HL.mm9_peak_1295
chr10	70483388	70483491	HL.mm9_peak_1296
chr10	70561804	70561904	HL.mm9_peak_1297
chr10	74288694	74288794	HL.mm9_peak_1301
chr10	74561375	74561541	HL.mm9_peak_1305
chr10	76049039	76049179	HL.mm9_peak_1322
chr10	76627617	76627778	HL.mm9_peak_1331
chr10	79551707	79551828	HL.mm9_peak_1401
chr10	80039739	80039851	HL.mm9_peak_1425
chr10	80126266	80126382	HL.mm9_peak_1431
chr10	80237278	80237506	HL.mm9_peak_1434
chr10	80384136	80384292	HL.mm9_peak_1442
chr10	83377624	83377835	HL.mm9_peak_1491
chr10	83420009	83420158	HL.mm9_peak_1492
chr10	83420228	83420580	HL.mm9_peak_1493
chr10	83455496	83455707	HL.mm9_peak_1495
chr10	83765868	83766076	HL.mm9_peak_1499
chr10	83991784	83991933	HL.mm9_peak_1504
chr10	84380011	84380162	HL.mm9_peak_1509
chr10	85646367	85646518	HL.mm9_peak_1519
chr10	86949063	86949324	HL.mm9_peak_1527a
chr10	86949063	86949324	HL.mm9_peak_1527b
chr10	87326034	87326134	HL.mm9_peak_1528
chr10	87330472	87330674	HL.mm9_peak_1531
chr10	87331641	87331989	HL.mm9_peak_1533a
chr10	87331641	87331989	HL.mm9_peak_1533b
chr10	88066225	88066426	HL.mm9_peak_1537
chr10	88067689	88067995	HL.mm9_peak_1538
chr10	90146615	90146793	HL.mm9_peak_1543
chr10	90699566	90699700	HL.mm9_peak_1547
chr10	90789536	90789848	HL.mm9_peak_1548
chr10	90898925	90899166	HL.mm9_peak_1549
chr10	91210276	91210797	HL.mm9_peak_1553a
chr10	91210276	91210797	HL.mm9_peak_1553b
chr10	91210276	91210797	HL.mm9_peak_1553c
chr10	93693100	93693217	HL.mm9_peak_1559
chr10	94546237	94546350	HL.mm9_peak_1567
chr10	94546459	94546713	HL.mm9_peak_1568
chr10	94776920	94777039	HL.mm9_peak_1570
chr10	96007928	96008321	HL.mm9_peak_1576
chr10	96267058	96267299	HL.mm9_peak_1580
chr10	96480299	96480436	HL.mm9_peak_1581
chr10	96510339	96510475	HL.mm9_peak_1582
chr10	97720822	97721138	HL.mm9_peak_1588a
chr10	97720822	97721138	HL.mm9_peak_1588b
chr10	98294306	98294426	HL.mm9_peak_1590
chr10	98429362	98429462	HL.mm9_peak_1591
chr10	98761625	98761797	HL.mm9_peak_1594
chr10	98764848	98765053	HL.mm9_peak_1595
chr10	99274856	99275135	HL.mm9_peak_1596
chr10	99726830	99727069	HL.mm9_peak_1599
chr10	100217479	100217775	HL.mm9_peak_1600
chr10	100254935	100255080	HL.mm9_peak_1601
chr10	100255189	100255430	HL.mm9_peak_1602
chr10	101233298	101233419	HL.mm9_peak_1603
chr10	101245893	101246026	HL.mm9_peak_1604
chr10	101246133	101246292	HL.mm9_peak_1605
chr10	102376783	102377123	HL.mm9_peak_1608a
chr10	102376783	102377123	HL.mm9_peak_1608b
chr10	102410002	102410223	HL.mm9_peak_1609
chr10	102548903	102549019	HL.mm9_peak_1610
chr10	103189444	103189587	HL.mm9_peak_1611
chr10	103372954	103373063	HL.mm9_peak_1612
chr10	103850992	103851146	HL.mm9_peak_1613
chr10	104029241	104029495	HL.mm9_peak_1615
chr10	104097378	104097627	HL.mm9_peak_1616
chr10	104462853	104463160	HL.mm9_peak_1617a
chr10	104462853	104463160	HL.mm9_peak_1617b
chr10	104664672	104664962	HL.mm9_peak_1618
chr10	104860663	104860967	HL.mm9_peak_1621
chr10	104864857	104865006	HL.mm9_peak_1622
chr10	104865100	104865364	HL.mm9_peak_1623
chr10	104928523	104928632	HL.mm9_peak_1624
chr10	107831412	107831576	HL.mm9_peak_1629
chr10	110348434	110348595	HL.mm9_peak_1633
chr10	111167625	111167827	HL.mm9_peak_1636
chr10	115614970	115615154	HL.mm9_peak_1640
chr10	116134843	116134977	HL.mm9_peak_1642
chr10	116135036	116135219	HL.mm9_peak_1643
chr10	116402429	116402589	HL.mm9_peak_1644
chr10	116470952	116471077	HL.mm9_peak_1645
chr10	116640767	116640945	HL.mm9_peak_1649
chr10	116981595	116981774	HL.mm9_peak_1652
chr10	116988515	116988615	HL.mm9_peak_1653
chr10	117020638	117020765	HL.mm9_peak_1656
chr10	117020820	117021182	HL.mm9_peak_1657
chr10	117547396	117547570	HL.mm9_peak_1663
chr10	117558843	117558989	HL.mm9_peak_1664
chr10	118551875	118551990	HL.mm9_peak_1668
chr10	119806651	119806781	HL.mm9_peak_1674
chr10	119858183	119858332	HL.mm9_peak_1677
chr10	119870319	119870537	HL.mm9_peak_1679
chr10	119950755	119951038	HL.mm9_peak_1683a
chr10	119950755	119951038	HL.mm9_peak_1683b
chr10	120049377	120049651	HL.mm9_peak_1687
chr10	120097748	120097861	HL.mm9_peak_1688
chr10	120157954	120158315	HL.mm9_peak_1691
chr10	120181697	120181860	HL.mm9_peak_1692
chr10	120201189	120201456	HL.mm9_peak_1694
chr10	120258971	120259243	HL.mm9_peak_1696a
chr10	120258971	120259243	HL.mm9_peak_1696b
chr10	120303516	120303685	HL.mm9_peak_1697
chr10	120309329	120309481	HL.mm9_peak_1699
chr10	120309603	120309728	HL.mm9_peak_1700
chr10	120681088	120681328	HL.mm9_peak_1703
chr10	122159751	122159956	HL.mm9_peak_1711
chr10	122207531	122207674	HL.mm9_peak_1712
chr10	122323798	122323937	HL.mm9_peak_1714
chr10	122324662	122324789	HL.mm9_peak_1715
chr10	122360771	122360954	HL.mm9_peak_1716
chr10	124764437	124764635	HL.mm9_peak_1719
chr10	124766023	124766161	HL.mm9_peak_1720
chr10	125247203	125247530	HL.mm9_peak_1722
chr10	125247690	125247798	HL.mm9_peak_1723
chr10	125359092	125359484	HL.mm9_peak_1725
chr10	125410883	125411029	HL.mm9_peak_1728
chr10	125442279	125442566	HL.mm9_peak_1729
chr10	125466100	125466279	HL.mm9_peak_1730
chr10	125508618	125508774	HL.mm9_peak_1731
chr10	126859653	126859753	HL.mm9_peak_1746
chr10	127035066	127035193	HL.mm9_peak_1753
chr10	128304836	128304936	HL.mm9_peak_1771
chr11	3026979	3027165	HL.mm9_peak_1773
chr11	3027492	3027592	HL.mm9_peak_1774
chr11	3032061	3032320	HL.mm9_peak_1776
chr11	3032596	3033138	HL.mm9_peak_1777a
chr11	3032596	3033138	HL.mm9_peak_1777b
chr11	3034013	3034130	HL.mm9_peak_1778
chr11	3034365	3034654	HL.mm9_peak_1779
chr11	3035629	3035844	HL.mm9_peak_1781
chr11	3036440	3036661	HL.mm9_peak_1782a
chr11	3036440	3036661	HL.mm9_peak_1782b
chr11	3037170	3037493	HL.mm9_peak_1783a
chr11	3037170	3037493	HL.mm9_peak_1783b
chr11	3042520	3042657	HL.mm9_peak_1784
chr11	3043000	3043305	HL.mm9_peak_1785a
chr11	3043000	3043305	HL.mm9_peak_1785b
chr11	3043602	3043873	HL.mm9_peak_1786a
chr11	3043602	3043873	HL.mm9_peak_1786b
chr11	3043602	3043873	HL.mm9_peak_1786c
chr11	3043602	3043873	HL.mm9_peak_1786d
chr11	3044831	3044987	HL.mm9_peak_1788
chr11	3046170	3046321	HL.mm9_peak_1789
chr11	3049695	3049929	HL.mm9_peak_1790
chr11	3052460	3052594	HL.mm9_peak_1792a
chr11	3052460	3052594	HL.mm9_peak_1792b
chr11	3055368	3055594	HL.mm9_peak_1793
chr11	3062920	3063078	HL.mm9_peak_1795
chr11	3068672	3068834	HL.mm9_peak_1796
chr11	3093036	3093501	HL.mm9_peak_1801a
chr11	3093036	3093501	HL.mm9_peak_1801b
chr11	4130882	4130982	HL.mm9_peak_1815
chr11	4635929	4636087	HL.mm9_peak_1824
chr11	6580614	6580802	HL.mm9_peak_1844
chr11	6601546	6601684	HL.mm9_peak_1846
chr11	6601746	6601885	HL.mm9_peak_1847
chr11	7406575	7406838	HL.mm9_peak_1853
chr11	8423880	8424058	HL.mm9_peak_1854
chr11	8556806	8557315	HL.mm9_peak_1856a
chr11	8556806	8557315	HL.mm9_peak_1856b
chr11	8661747	8661956	HL.mm9_peak_1858a
chr11	8661747	8661956	HL.mm9_peak_1858b
chr11	8714559	8714666	HL.mm9_peak_1859
chr11	9045775	9045875	HL.mm9_peak_1861
chr11	11733154	11733473	HL.mm9_peak_1862
chr11	16951860	16951995	HL.mm9_peak_1864
chr11	17342297	17342422	HL.mm9_peak_1865
chr11	17350364	17350709	HL.mm9_peak_1866
chr11	17350781	17350967	HL.mm9_peak_1867
chr11	17976172	17976328	HL.mm9_peak_1868
chr11	18257214	18257558	HL.mm9_peak_1871
chr11	18296523	18296679	HL.mm9_peak_1873
chr11	18338160	18338407	HL.mm9_peak_1874
chr11	18389920	18390188	HL.mm9_peak_1875a
chr11	18389920	18390188	HL.mm9_peak_1875b
chr11	18612499	18613223	HL.mm9_peak_1878a
chr11	18612499	18613223	HL.mm9_peak_1878b
chr11	18612499	18613223	HL.mm9_peak_1878c
chr11	18614443	18614815	HL.mm9_peak_1879
chr11	18615210	18615310	HL.mm9_peak_1880
chr11	18648059	18648236	HL.mm9_peak_1882
chr11	18658582	18659062	HL.mm9_peak_1884a
chr11	18658582	18659062	HL.mm9_peak_1884b
chr11	18774560	18774828	HL.mm9_peak_1887
chr11	18783473	18783764	HL.mm9_peak_1888
chr11	18785197	18785336	HL.mm9_peak_1889
chr11	18785700	18785964	HL.mm9_peak_1890
chr11	18844902	18845229	HL.mm9_peak_1891
chr11	18918570	18918702	HL.mm9_peak_1897
chr11	18922447	18922560	HL.mm9_peak_1898
chr11	18957381	18957593	HL.mm9_peak_1899
chr11	19250424	19250757	HL.mm9_peak_1902
chr11	19510342	19510974	HL.mm9_peak_1905a
chr11	19510342	19510974	HL.mm9_peak_1905b
chr11	19637338	19637740	HL.mm9_peak_1906a
chr11	19637338	19637740	HL.mm9_peak_1906b
chr11	19660645	19660802	HL.mm9_peak_1907
chr11	19886615	19886729	HL.mm9_peak_1909
chr11	19886784	19886891	HL.mm9_peak_1910
chr11	19911331	19911747	HL.mm9_peak_1912
chr11	21139038	21139169	HL.mm9_peak_1918
chr11	21619939	21620102	HL.mm9_peak_1922
chr11	21901458	21901714	HL.mm9_peak_1924
chr11	23961947	23962116	HL.mm9_peak_1925
chr11	23974053	23974338	HL.mm9_peak_1926a
chr11	23974053	23974338	HL.mm9_peak_1926b
chr11	24145153	24145365	HL.mm9_peak_1929
chr11	24373032	24373146	HL.mm9_peak_1932
chr11	24563926	24564029	HL.mm9_peak_1933
chr11	24582714	24582950	HL.mm9_peak_1934
chr11	24586030	24586305	HL.mm9_peak_1936
chr11	24957251	24957360	HL.mm9_peak_1940
chr11	24963917	24964029	HL.mm9_peak_1941
chr11	26008677	26008850	HL.mm9_peak_1942
chr11	26281541	26281856	HL.mm9_peak_1943
chr11	26381898	26382023	HL.mm9_peak_1944
chr11	26390090	26390274	HL.mm9_peak_1945
chr11	26411850	26411969	HL.mm9_peak_1946
chr11	26926089	26926189	HL.mm9_peak_1947
chr11	28275803	28276133	HL.mm9_peak_1948
chr11	28536837	28537057	HL.mm9_peak_1949
chr11	28734707	28735066	HL.mm9_peak_1950
chr11	28792996	28793096	HL.mm9_peak_1951
chr11	28850835	28851128	HL.mm9_peak_1952
chr11	31491253	31491409	HL.mm9_peak_1955
chr11	31492040	31492465	HL.mm9_peak_1956a
chr11	31492040	31492465	HL.mm9_peak_1956b
chr11	32001144	32001290	HL.mm9_peak_1961
chr11	32042116	32042391	HL.mm9_peak_1962
chr11	32261962	32262226	HL.mm9_peak_1965
chr11	34717870	34718455	HL.mm9_peak_1974a
chr11	34717870	34718455	HL.mm9_peak_1974b
chr11	34725663	34725844	HL.mm9_peak_1976
chr11	34984898	34985104	HL.mm9_peak_1979
chr11	34991987	34992087	HL.mm9_peak_1980
chr11	35086980	35087122	HL.mm9_peak_1984
chr11	35177974	35178313	HL.mm9_peak_1990
chr11	35186049	35186176	HL.mm9_peak_1991
chr11	35201422	35201575	HL.mm9_peak_1992
chr11	35248659	35248863	HL.mm9_peak_1995
chr11	35964285	35964534	HL.mm9_peak_2006
chr11	36289442	36289563	HL.mm9_peak_2008
chr11	36614542	36614681	HL.mm9_peak_2012
chr11	36845039	36845205	HL.mm9_peak_2014
chr11	39951368	39951512	HL.mm9_peak_2016
chr11	39951799	39951916	HL.mm9_peak_2017
chr11	42518379	42518482	HL.mm9_peak_2018
chr11	42953488	42953666	HL.mm9_peak_2019
chr11	43447445	43447824	HL.mm9_peak_2020a
chr11	43447445	43447824	HL.mm9_peak_2020b
chr11	44737738	44737895	HL.mm9_peak_2026
chr11	45194053	45194169	HL.mm9_peak_2028
chr11	45915882	45915982	HL.mm9_peak_2032
chr11	46662296	46662396	HL.mm9_peak_2035
chr11	46816404	46816756	HL.mm9_peak_2036a
chr11	46816404	46816756	HL.mm9_peak_2036b
chr11	48491561	48491793	HL.mm9_peak_2039
chr11	49745394	49745620	HL.mm9_peak_2048
chr11	51276732	51276928	HL.mm9_peak_2061
chr11	52455541	52455702	HL.mm9_peak_2085
chr11	52876738	52876877	HL.mm9_peak_2089
chr11	52883386	52883515	HL.mm9_peak_2090
chr11	53874031	53874165	HL.mm9_peak_2101
chr11	54891047	54891151	HL.mm9_peak_2108
chr11	55379874	55380048	HL.mm9_peak_2114
chr11	57531084	57531231	HL.mm9_peak_2118
chr11	57574101	57574413	HL.mm9_peak_2119
chr11	57650260	57650798	HL.mm9_peak_2120a
chr11	57650260	57650798	HL.mm9_peak_2120b
chr11	57651757	57651902	HL.mm9_peak_2121
chr11	57699699	57699833	HL.mm9_peak_2122
chr11	57743043	57743270	HL.mm9_peak_2125
chr11	59754137	59754237	HL.mm9_peak_2152
chr11	60693186	60693322	HL.mm9_peak_2178
chr11	60841715	60841953	HL.mm9_peak_2185
chr11	62834958	62835315	HL.mm9_peak_2207a
chr11	62834958	62835315	HL.mm9_peak_2207b
chr11	63066740	63066973	HL.mm9_peak_2208
chr11	63113966	63114084	HL.mm9_peak_2209
chr11	63246908	63247096	HL.mm9_peak_2210
chr11	63592271	63592408	HL.mm9_peak_2211
chr11	63837063	63837407	HL.mm9_peak_2215
chr11	64373866	64374055	HL.mm9_peak_2218
chr11	64401653	64402026	HL.mm9_peak_2219
chr11	64448212	64448492	HL.mm9_peak_2220a
chr11	64448212	64448492	HL.mm9_peak_2220b
chr11	64485350	64485595	HL.mm9_peak_2221
chr11	64552648	64552876	HL.mm9_peak_2222
chr11	64559601	64560008	HL.mm9_peak_2223
chr11	64647399	64647849	HL.mm9_peak_2224
chr11	64694186	64694385	HL.mm9_peak_2226
chr11	64712910	64713454	HL.mm9_peak_2227a
chr11	64712910	64713454	HL.mm9_peak_2227b
chr11	64730390	64730542	HL.mm9_peak_2228
chr11	64782542	64782763	HL.mm9_peak_2229
chr11	69213524	69213638	HL.mm9_peak_2275
chr11	69225122	69225233	HL.mm9_peak_2279
chr11	69374852	69375022	HL.mm9_peak_2282
chr11	69529595	69529990	HL.mm9_peak_2286a
chr11	69529595	69529990	HL.mm9_peak_2286b
chr11	74888246	74888426	HL.mm9_peak_2330
chr11	74952804	74953046	HL.mm9_peak_2332
chr11	76263407	76263754	HL.mm9_peak_2358
chr11	76399722	76399860	HL.mm9_peak_2362
chr11	76472678	76472994	HL.mm9_peak_2363
chr11	77668987	77669216	HL.mm9_peak_2378
chr11	78531501	78531636	HL.mm9_peak_2396
chr11	78544597	78544724	HL.mm9_peak_2397
chr11	79107552	79107744	HL.mm9_peak_2412
chr11	80908549	80908748	HL.mm9_peak_2423
chr11	81199660	81199810	HL.mm9_peak_2427
chr11	81263112	81263265	HL.mm9_peak_2429
chr11	82219911	82220107	HL.mm9_peak_2435
chr11	82332203	82332563	HL.mm9_peak_2437
chr11	82634336	82634567	HL.mm9_peak_2441
chr11	84226048	84226185	HL.mm9_peak_2450
chr11	84243196	84243359	HL.mm9_peak_2451
chr11	85166179	85166294	HL.mm9_peak_2460
chr11	85222649	85222749	HL.mm9_peak_2463
chr11	85244865	85245038	HL.mm9_peak_2464
chr11	85438757	85438889	HL.mm9_peak_2465
chr11	85550774	85550888	HL.mm9_peak_2468
chr11	85613464	85613738	HL.mm9_peak_2473
chr11	85650612	85650889	HL.mm9_peak_2477
chr11	85651634	85651764	HL.mm9_peak_2478
chr11	85662814	85662919	HL.mm9_peak_2479
chr11	85689806	85690053	HL.mm9_peak_2480a
chr11	85689806	85690053	HL.mm9_peak_2480b
chr11	85730663	85730773	HL.mm9_peak_2483
chr11	85730824	85730930	HL.mm9_peak_2484
chr11	85731594	85731847	HL.mm9_peak_2485
chr11	85829489	85829661	HL.mm9_peak_2489
chr11	85829787	85830446	HL.mm9_peak_2490a
chr11	85829787	85830446	HL.mm9_peak_2490b
chr11	87236544	87236687	HL.mm9_peak_2498
chr11	87955909	87956178	HL.mm9_peak_2507
chr11	87973874	87974056	HL.mm9_peak_2508
chr11	88111016	88111225	HL.mm9_peak_2514
chr11	88127197	88127540	HL.mm9_peak_2516
chr11	88145806	88146024	HL.mm9_peak_2518
chr11	88273955	88274136	HL.mm9_peak_2521
chr11	88386518	88386619	HL.mm9_peak_2525
chr11	88470171	88470376	HL.mm9_peak_2527
chr11	89269502	89269847	HL.mm9_peak_2539a
chr11	89269502	89269847	HL.mm9_peak_2539b
chr11	89967913	89968080	HL.mm9_peak_2545
chr11	92490721	92490876	HL.mm9_peak_2548
chr11	93679464	93679739	HL.mm9_peak_2549
chr11	94247524	94247744	HL.mm9_peak_2556
chr11	94738091	94738271	HL.mm9_peak_2572
chr11	94742205	94742408	HL.mm9_peak_2573
chr11	96132365	96132646	HL.mm9_peak_2610
chr11	96165242	96165342	HL.mm9_peak_2612
chr11	96168292	96168551	HL.mm9_peak_2613
chr11	96180425	96180837	HL.mm9_peak_2614
chr11	96187073	96187780	HL.mm9_peak_2616
chr11	96189734	96189886	HL.mm9_peak_2617
chr11	96194021	96194171	HL.mm9_peak_2619
chr11	96194292	96194450	HL.mm9_peak_2620
chr11	96194865	96194996	HL.mm9_peak_2621
chr11	96202429	96202589	HL.mm9_peak_2622
chr11	96202952	96203074	HL.mm9_peak_2623
chr11	96205373	96205610	HL.mm9_peak_2624
chr11	96211519	96211756	HL.mm9_peak_2626
chr11	96214086	96214202	HL.mm9_peak_2627
chr11	96218307	96218473	HL.mm9_peak_2628
chr11	96221163	96221317	HL.mm9_peak_2631
chr11	96225340	96225498	HL.mm9_peak_2633
chr11	96225800	96226611	HL.mm9_peak_2634a
chr11	96225800	96226611	HL.mm9_peak_2634b
chr11	96232190	96232290	HL.mm9_peak_2635
chr11	96233207	96233353	HL.mm9_peak_2636
chr11	96268884	96269125	HL.mm9_peak_2643
chr11	96269199	96269316	HL.mm9_peak_2644
chr11	96278919	96279070	HL.mm9_peak_2647
chr11	96282894	96283231	HL.mm9_peak_2648a
chr11	96282894	96283231	HL.mm9_peak_2648b
chr11	96283344	96283456	HL.mm9_peak_2649
chr11	96284334	96284439	HL.mm9_peak_2650
chr11	96293266	96293497	HL.mm9_peak_2652
chr11	96293798	96293949	HL.mm9_peak_2653
chr11	96328346	96328501	HL.mm9_peak_2657
chr11	96328566	96328671	HL.mm9_peak_2658
chr11	96343898	96344275	HL.mm9_peak_2659a
chr11	96343898	96344275	HL.mm9_peak_2659b
chr11	96548161	96548569	HL.mm9_peak_2669
chr11	96725094	96725283	HL.mm9_peak_2674
chr11	96753527	96753741	HL.mm9_peak_2675
chr11	97641439	97641556	HL.mm9_peak_2706
chr11	98784310	98784524	HL.mm9_peak_2731
chr11	98830062	98830316	HL.mm9_peak_2732a
chr11	98830062	98830316	HL.mm9_peak_2732b
chr11	98910994	98911101	HL.mm9_peak_2735
chr11	98974448	98974560	HL.mm9_peak_2743
chr11	98994951	98995066	HL.mm9_peak_2744
chr11	101565575	101565739	HL.mm9_peak_2771
chr11	101677208	101677397	HL.mm9_peak_2774
chr11	101751071	101751408	HL.mm9_peak_2775
chr11	101758219	101758325	HL.mm9_peak_2777
chr11	101758386	101758594	HL.mm9_peak_2778
chr11	101762764	101762945	HL.mm9_peak_2779
chr11	101826115	101826274	HL.mm9_peak_2781
chr11	101829743	101829965	HL.mm9_peak_2782
chr11	101888574	101888738	HL.mm9_peak_2784
chr11	106649497	106649622	HL.mm9_peak_2846
chr11	107181333	107181441	HL.mm9_peak_2850
chr11	107434753	107434939	HL.mm9_peak_2851
chr11	108746774	108746894	HL.mm9_peak_2858
chr11	109006401	109006509	HL.mm9_peak_2863
chr11	109104164	109104418	HL.mm9_peak_2865
chr11	109761818	109762357	HL.mm9_peak_2873a
chr11	109761818	109762357	HL.mm9_peak_2873b
chr11	110506453	110506682	HL.mm9_peak_2875
chr11	111403123	111403295	HL.mm9_peak_2878
chr11	111576819	111577136	HL.mm9_peak_2881
chr11	111593482	111593690	HL.mm9_peak_2882
chr11	111679652	111679820	HL.mm9_peak_2883
chr11	111690019	111690219	HL.mm9_peak_2884
chr11	111700427	111700544	HL.mm9_peak_2885
chr11	111823219	111823449	HL.mm9_peak_2886
chr11	111889434	111889626	HL.mm9_peak_2887
chr11	111986741	111986866	HL.mm9_peak_2889
chr11	111998869	111999252	HL.mm9_peak_2890a
chr11	111998869	111999252	HL.mm9_peak_2890b
chr11	112373989	112374142	HL.mm9_peak_2894
chr11	112424465	112424606	HL.mm9_peak_2895
chr11	112514985	112515102	HL.mm9_peak_2897
chr11	112598314	112598475	HL.mm9_peak_2898
chr11	112665484	112665590	HL.mm9_peak_2899
chr11	112679656	112679968	HL.mm9_peak_2900
chr11	112875658	112876179	HL.mm9_peak_2903a
chr11	112875658	112876179	HL.mm9_peak_2903b
chr11	113195886	113196005	HL.mm9_peak_2910
chr11	114027014	114027175	HL.mm9_peak_2922
chr11	114305394	114305494	HL.mm9_peak_2926
chr11	114565914	114566097	HL.mm9_peak_2931
chr11	115060553	115060655	HL.mm9_peak_2942
chr11	115072111	115072211	HL.mm9_peak_2943
chr11	115097984	115098201	HL.mm9_peak_2944
chr11	115180125	115180314	HL.mm9_peak_2949
chr11	115328695	115328833	HL.mm9_peak_2958
chr11	115669170	115669270	HL.mm9_peak_2967
chr11	117141496	117141663	HL.mm9_peak_3029
chr11	117221552	117221681	HL.mm9_peak_3031
chr11	117246768	117246903	HL.mm9_peak_3033
chr11	117291840	117291949	HL.mm9_peak_3035
chr11	117315748	117315853	HL.mm9_peak_3037
chr11	117462171	117462333	HL.mm9_peak_3040
chr11	117817704	117817839	HL.mm9_peak_3054
chr11	118260156	118260340	HL.mm9_peak_3074
chr11	118546963	118547122	HL.mm9_peak_3079
chr11	119038225	119038448	HL.mm9_peak_3094
chr11	119076522	119076632	HL.mm9_peak_3099
chr11	119080952	119081322	HL.mm9_peak_3100
chr11	119385933	119386058	HL.mm9_peak_3114
chr11	119672528	119672653	HL.mm9_peak_3122
chr11	120025553	120025787	HL.mm9_peak_3140
chr11	120046842	120047096	HL.mm9_peak_3141
chr11	120048617	120048777	HL.mm9_peak_3142
chr11	120048898	120049075	HL.mm9_peak_3143
chr11	120077805	120078068	HL.mm9_peak_3145
chr11	120104488	120104739	HL.mm9_peak_3149
chr11	120105137	120105237	HL.mm9_peak_3150
chr11	120209441	120209613	HL.mm9_peak_3156
chr11	120284294	120284538	HL.mm9_peak_3161
chr11	120439875	120440111	HL.mm9_peak_3170
chr11	120572172	120572303	HL.mm9_peak_3178
chr12	3843406	3843545	HL.mm9_peak_3195
chr12	4835135	4835370	HL.mm9_peak_3201
chr12	5172244	5172364	HL.mm9_peak_3204
chr12	6261920	6262020	HL.mm9_peak_3208
chr12	6447099	6447309	HL.mm9_peak_3209
chr12	8506902	8507030	HL.mm9_peak_3216
chr12	8814546	8814663	HL.mm9_peak_3224
chr12	8863179	8863318	HL.mm9_peak_3226
chr12	8896017	8896348	HL.mm9_peak_3229
chr12	9282678	9282900	HL.mm9_peak_3232
chr12	9375563	9375708	HL.mm9_peak_3234
chr12	10054864	10055016	HL.mm9_peak_3236
chr12	10055156	10055447	HL.mm9_peak_3237
chr12	10068923	10069120	HL.mm9_peak_3238
chr12	10204980	10205103	HL.mm9_peak_3240
chr12	10283965	10284161	HL.mm9_peak_3243
chr12	10531884	10531984	HL.mm9_peak_3244
chr12	12770520	12770774	HL.mm9_peak_3250
chr12	13056534	13057023	HL.mm9_peak_3257a
chr12	13056534	13057023	HL.mm9_peak_3257b
chr12	13073774	13073953	HL.mm9_peak_3258
chr12	13107903	13108021	HL.mm9_peak_3260
chr12	13127508	13127638	HL.mm9_peak_3262
chr12	13183605	13183743	HL.mm9_peak_3263
chr12	13202377	13202574	HL.mm9_peak_3264
chr12	13202775	13202887	HL.mm9_peak_3265
chr12	13204971	13205220	HL.mm9_peak_3266
chr12	13719366	13719628	HL.mm9_peak_3267
chr12	15511062	15511192	HL.mm9_peak_3269
chr12	16873227	16873347	HL.mm9_peak_3276
chr12	17717647	17717811	HL.mm9_peak_3282
chr12	17719635	17719766	HL.mm9_peak_3283
chr12	20236881	20237025	HL.mm9_peak_3285
chr12	20238039	20238215	HL.mm9_peak_3288
chr12	25447150	25447278	HL.mm9_peak_3289
chr12	25783543	25783862	HL.mm9_peak_3290
chr12	25957566	25957923	HL.mm9_peak_3295
chr12	26219478	26219587	HL.mm9_peak_3297
chr12	26940232	26940355	HL.mm9_peak_3298
chr12	27219352	27219607	HL.mm9_peak_3299
chr12	27338824	27339024	HL.mm9_peak_3300
chr12	27443968	27444087	HL.mm9_peak_3301
chr12	27530066	27530170	HL.mm9_peak_3303
chr12	27624756	27625088	HL.mm9_peak_3305
chr12	27824807	27824949	HL.mm9_peak_3307
chr12	27872570	27872760	HL.mm9_peak_3310
chr12	28250804	28250952	HL.mm9_peak_3313
chr12	28471614	28471735	HL.mm9_peak_3314
chr12	28566560	28566950	HL.mm9_peak_3315a
chr12	28566560	28566950	HL.mm9_peak_3315b
chr12	28631657	28631914	HL.mm9_peak_3316
chr12	28971507	28971731	HL.mm9_peak_3317
chr12	28973420	28973569	HL.mm9_peak_3318
chr12	29468024	29468514	HL.mm9_peak_3321
chr12	29682779	29683046	HL.mm9_peak_3325
chr12	29685022	29685210	HL.mm9_peak_3326
chr12	29685355	29685579	HL.mm9_peak_3327
chr12	29700531	29700641	HL.mm9_peak_3328
chr12	29735743	29735984	HL.mm9_peak_3329
chr12	29814984	29815427	HL.mm9_peak_3331a
chr12	29814984	29815427	HL.mm9_peak_3331b
chr12	30971838	30971977	HL.mm9_peak_3335
chr12	31195814	31196216	HL.mm9_peak_3336a
chr12	31195814	31196216	HL.mm9_peak_3336b
chr12	31711102	31711971	HL.mm9_peak_3337a
chr12	31711102	31711971	HL.mm9_peak_3337b
chr12	31711102	31711971	HL.mm9_peak_3337c
chr12	31980505	31980725	HL.mm9_peak_3339
chr12	33718191	33718370	HL.mm9_peak_3348
chr12	34277445	34277587	HL.mm9_peak_3351
chr12	34652868	34653044	HL.mm9_peak_3353
chr12	34900956	34901056	HL.mm9_peak_3356
chr12	34904889	34905294	HL.mm9_peak_3357
chr12	35322021	35322433	HL.mm9_peak_3361a
chr12	35322021	35322433	HL.mm9_peak_3361b
chr12	35322710	35322938	HL.mm9_peak_3362
chr12	35860603	35860967	HL.mm9_peak_3366a
chr12	35860603	35860967	HL.mm9_peak_3366b
chr12	35860603	35860967	HL.mm9_peak_3366c
chr12	35884458	35884574	HL.mm9_peak_3367
chr12	35971905	35972209	HL.mm9_peak_3368
chr12	37331978	37332107	HL.mm9_peak_3369
chr12	37517434	37517564	HL.mm9_peak_3371
chr12	37517638	37517738	HL.mm9_peak_3372
chr12	37520424	37520718	HL.mm9_peak_3373
chr12	37558328	37558631	HL.mm9_peak_3375
chr12	37853168	37853393	HL.mm9_peak_3376
chr12	37999022	37999511	HL.mm9_peak_3378
chr12	38033629	38033796	HL.mm9_peak_3379
chr12	38267629	38267940	HL.mm9_peak_3381
chr12	39570435	39570607	HL.mm9_peak_3384
chr12	40611614	40611877	HL.mm9_peak_3387
chr12	41156648	41156812	HL.mm9_peak_3389
chr12	41191617	41191753	HL.mm9_peak_3390
chr12	41198328	41198525	HL.mm9_peak_3391
chr12	41429044	41429402	HL.mm9_peak_3394
chr12	42041887	42042019	HL.mm9_peak_3396
chr12	42210196	42210410	HL.mm9_peak_3397
chr12	42210488	42210698	HL.mm9_peak_3398
chr12	44943261	44943408	HL.mm9_peak_3401
chr12	45937338	45937438	HL.mm9_peak_3402
chr12	46234490	46234833	HL.mm9_peak_3403a
chr12	46234490	46234833	HL.mm9_peak_3403b
chr12	47735991	47736218	HL.mm9_peak_3406
chr12	47736412	47736800	HL.mm9_peak_3407a
chr12	47736412	47736800	HL.mm9_peak_3407b
chr12	51833856	51834080	HL.mm9_peak_3410
chr12	52000972	52001125	HL.mm9_peak_3412
chr12	52662503	52662728	HL.mm9_peak_3413
chr12	53426791	53426891	HL.mm9_peak_3415
chr12	53469058	53469475	HL.mm9_peak_3416a
chr12	53469058	53469475	HL.mm9_peak_3416b
chr12	54738891	54739194	HL.mm9_peak_3420
chr12	54765136	54765359	HL.mm9_peak_3421
chr12	54970693	54971040	HL.mm9_peak_3422a
chr12	54970693	54971040	HL.mm9_peak_3422b
chr12	55165969	55166071	HL.mm9_peak_3425
chr12	55203023	55203369	HL.mm9_peak_3426a
chr12	55203023	55203369	HL.mm9_peak_3426b
chr12	57542234	57542476	HL.mm9_peak_3431
chr12	57905462	57905792	HL.mm9_peak_3434
chr12	57992562	57992831	HL.mm9_peak_3435a
chr12	57992562	57992831	HL.mm9_peak_3435b
chr12	57995996	57996332	HL.mm9_peak_3436
chr12	58052808	58052945	HL.mm9_peak_3437
chr12	58060186	58060309	HL.mm9_peak_3438
chr12	58099386	58099769	HL.mm9_peak_3441a
chr12	58099386	58099769	HL.mm9_peak_3441b
chr12	58109945	58110061	HL.mm9_peak_3442
chr12	59168552	59168764	HL.mm9_peak_3444
chr12	64860820	64860995	HL.mm9_peak_3446
chr12	65149344	65149500	HL.mm9_peak_3447
chr12	65149656	65149851	HL.mm9_peak_3448
chr12	69690267	69690367	HL.mm9_peak_3454
chr12	69777306	69777439	HL.mm9_peak_3455
chr12	69777493	69777606	HL.mm9_peak_3456
chr12	70183236	70183360	HL.mm9_peak_3458
chr12	71729193	71729457	HL.mm9_peak_3464
chr12	72355739	72355968	HL.mm9_peak_3466
chr12	72359538	72359765	HL.mm9_peak_3467
chr12	72408535	72408730	HL.mm9_peak_3468
chr12	72530876	72531030	HL.mm9_peak_3470
chr12	72534313	72534650	HL.mm9_peak_3471a
chr12	72534313	72534650	HL.mm9_peak_3471b
chr12	72644776	72644920	HL.mm9_peak_3474
chr12	74211469	74211601	HL.mm9_peak_3480
chr12	74334091	74334229	HL.mm9_peak_3481
chr12	74456408	74456723	HL.mm9_peak_3483a
chr12	74456408	74456723	HL.mm9_peak_3483b
chr12	74456915	74457138	HL.mm9_peak_3484
chr12	74468666	74468896	HL.mm9_peak_3485a
chr12	74468666	74468896	HL.mm9_peak_3485b
chr12	74468955	74469121	HL.mm9_peak_3486
chr12	74560599	74560770	HL.mm9_peak_3489
chr12	74561319	74561667	HL.mm9_peak_3490a
chr12	74561319	74561667	HL.mm9_peak_3490b
chr12	74626193	74626452	HL.mm9_peak_3493a
chr12	74626193	74626452	HL.mm9_peak_3493b
chr12	74696906	74697026	HL.mm9_peak_3494
chr12	74831666	74831969	HL.mm9_peak_3497
chr12	74911436	74911630	HL.mm9_peak_3498
chr12	76592712	76592851	HL.mm9_peak_3502
chr12	77182538	77182638	HL.mm9_peak_3505
chr12	77218851	77219007	HL.mm9_peak_3506
chr12	78584268	78584631	HL.mm9_peak_3523
chr12	78667525	78667723	HL.mm9_peak_3525
chr12	78699088	78699399	HL.mm9_peak_3526
chr12	78951993	78952188	HL.mm9_peak_3529
chr12	78961847	78962194	HL.mm9_peak_3530
chr12	80636697	80637182	HL.mm9_peak_3533
chr12	80700051	80700246	HL.mm9_peak_3534
chr12	80814341	80814509	HL.mm9_peak_3538
chr12	80847173	80847436	HL.mm9_peak_3540
chr12	80851300	80851425	HL.mm9_peak_3541
chr12	80857398	80857617	HL.mm9_peak_3542
chr12	80915394	80915569	HL.mm9_peak_3544
chr12	80991942	80992076	HL.mm9_peak_3548
chr12	80992131	80992312	HL.mm9_peak_3549
chr12	80999293	80999808	HL.mm9_peak_3550a
chr12	80999293	80999808	HL.mm9_peak_3550b
chr12	81331047	81331260	HL.mm9_peak_3557
chr12	81620310	81620410	HL.mm9_peak_3560
chr12	82267137	82267462	HL.mm9_peak_3569
chr12	84822534	84822679	HL.mm9_peak_3578
chr12	86188396	86188813	HL.mm9_peak_3589
chr12	86537449	86537863	HL.mm9_peak_3595
chr12	86539114	86539272	HL.mm9_peak_3596
chr12	87327608	87327734	HL.mm9_peak_3601
chr12	87544488	87544804	HL.mm9_peak_3603
chr12	87850746	87850847	HL.mm9_peak_3608
chr12	89693258	89693388	HL.mm9_peak_3618
chr12	90824144	90824297	HL.mm9_peak_3620
chr12	91003099	91003206	HL.mm9_peak_3621
chr12	91432400	91432597	HL.mm9_peak_3622
chr12	91474802	91474908	HL.mm9_peak_3623
chr12	91477950	91478133	HL.mm9_peak_3624
chr12	92659724	92660104	HL.mm9_peak_3626
chr12	93187177	93187307	HL.mm9_peak_3628
chr12	93231590	93231695	HL.mm9_peak_3629
chr12	94395372	94395683	HL.mm9_peak_3633
chr12	94430672	94430793	HL.mm9_peak_3636
chr12	94431017	94431299	HL.mm9_peak_3637
chr12	94581262	94581805	HL.mm9_peak_3638a
chr12	94581262	94581805	HL.mm9_peak_3638b
chr12	94923027	94923127	HL.mm9_peak_3640
chr12	95429085	95429559	HL.mm9_peak_3641
chr12	95483699	95483872	HL.mm9_peak_3642
chr12	95491087	95491380	HL.mm9_peak_3644
chr12	96035165	96035332	HL.mm9_peak_3647
chr12	96117386	96117743	HL.mm9_peak_3648a
chr12	96117386	96117743	HL.mm9_peak_3648b
chr12	96396957	96397145	HL.mm9_peak_3651
chr12	96622473	96622607	HL.mm9_peak_3652
chr12	96622666	96623008	HL.mm9_peak_3653a
chr12	96622666	96623008	HL.mm9_peak_3653b
chr12	97088254	97088967	HL.mm9_peak_3654a
chr12	97088254	97088967	HL.mm9_peak_3654b
chr12	97589499	97589775	HL.mm9_peak_3655
chr12	97637271	97637450	HL.mm9_peak_3656
chr12	99168258	99168471	HL.mm9_peak_3659
chr12	99288360	99288523	HL.mm9_peak_3661
chr12	99608416	99608622	HL.mm9_peak_3664
chr12	100692117	100692311	HL.mm9_peak_3671
chr12	100801465	100801663	HL.mm9_peak_3672
chr12	100818293	100818519	HL.mm9_peak_3674
chr12	101414790	101415099	HL.mm9_peak_3680
chr12	101424711	101424813	HL.mm9_peak_3681
chr12	102056757	102056951	HL.mm9_peak_3682
chr12	102057099	102057370	HL.mm9_peak_3683
chr12	103036866	103037084	HL.mm9_peak_3688
chr12	103524913	103525040	HL.mm9_peak_3692
chr12	105844301	105844504	HL.mm9_peak_3708
chr12	105862395	105862695	HL.mm9_peak_3709a
chr12	105862395	105862695	HL.mm9_peak_3709b
chr12	105872996	105873495	HL.mm9_peak_3710
chr12	105875563	105875781	HL.mm9_peak_3711
chr12	105914890	105914990	HL.mm9_peak_3715
chr12	105917426	105917682	HL.mm9_peak_3716
chr12	105917773	105918131	HL.mm9_peak_3717a
chr12	105917773	105918131	HL.mm9_peak_3717b
chr12	105917773	105918131	HL.mm9_peak_3717c
chr12	106203518	106203745	HL.mm9_peak_3726
chr12	107143381	107143481	HL.mm9_peak_3735
chr12	108208188	108208342	HL.mm9_peak_3743
chr12	108280174	108280274	HL.mm9_peak_3745
chr12	108409414	108409519	HL.mm9_peak_3748
chr12	108567213	108567518	HL.mm9_peak_3749
chr12	108886341	108886560	HL.mm9_peak_3754
chr12	108938595	108939019	HL.mm9_peak_3756a
chr12	108938595	108939019	HL.mm9_peak_3756b
chr12	109357496	109357646	HL.mm9_peak_3762
chr12	109470361	109470461	HL.mm9_peak_3766
chr12	109478490	109479321	HL.mm9_peak_3767a
chr12	109478490	109479321	HL.mm9_peak_3767b
chr12	109478490	109479321	HL.mm9_peak_3767c
chr12	109705722	109705853	HL.mm9_peak_3778
chr12	109924485	109924585	HL.mm9_peak_3779
chr12	110642268	110642502	HL.mm9_peak_3788
chr12	110644291	110644555	HL.mm9_peak_3789
chr12	110655580	110656226	HL.mm9_peak_3790a
chr12	110655580	110656226	HL.mm9_peak_3790b
chr12	112127592	112127785	HL.mm9_peak_3810
chr12	113361938	113362217	HL.mm9_peak_3834
chr12	113490341	113490478	HL.mm9_peak_3846
chr12	113644134	113644523	HL.mm9_peak_3852
chr12	113650350	113650480	HL.mm9_peak_3853
chr12	114151398	114151529	HL.mm9_peak_3869
chr12	119493933	119494085	HL.mm9_peak_3889
chr13	3708303	3708431	HL.mm9_peak_3893
chr13	4118770	4118960	HL.mm9_peak_3894
chr13	4230222	4230381	HL.mm9_peak_3895
chr13	4230609	4230756	HL.mm9_peak_3896
chr13	11191247	11191580	HL.mm9_peak_3901
chr13	13901219	13901385	HL.mm9_peak_3905
chr13	15304826	15305051	HL.mm9_peak_3908
chr13	15434861	15435195	HL.mm9_peak_3910a
chr13	15434861	15435195	HL.mm9_peak_3910b
chr13	15435330	15435699	HL.mm9_peak_3911
chr13	15553552	15553739	HL.mm9_peak_3912
chr13	16115349	16115581	HL.mm9_peak_3916
chr13	18379169	18379421	HL.mm9_peak_3918
chr13	21396739	21396985	HL.mm9_peak_3925a
chr13	21396739	21396985	HL.mm9_peak_3925b
chr13	23647361	23647654	HL.mm9_peak_3927
chr13	23831386	23831623	HL.mm9_peak_3928
chr13	25169243	25169537	HL.mm9_peak_3933
chr13	25278798	25278983	HL.mm9_peak_3935
chr13	25312227	25312606	HL.mm9_peak_3936
chr13	25494585	25494890	HL.mm9_peak_3938
chr13	25703963	25704125	HL.mm9_peak_3939
chr13	25931064	25931297	HL.mm9_peak_3940
chr13	26013648	26013763	HL.mm9_peak_3941
chr13	26641050	26641387	HL.mm9_peak_3943
chr13	26646163	26646398	HL.mm9_peak_3944
chr13	26650364	26650464	HL.mm9_peak_3945
chr13	26657516	26657763	HL.mm9_peak_3946
chr13	26839108	26839343	HL.mm9_peak_3948
chr13	26839443	26839697	HL.mm9_peak_3949
chr13	26974485	26974640	HL.mm9_peak_3950
chr13	28406912	28407322	HL.mm9_peak_3951a
chr13	28406912	28407322	HL.mm9_peak_3951b
chr13	28636407	28636526	HL.mm9_peak_3953
chr13	28756323	28756493	HL.mm9_peak_3954
chr13	28860552	28860950	HL.mm9_peak_3958
chr13	28861039	28861259	HL.mm9_peak_3959
chr13	28873988	28874450	HL.mm9_peak_3960a
chr13	28873988	28874450	HL.mm9_peak_3960b
chr13	28878966	28879333	HL.mm9_peak_3961
chr13	29492080	29492225	HL.mm9_peak_3966
chr13	31489214	31489324	HL.mm9_peak_3971
chr13	31802766	31802926	HL.mm9_peak_3972
chr13	31899815	31900036	HL.mm9_peak_3973
chr13	31945227	31945490	HL.mm9_peak_3977
chr13	31945711	31946147	HL.mm9_peak_3978a
chr13	31945711	31946147	HL.mm9_peak_3978b
chr13	32062596	32063106	HL.mm9_peak_3983
chr13	32063159	32063269	HL.mm9_peak_3984
chr13	32091063	32091441	HL.mm9_peak_3985a
chr13	32091063	32091441	HL.mm9_peak_3985b
chr13	32112877	32113087	HL.mm9_peak_3986
chr13	32115769	32115899	HL.mm9_peak_3987
chr13	32118064	32118525	HL.mm9_peak_3988
chr13	32126449	32126552	HL.mm9_peak_3990
chr13	32147118	32147503	HL.mm9_peak_3992
chr13	32165559	32165673	HL.mm9_peak_3993
chr13	32172404	32172769	HL.mm9_peak_3994
chr13	32261123	32261406	HL.mm9_peak_3995a
chr13	32261123	32261406	HL.mm9_peak_3995b
chr13	32287987	32288187	HL.mm9_peak_3998
chr13	32406860	32407028	HL.mm9_peak_3999
chr13	32571832	32572048	HL.mm9_peak_4000
chr13	32609497	32609702	HL.mm9_peak_4001
chr13	32609890	32610178	HL.mm9_peak_4002
chr13	32610397	32610833	HL.mm9_peak_4003
chr13	32799794	32800054	HL.mm9_peak_4004
chr13	34557950	34558100	HL.mm9_peak_4007
chr13	34818254	34818402	HL.mm9_peak_4008
chr13	35901877	35902051	HL.mm9_peak_4013
chr13	35937376	35937495	HL.mm9_peak_4014
chr13	37584065	37584381	HL.mm9_peak_4022
chr13	38868511	38868781	HL.mm9_peak_4028
chr13	38956199	38956355	HL.mm9_peak_4029
chr13	39312202	39312798	HL.mm9_peak_4031
chr13	39462092	39462262	HL.mm9_peak_4032
chr13	39948085	39948337	HL.mm9_peak_4035
chr13	40074639	40074967	HL.mm9_peak_4036
chr13	40513313	40513551	HL.mm9_peak_4038
chr13	40701906	40702057	HL.mm9_peak_4039
chr13	40816228	40816336	HL.mm9_peak_4040
chr13	40822523	40822743	HL.mm9_peak_4041
chr13	40833663	40833884	HL.mm9_peak_4044
chr13	41472580	41472728	HL.mm9_peak_4049
chr13	41610212	41610365	HL.mm9_peak_4054
chr13	41677953	41678358	HL.mm9_peak_4055
chr13	41808075	41808359	HL.mm9_peak_4056
chr13	42132195	42132339	HL.mm9_peak_4058
chr13	42365148	42365406	HL.mm9_peak_4060
chr13	42365477	42365685	HL.mm9_peak_4061
chr13	42816046	42816386	HL.mm9_peak_4062
chr13	43882706	43882814	HL.mm9_peak_4072
chr13	44027737	44027906	HL.mm9_peak_4074
chr13	44040279	44040593	HL.mm9_peak_4075a
chr13	44040279	44040593	HL.mm9_peak_4075b
chr13	44086219	44086452	HL.mm9_peak_4077
chr13	44121923	44122306	HL.mm9_peak_4079
chr13	44512404	44512552	HL.mm9_peak_4086
chr13	44698889	44699294	HL.mm9_peak_4090
chr13	44713597	44714201	HL.mm9_peak_4091a
chr13	44713597	44714201	HL.mm9_peak_4091b
chr13	44713597	44714201	HL.mm9_peak_4091c
chr13	45274665	45274775	HL.mm9_peak_4096
chr13	46104387	46104590	HL.mm9_peak_4098
chr13	46764858	46764972	HL.mm9_peak_4102
chr13	46895214	46895455	HL.mm9_peak_4104
chr13	46976210	46976310	HL.mm9_peak_4105
chr13	47056530	47056684	HL.mm9_peak_4107
chr13	47406427	47406527	HL.mm9_peak_4109
chr13	47662041	47662157	HL.mm9_peak_4110
chr13	48161999	48162423	HL.mm9_peak_4111
chr13	48790026	48790162	HL.mm9_peak_4114
chr13	51087266	51087390	HL.mm9_peak_4134
chr13	51354576	51354814	HL.mm9_peak_4141
chr13	51409968	51410130	HL.mm9_peak_4142
chr13	52120644	52120744	HL.mm9_peak_4151
chr13	53259144	53259244	HL.mm9_peak_4163
chr13	53278739	53278894	HL.mm9_peak_4164
chr13	53284070	53284292	HL.mm9_peak_4165
chr13	53297141	53297312	HL.mm9_peak_4166
chr13	53322488	53322725	HL.mm9_peak_4171
chr13	53388401	53388776	HL.mm9_peak_4173
chr13	53398176	53398424	HL.mm9_peak_4174a
chr13	53398176	53398424	HL.mm9_peak_4174b
chr13	54088436	54088574	HL.mm9_peak_4181
chr13	54939035	54939158	HL.mm9_peak_4194
chr13	55291511	55291680	HL.mm9_peak_4204
chr13	55585405	55585510	HL.mm9_peak_4208
chr13	55724416	55724518	HL.mm9_peak_4213
chr13	55855859	55856179	HL.mm9_peak_4216
chr13	56105360	56105567	HL.mm9_peak_4221
chr13	56180315	56180470	HL.mm9_peak_4224
chr13	56256493	56256673	HL.mm9_peak_4227
chr13	56261024	56261524	HL.mm9_peak_4228
chr13	56430711	56430873	HL.mm9_peak_4234
chr13	56702566	56702714	HL.mm9_peak_4241
chr13	56936443	56936694	HL.mm9_peak_4244
chr13	57088528	57088716	HL.mm9_peak_4247
chr13	57933268	57933507	HL.mm9_peak_4255
chr13	58098064	58098315	HL.mm9_peak_4257
chr13	59066027	59066180	HL.mm9_peak_4264
chr13	60029225	60029369	HL.mm9_peak_4272
chr13	60094490	60094770	HL.mm9_peak_4275
chr13	60108986	60109341	HL.mm9_peak_4276
chr13	60170603	60170904	HL.mm9_peak_4280
chr13	60224863	60224987	HL.mm9_peak_4283
chr13	60225273	60225384	HL.mm9_peak_4284
chr13	60226342	60226678	HL.mm9_peak_4286
chr13	60248609	60248878	HL.mm9_peak_4287
chr13	60276976	60277162	HL.mm9_peak_4288
chr13	60332988	60333129	HL.mm9_peak_4289
chr13	60369085	60369300	HL.mm9_peak_4290
chr13	60370885	60371267	HL.mm9_peak_4292a
chr13	60370885	60371267	HL.mm9_peak_4292b
chr13	60542019	60542239	HL.mm9_peak_4294
chr13	60697960	60698306	HL.mm9_peak_4299a
chr13	60697960	60698306	HL.mm9_peak_4299b
chr13	63346622	63346927	HL.mm9_peak_4303
chr13	63347076	63347496	HL.mm9_peak_4304
chr13	63730095	63730425	HL.mm9_peak_4308a
chr13	63730095	63730425	HL.mm9_peak_4308b
chr13	64053190	64053872	HL.mm9_peak_4310a
chr13	64053190	64053872	HL.mm9_peak_4310b
chr13	64058525	64058649	HL.mm9_peak_4311
chr13	64122154	64122603	HL.mm9_peak_4314a
chr13	64122154	64122603	HL.mm9_peak_4314b
chr13	64271229	64271382	HL.mm9_peak_4317
chr13	69568488	69568898	HL.mm9_peak_4320
chr13	70316921	70317189	HL.mm9_peak_4323
chr13	70421328	70421570	HL.mm9_peak_4324
chr13	70917868	70918056	HL.mm9_peak_4325
chr13	70918267	70918473	HL.mm9_peak_4326
chr13	71324137	71324260	HL.mm9_peak_4327
chr13	71409283	71409561	HL.mm9_peak_4329
chr13	71791084	71791732	HL.mm9_peak_4332a
chr13	71791084	71791732	HL.mm9_peak_4332b
chr13	71791084	71791732	HL.mm9_peak_4332c
chr13	71826520	71826693	HL.mm9_peak_4333
chr13	71828053	71828206	HL.mm9_peak_4334
chr13	72335859	72336062	HL.mm9_peak_4335
chr13	72506545	72506774	HL.mm9_peak_4339
chr13	73032649	73032801	HL.mm9_peak_4341
chr13	73207656	73207987	HL.mm9_peak_4343a
chr13	73207656	73207987	HL.mm9_peak_4343b
chr13	73400561	73400746	HL.mm9_peak_4346
chr13	73401038	73401150	HL.mm9_peak_4347
chr13	73474322	73474474	HL.mm9_peak_4348
chr13	76092942	76093247	HL.mm9_peak_4359a
chr13	76092942	76093247	HL.mm9_peak_4359b
chr13	76940506	76940703	HL.mm9_peak_4362
chr13	76940786	76940902	HL.mm9_peak_4363
chr13	77067196	77067675	HL.mm9_peak_4364
chr13	77402633	77402738	HL.mm9_peak_4367
chr13	77465599	77465729	HL.mm9_peak_4368
chr13	77629838	77629961	HL.mm9_peak_4369
chr13	77687123	77687233	HL.mm9_peak_4370
chr13	78030744	78031087	HL.mm9_peak_4371
chr13	78032928	78033297	HL.mm9_peak_4372
chr13	78036846	78037326	HL.mm9_peak_4373
chr13	78241003	78241256	HL.mm9_peak_4375a
chr13	78241003	78241256	HL.mm9_peak_4375b
chr13	78314137	78314322	HL.mm9_peak_4376
chr13	78334507	78334683	HL.mm9_peak_4378
chr13	78741327	78741703	HL.mm9_peak_4382a
chr13	78741327	78741703	HL.mm9_peak_4382b
chr13	78762832	78763295	HL.mm9_peak_4383a
chr13	78762832	78763295	HL.mm9_peak_4383b
chr13	79010590	79010886	HL.mm9_peak_4387
chr13	79011128	79011737	HL.mm9_peak_4388a
chr13	79011128	79011737	HL.mm9_peak_4388b
chr13	79169380	79169547	HL.mm9_peak_4389
chr13	79280741	79280947	HL.mm9_peak_4391
chr13	80334403	80334755	HL.mm9_peak_4393
chr13	80882660	80882903	HL.mm9_peak_4394
chr13	88844243	88844349	HL.mm9_peak_4398
chr13	89646026	89646168	HL.mm9_peak_4400
chr13	89674959	89675120	HL.mm9_peak_4401
chr13	89676076	89676301	HL.mm9_peak_4402
chr13	89937357	89937469	HL.mm9_peak_4403
chr13	90392022	90392295	HL.mm9_peak_4405
chr13	90420654	90420883	HL.mm9_peak_4406
chr13	90476518	90476678	HL.mm9_peak_4407
chr13	90630622	90630878	HL.mm9_peak_4408
chr13	91600665	91600809	HL.mm9_peak_4410
chr13	93326803	93326941	HL.mm9_peak_4411
chr13	93669135	93669470	HL.mm9_peak_4413
chr13	94159484	94159626	HL.mm9_peak_4414
chr13	94290193	94290302	HL.mm9_peak_4415
chr13	94669282	94669828	HL.mm9_peak_4418a
chr13	94669282	94669828	HL.mm9_peak_4418b
chr13	94854283	94854460	HL.mm9_peak_4420
chr13	95343873	95344206	HL.mm9_peak_4423
chr13	95378391	95378706	HL.mm9_peak_4424
chr13	95378795	95378895	HL.mm9_peak_4425
chr13	95746585	95746755	HL.mm9_peak_4429
chr13	96416570	96416844	HL.mm9_peak_4432
chr13	96416902	96417022	HL.mm9_peak_4433
chr13	96545001	96545106	HL.mm9_peak_4436
chr13	96769208	96769757	HL.mm9_peak_4441a
chr13	96769208	96769757	HL.mm9_peak_4441b
chr13	96769208	96769757	HL.mm9_peak_4441c
chr13	97986113	97986371	HL.mm9_peak_4447
chr13	98347714	98347862	HL.mm9_peak_4452
chr13	98369135	98369332	HL.mm9_peak_4453
chr13	98657604	98657728	HL.mm9_peak_4456
chr13	98698143	98698310	HL.mm9_peak_4457
chr13	99136037	99136203	HL.mm9_peak_4462
chr13	99355141	99355342	HL.mm9_peak_4467
chr13	99396996	99397101	HL.mm9_peak_4469
chr13	100183906	100184150	HL.mm9_peak_4475
chr13	100387446	100387638	HL.mm9_peak_4477
chr13	101513745	101513872	HL.mm9_peak_4482
chr13	102188891	102189138	HL.mm9_peak_4485
chr13	102197508	102197665	HL.mm9_peak_4486
chr13	102197810	102197968	HL.mm9_peak_4487
chr13	102489379	102489530	HL.mm9_peak_4488
chr13	102615141	102615337	HL.mm9_peak_4491
chr13	102636825	102637095	HL.mm9_peak_4492
chr13	102922659	102922808	HL.mm9_peak_4493
chr13	103073097	103073480	HL.mm9_peak_4495
chr13	103315876	103316244	HL.mm9_peak_4496
chr13	103415235	103415384	HL.mm9_peak_4497
chr13	103817520	103818122	HL.mm9_peak_4500a
chr13	103817520	103818122	HL.mm9_peak_4500b
chr13	103817520	103818122	HL.mm9_peak_4500c
chr13	103916105	103916320	HL.mm9_peak_4501
chr13	104315949	104316064	HL.mm9_peak_4503
chr13	105354105	105354314	HL.mm9_peak_4505
chr13	105366002	105366153	HL.mm9_peak_4506
chr13	105368131	105368240	HL.mm9_peak_4507
chr13	105424829	105425107	HL.mm9_peak_4508
chr13	107998062	107998192	HL.mm9_peak_4509
chr13	108292136	108292306	HL.mm9_peak_4510
chr13	108625595	108625723	HL.mm9_peak_4514
chr13	109180842	109180997	HL.mm9_peak_4516
chr13	110194923	110195123	HL.mm9_peak_4518
chr13	110705873	110706047	HL.mm9_peak_4520
chr13	111734497	111734613	HL.mm9_peak_4522
chr13	111990563	111990689	HL.mm9_peak_4523
chr13	112147313	112147543	HL.mm9_peak_4524
chr13	112578592	112578735	HL.mm9_peak_4525
chr13	112658428	112658733	HL.mm9_peak_4527a
chr13	112658428	112658733	HL.mm9_peak_4527b
chr13	112878689	112878876	HL.mm9_peak_4531
chr13	113319694	113319898	HL.mm9_peak_4535
chr13	113370980	113371138	HL.mm9_peak_4538
chr13	114670410	114670602	HL.mm9_peak_4543
chr13	115209532	115209647	HL.mm9_peak_4547
chr13	116266233	116266337	HL.mm9_peak_4549
chr13	116592027	116592139	HL.mm9_peak_4554
chr13	117267058	117267291	HL.mm9_peak_4558
chr13	117279730	117279980	HL.mm9_peak_4560
chr13	117495892	117496427	HL.mm9_peak_4563a
chr13	117495892	117496427	HL.mm9_peak_4563b
chr13	118172301	118172450	HL.mm9_peak_4565
chr13	118216663	118217371	HL.mm9_peak_4566a
chr13	118216663	118217371	HL.mm9_peak_4566b
chr13	119271966	119272269	HL.mm9_peak_4568a
chr13	119271966	119272269	HL.mm9_peak_4568b
chr13	119510476	119510963	HL.mm9_peak_4572
chr13	119524496	119524813	HL.mm9_peak_4573
chr13	119771096	119771440	HL.mm9_peak_4575a
chr13	119771096	119771440	HL.mm9_peak_4575b
chr13	120277124	120277318	HL.mm9_peak_4576a
chr13	120277124	120277318	HL.mm9_peak_4576b
chr14	8930574	8930747	HL.mm9_peak_4584
chr14	8978428	8978572	HL.mm9_peak_4585
chr14	9168725	9168954	HL.mm9_peak_4588
chr14	9202561	9202661	HL.mm9_peak_4590
chr14	9254010	9254166	HL.mm9_peak_4591
chr14	10455888	10456072	HL.mm9_peak_4593
chr14	10456263	10456371	HL.mm9_peak_4594
chr14	10560348	10560457	HL.mm9_peak_4595
chr14	11022127	11022227	HL.mm9_peak_4597
chr14	12858701	12858815	HL.mm9_peak_4604
chr14	12979980	12980139	HL.mm9_peak_4605
chr14	15444699	15445098	HL.mm9_peak_4611
chr14	15685500	15685755	HL.mm9_peak_4613a
chr14	15685500	15685755	HL.mm9_peak_4613b
chr14	17280306	17280467	HL.mm9_peak_4614
chr14	17355544	17355800	HL.mm9_peak_4615
chr14	17407629	17407827	HL.mm9_peak_4617
chr14	17546943	17547080	HL.mm9_peak_4618
chr14	17566192	17566441	HL.mm9_peak_4619
chr14	17767674	17767847	HL.mm9_peak_4620
chr14	17792275	17792382	HL.mm9_peak_4621
chr14	19196915	19197070	HL.mm9_peak_4623
chr14	20585426	20585636	HL.mm9_peak_4625
chr14	21027747	21027943	HL.mm9_peak_4630
chr14	21631123	21631423	HL.mm9_peak_4634
chr14	22042478	22043017	HL.mm9_peak_4635a
chr14	22042478	22043017	HL.mm9_peak_4635b
chr14	22042478	22043017	HL.mm9_peak_4635c
chr14	22042478	22043017	HL.mm9_peak_4635d
chr14	22092842	22093044	HL.mm9_peak_4636
chr14	22127620	22128009	HL.mm9_peak_4637a
chr14	22127620	22128009	HL.mm9_peak_4637b
chr14	22685730	22685832	HL.mm9_peak_4640
chr14	22685954	22686321	HL.mm9_peak_4641
chr14	22711051	22711247	HL.mm9_peak_4642
chr14	22711326	22711716	HL.mm9_peak_4643a
chr14	22711326	22711716	HL.mm9_peak_4643b
chr14	22722712	22724054	HL.mm9_peak_4644a
chr14	22722712	22724054	HL.mm9_peak_4644b
chr14	22722712	22724054	HL.mm9_peak_4644c
chr14	22722712	22724054	HL.mm9_peak_4644d
chr14	22724110	22724272	HL.mm9_peak_4645
chr14	22781992	22782092	HL.mm9_peak_4646
chr14	22804100	22804268	HL.mm9_peak_4648
chr14	22804366	22804553	HL.mm9_peak_4649
chr14	22804630	22804898	HL.mm9_peak_4650a
chr14	22804630	22804898	HL.mm9_peak_4650b
chr14	22807849	22808117	HL.mm9_peak_4651
chr14	22810396	22811017	HL.mm9_peak_4652
chr14	22813423	22813937	HL.mm9_peak_4653
chr14	22814003	22814120	HL.mm9_peak_4654
chr14	22867335	22868461	HL.mm9_peak_4658a
chr14	22867335	22868461	HL.mm9_peak_4658b
chr14	22867335	22868461	HL.mm9_peak_4658c
chr14	22867335	22868461	HL.mm9_peak_4658d
chr14	22888326	22888691	HL.mm9_peak_4660
chr14	22909877	22911059	HL.mm9_peak_4662a
chr14	22909877	22911059	HL.mm9_peak_4662b
chr14	22909877	22911059	HL.mm9_peak_4662c
chr14	22932878	22933134	HL.mm9_peak_4663a
chr14	22932878	22933134	HL.mm9_peak_4663b
chr14	22934179	22934516	HL.mm9_peak_4664a
chr14	22934179	22934516	HL.mm9_peak_4664b
chr14	22937580	22937759	HL.mm9_peak_4665
chr14	22937849	22937998	HL.mm9_peak_4666
chr14	22971612	22971945	HL.mm9_peak_4668
chr14	22987333	22987800	HL.mm9_peak_4670
chr14	22987856	22988113	HL.mm9_peak_4671
chr14	22994123	22994454	HL.mm9_peak_4672
chr14	22999684	22999784	HL.mm9_peak_4673
chr14	23011485	23011757	HL.mm9_peak_4674
chr14	23035077	23035275	HL.mm9_peak_4675
chr14	23087703	23087868	HL.mm9_peak_4676
chr14	23108678	23108808	HL.mm9_peak_4677
chr14	23174628	23174781	HL.mm9_peak_4679
chr14	23212913	23213141	HL.mm9_peak_4680
chr14	23259471	23259595	HL.mm9_peak_4681
chr14	23396597	23397105	HL.mm9_peak_4685a
chr14	23396597	23397105	HL.mm9_peak_4685b
chr14	23397234	23397436	HL.mm9_peak_4686
chr14	23408737	23409094	HL.mm9_peak_4687a
chr14	23408737	23409094	HL.mm9_peak_4687b
chr14	23410394	23410996	HL.mm9_peak_4688
chr14	23428073	23428201	HL.mm9_peak_4689
chr14	23428695	23428898	HL.mm9_peak_4690
chr14	23446708	23447099	HL.mm9_peak_4693a
chr14	23446708	23447099	HL.mm9_peak_4693b
chr14	23446708	23447099	HL.mm9_peak_4693c
chr14	23446708	23447099	HL.mm9_peak_4693d
chr14	23467024	23467308	HL.mm9_peak_4694
chr14	23468787	23469439	HL.mm9_peak_4695a
chr14	23468787	23469439	HL.mm9_peak_4695b
chr14	23470352	23470831	HL.mm9_peak_4696
chr14	23488005	23488248	HL.mm9_peak_4697
chr14	23564086	23564205	HL.mm9_peak_4698
chr14	23578512	23578811	HL.mm9_peak_4699
chr14	23579309	23579958	HL.mm9_peak_4701a
chr14	23579309	23579958	HL.mm9_peak_4701b
chr14	23633353	23633612	HL.mm9_peak_4707
chr14	23636934	23637129	HL.mm9_peak_4709a
chr14	23636934	23637129	HL.mm9_peak_4709b
chr14	23683305	23683773	HL.mm9_peak_4711a
chr14	23683305	23683773	HL.mm9_peak_4711b
chr14	23726206	23726315	HL.mm9_peak_4712
chr14	23726379	23726706	HL.mm9_peak_4713
chr14	23814400	23814610	HL.mm9_peak_4715
chr14	23834339	23834455	HL.mm9_peak_4716
chr14	23834578	23835239	HL.mm9_peak_4717
chr14	23935493	23935645	HL.mm9_peak_4719
chr14	24063932	24064121	HL.mm9_peak_4720
chr14	24205077	24205375	HL.mm9_peak_4721
chr14	24275067	24275172	HL.mm9_peak_4722
chr14	24332021	24332269	HL.mm9_peak_4723a
chr14	24332021	24332269	HL.mm9_peak_4723b
chr14	24343194	24343436	HL.mm9_peak_4725
chr14	25626627	25626887	HL.mm9_peak_4736
chr14	25834885	25835091	HL.mm9_peak_4742
chr14	25943496	25943596	HL.mm9_peak_4744
chr14	26554076	26554218	HL.mm9_peak_4760
chr14	27882691	27882905	HL.mm9_peak_4767
chr14	28775422	28775657	HL.mm9_peak_4771
chr14	28805336	28805522	HL.mm9_peak_4772
chr14	28939924	28940355	HL.mm9_peak_4776a
chr14	28939924	28940355	HL.mm9_peak_4776b
chr14	29016992	29017235	HL.mm9_peak_4777
chr14	29088149	29088304	HL.mm9_peak_4778
chr14	29264097	29264251	HL.mm9_peak_4782
chr14	29500889	29500990	HL.mm9_peak_4783
chr14	29640108	29640208	HL.mm9_peak_4785
chr14	29640444	29640608	HL.mm9_peak_4786
chr14	29829163	29829340	HL.mm9_peak_4787
chr14	30207620	30207795	HL.mm9_peak_4790
chr14	30951865	30951978	HL.mm9_peak_4795
chr14	32360490	32360660	HL.mm9_peak_4811
chr14	32378143	32378276	HL.mm9_peak_4813
chr14	32475143	32475341	HL.mm9_peak_4815
chr14	33368355	33368626	HL.mm9_peak_4818
chr14	34074973	34075110	HL.mm9_peak_4824
chr14	34103436	34103538	HL.mm9_peak_4825
chr14	34577102	34577321	HL.mm9_peak_4830
chr14	35577272	35577380	HL.mm9_peak_4838
chr14	46338310	46338415	HL.mm9_peak_4850
chr14	46576362	46576534	HL.mm9_peak_4852
chr14	46576604	46576719	HL.mm9_peak_4853
chr14	46639530	46639682	HL.mm9_peak_4854
chr14	47211427	47211576	HL.mm9_peak_4859
chr14	47224832	47225002	HL.mm9_peak_4860
chr14	47225114	47225263	HL.mm9_peak_4861
chr14	47225538	47225996	HL.mm9_peak_4862a
chr14	47225538	47225996	HL.mm9_peak_4862b
chr14	47225538	47225996	HL.mm9_peak_4862c
chr14	48757065	48757239	HL.mm9_peak_4870
chr14	48955893	48956066	HL.mm9_peak_4876
chr14	49499794	49500035	HL.mm9_peak_4878
chr14	54643371	54643488	HL.mm9_peak_4889
chr14	54644973	54645253	HL.mm9_peak_4890
chr14	55258429	55258545	HL.mm9_peak_4904
chr14	56179211	56179361	HL.mm9_peak_4916
chr14	56442877	56442990	HL.mm9_peak_4924
chr14	56541454	56541687	HL.mm9_peak_4928
chr14	56548685	56548847	HL.mm9_peak_4929
chr14	57961189	57961380	HL.mm9_peak_4933
chr14	58943852	58944099	HL.mm9_peak_4937
chr14	59257157	59257307	HL.mm9_peak_4938
chr14	60258347	60258645	HL.mm9_peak_4940
chr14	61482187	61482455	HL.mm9_peak_4948a
chr14	61482187	61482455	HL.mm9_peak_4948b
chr14	63065367	63065552	HL.mm9_peak_4957
chr14	63833929	63834389	HL.mm9_peak_4962
chr14	63874523	63874781	HL.mm9_peak_4966
chr14	64611596	64611778	HL.mm9_peak_4971
chr14	64668064	64668207	HL.mm9_peak_4973
chr14	64942681	64942828	HL.mm9_peak_4975
chr14	65374110	65374270	HL.mm9_peak_4978
chr14	65374763	65374953	HL.mm9_peak_4979
chr14	66519661	66519851	HL.mm9_peak_4989
chr14	67891091	67891273	HL.mm9_peak_4998
chr14	68002494	68002813	HL.mm9_peak_5001
chr14	68003221	68003379	HL.mm9_peak_5002
chr14	68003763	68003864	HL.mm9_peak_5003
chr14	68007806	68007951	HL.mm9_peak_5004
chr14	68187426	68188165	HL.mm9_peak_5007
chr14	68234709	68234921	HL.mm9_peak_5008
chr14	68251148	68251309	HL.mm9_peak_5009
chr14	68277313	68277885	HL.mm9_peak_5010a
chr14	68277313	68277885	HL.mm9_peak_5010b
chr14	69151731	69151855	HL.mm9_peak_5013
chr14	69545992	69546170	HL.mm9_peak_5014
chr14	69552853	69553209	HL.mm9_peak_5015
chr14	70085793	70085944	HL.mm9_peak_5021
chr14	71247221	71247464	HL.mm9_peak_5035
chr14	72096543	72096669	HL.mm9_peak_5038
chr14	72558657	72558864	HL.mm9_peak_5039
chr14	73216672	73216852	HL.mm9_peak_5040
chr14	74727323	74727538	HL.mm9_peak_5045
chr14	75282606	75282847	HL.mm9_peak_5049
chr14	75380897	75381110	HL.mm9_peak_5051
chr14	76432544	76432697	HL.mm9_peak_5056
chr14	76681883	76682027	HL.mm9_peak_5059
chr14	76927837	76928311	HL.mm9_peak_5061a
chr14	76927837	76928311	HL.mm9_peak_5061b
chr14	77087983	77088299	HL.mm9_peak_5065
chr14	77211867	77212071	HL.mm9_peak_5066
chr14	77882295	77882395	HL.mm9_peak_5068
chr14	79015749	79015851	HL.mm9_peak_5075
chr14	79608794	79609007	HL.mm9_peak_5076a
chr14	79608794	79609007	HL.mm9_peak_5076b
chr14	80213342	80213520	HL.mm9_peak_5079
chr14	80273082	80273220	HL.mm9_peak_5082
chr14	80371294	80371479	HL.mm9_peak_5083
chr14	81379374	81379550	HL.mm9_peak_5085
chr14	84819716	84819965	HL.mm9_peak_5087
chr14	87964077	87964179	HL.mm9_peak_5091
chr14	89517188	89517317	HL.mm9_peak_5094
chr14	90223331	90223652	HL.mm9_peak_5095a
chr14	90223331	90223652	HL.mm9_peak_5095b
chr14	91643639	91643911	HL.mm9_peak_5096a
chr14	91643639	91643911	HL.mm9_peak_5096b
chr14	92024986	92025137	HL.mm9_peak_5098
chr14	96262275	96262550	HL.mm9_peak_5101
chr14	97486016	97486116	HL.mm9_peak_5103
chr14	97729258	97729368	HL.mm9_peak_5104
chr14	97795686	97795845	HL.mm9_peak_5106
chr14	98027310	98027474	HL.mm9_peak_5107
chr14	98267809	98268036	HL.mm9_peak_5109
chr14	98270328	98270759	HL.mm9_peak_5110a
chr14	98270328	98270759	HL.mm9_peak_5110b
chr14	98362279	98362528	HL.mm9_peak_5111
chr14	99146539	99146652	HL.mm9_peak_5115
chr14	99232717	99232903	HL.mm9_peak_5116
chr14	99327111	99327213	HL.mm9_peak_5117
chr14	99633852	99634123	HL.mm9_peak_5118
chr14	100311248	100311490	HL.mm9_peak_5121
chr14	100752517	100752644	HL.mm9_peak_5123
chr14	101876992	101877092	HL.mm9_peak_5130
chr14	102657668	102657811	HL.mm9_peak_5133
chr14	102801359	102801934	HL.mm9_peak_5134a
chr14	102801359	102801934	HL.mm9_peak_5134b
chr14	104221954	104222244	HL.mm9_peak_5139
chr14	104235700	104235829	HL.mm9_peak_5140
chr14	104625333	104625598	HL.mm9_peak_5142
chr14	105753376	105753657	HL.mm9_peak_5145
chr14	105777174	105777303	HL.mm9_peak_5146
chr14	105894417	105894551	HL.mm9_peak_5147
chr14	105971365	105971497	HL.mm9_peak_5149
chr14	105984094	105984271	HL.mm9_peak_5151
chr14	106320224	106320540	HL.mm9_peak_5153
chr14	106658661	106659269	HL.mm9_peak_5155a
chr14	106658661	106659269	HL.mm9_peak_5155b
chr14	106727113	106727475	HL.mm9_peak_5156a
chr14	106727113	106727475	HL.mm9_peak_5156b
chr14	106919962	106920156	HL.mm9_peak_5157
chr14	106957452	106957636	HL.mm9_peak_5158
chr14	107596372	107596697	HL.mm9_peak_5159
chr14	108183972	108184515	HL.mm9_peak_5160a
chr14	108183972	108184515	HL.mm9_peak_5160b
chr14	110097286	110097455	HL.mm9_peak_5163
chr14	110675508	110675823	HL.mm9_peak_5164
chr14	110817005	110817142	HL.mm9_peak_5166
chr14	110822469	110822811	HL.mm9_peak_5168a
chr14	110822469	110822811	HL.mm9_peak_5168b
chr14	111123397	111123623	HL.mm9_peak_5170
chr14	115220390	115220490	HL.mm9_peak_5171
chr14	115254473	115254966	HL.mm9_peak_5172a
chr14	115254473	115254966	HL.mm9_peak_5172b
chr14	115255715	115255912	HL.mm9_peak_5174
chr14	115806573	115807050	HL.mm9_peak_5178a
chr14	115806573	115807050	HL.mm9_peak_5178b
chr14	116393212	116393359	HL.mm9_peak_5180
chr14	116398254	116398466	HL.mm9_peak_5181
chr14	116398794	116398938	HL.mm9_peak_5182
chr14	116608319	116608614	HL.mm9_peak_5183
chr14	117268647	117268761	HL.mm9_peak_5186
chr14	117412679	117413272	HL.mm9_peak_5189a
chr14	117412679	117413272	HL.mm9_peak_5189b
chr14	117448269	117448570	HL.mm9_peak_5190
chr14	117638992	117639140	HL.mm9_peak_5191
chr14	117739850	117740174	HL.mm9_peak_5193a
chr14	117739850	117740174	HL.mm9_peak_5193b
chr14	117745734	117746081	HL.mm9_peak_5194
chr14	117807433	117807571	HL.mm9_peak_5195
chr14	117818915	117819364	HL.mm9_peak_5196
chr14	118050670	118051176	HL.mm9_peak_5197a
chr14	118050670	118051176	HL.mm9_peak_5197b
chr14	118071759	118071859	HL.mm9_peak_5198
chr14	118080659	118081286	HL.mm9_peak_5200a
chr14	118080659	118081286	HL.mm9_peak_5200b
chr14	118320828	118321015	HL.mm9_peak_5201
chr14	118440266	118440366	HL.mm9_peak_5203
chr14	118762617	118762751	HL.mm9_peak_5205
chr14	119113960	119114066	HL.mm9_peak_5207
chr14	119118843	119119212	HL.mm9_peak_5208
chr14	119257628	119257867	HL.mm9_peak_5211
chr14	119685129	119685457	HL.mm9_peak_5214a
chr14	119685129	119685457	HL.mm9_peak_5214b
chr14	120295508	120295703	HL.mm9_peak_5216
chr14	120502089	120502225	HL.mm9_peak_5218
chr14	121507768	121507990	HL.mm9_peak_5222
chr14	121508136	121508302	HL.mm9_peak_5223
chr14	121533506	121533981	HL.mm9_peak_5224a
chr14	121533506	121533981	HL.mm9_peak_5224b
chr14	122304088	122304194	HL.mm9_peak_5229
chr14	122852664	122852845	HL.mm9_peak_5233
chr14	122885684	122885907	HL.mm9_peak_5238
chr14	123037484	123037603	HL.mm9_peak_5240
chr15	3391715	3391917	HL.mm9_peak_5242
chr15	4294983	4295087	HL.mm9_peak_5244
chr15	5819402	5819511	HL.mm9_peak_5245
chr15	5876689	5876837	HL.mm9_peak_5246
chr15	5890921	5891420	HL.mm9_peak_5248
chr15	6493523	6493885	HL.mm9_peak_5251
chr15	7574967	7575443	HL.mm9_peak_5256a
chr15	7574967	7575443	HL.mm9_peak_5256b
chr15	7574967	7575443	HL.mm9_peak_5256c
chr15	7633588	7633688	HL.mm9_peak_5257
chr15	8531234	8531464	HL.mm9_peak_5261
chr15	8609547	8609806	HL.mm9_peak_5262
chr15	11090739	11090839	HL.mm9_peak_5271
chr15	11459698	11459877	HL.mm9_peak_5272
chr15	11460278	11460388	HL.mm9_peak_5274
chr15	11463029	11463163	HL.mm9_peak_5275
chr15	11749730	11750105	HL.mm9_peak_5276
chr15	13513189	13513364	HL.mm9_peak_5286
chr15	17630566	17630678	HL.mm9_peak_5287
chr15	19044792	19045026	HL.mm9_peak_5288
chr15	21921280	21921526	HL.mm9_peak_5290
chr15	23034711	23035012	HL.mm9_peak_5291
chr15	24901957	24902161	HL.mm9_peak_5293
chr15	25138961	25139069	HL.mm9_peak_5296
chr15	25214299	25214475	HL.mm9_peak_5297
chr15	25392436	25392550	HL.mm9_peak_5299
chr15	25533191	25533370	HL.mm9_peak_5301
chr15	25946208	25946361	HL.mm9_peak_5305
chr15	25987018	25987130	HL.mm9_peak_5306
chr15	26395569	26395706	HL.mm9_peak_5308
chr15	26963038	26963408	HL.mm9_peak_5312
chr15	27137276	27137403	HL.mm9_peak_5313
chr15	27163849	27163949	HL.mm9_peak_5314
chr15	27433649	27433749	HL.mm9_peak_5318
chr15	27865836	27866100	HL.mm9_peak_5322a
chr15	27865836	27866100	HL.mm9_peak_5322b
chr15	29226529	29226659	HL.mm9_peak_5326
chr15	30894749	30894989	HL.mm9_peak_5328
chr15	30935953	30936134	HL.mm9_peak_5329
chr15	31154369	31154479	HL.mm9_peak_5330
chr15	31799518	31799654	HL.mm9_peak_5333
chr15	31810291	31810621	HL.mm9_peak_5334a
chr15	31810291	31810621	HL.mm9_peak_5334b
chr15	31950719	31950840	HL.mm9_peak_5336
chr15	32377352	32378155	HL.mm9_peak_5338a
chr15	32377352	32378155	HL.mm9_peak_5338b
chr15	32377352	32378155	HL.mm9_peak_5338c
chr15	32401295	32401543	HL.mm9_peak_5340
chr15	32583716	32583856	HL.mm9_peak_5343
chr15	32583908	32584180	HL.mm9_peak_5344
chr15	33414187	33414310	HL.mm9_peak_5345
chr15	34513991	34514202	HL.mm9_peak_5346
chr15	35486891	35487012	HL.mm9_peak_5350
chr15	35491443	35491622	HL.mm9_peak_5351
chr15	35622880	35622994	HL.mm9_peak_5352
chr15	35678225	35678480	HL.mm9_peak_5353
chr15	35704597	35704944	HL.mm9_peak_5354
chr15	35772942	35773202	HL.mm9_peak_5355
chr15	35842966	35843153	HL.mm9_peak_5356
chr15	36508080	36508384	HL.mm9_peak_5361
chr15	36578380	36578511	HL.mm9_peak_5362
chr15	36638328	36638428	HL.mm9_peak_5363
chr15	36915354	36915557	HL.mm9_peak_5372
chr15	36941027	36941155	HL.mm9_peak_5374
chr15	37718768	37718961	HL.mm9_peak_5381
chr15	38099498	38099846	HL.mm9_peak_5384
chr15	38198511	38198658	HL.mm9_peak_5385
chr15	38481678	38481874	HL.mm9_peak_5388
chr15	39839414	39839591	HL.mm9_peak_5393
chr15	39877799	39878077	HL.mm9_peak_5394
chr15	40333277	40333377	HL.mm9_peak_5396
chr15	40333499	40333609	HL.mm9_peak_5397
chr15	41909554	41909795	HL.mm9_peak_5400
chr15	42467129	42467297	HL.mm9_peak_5402
chr15	43045156	43045278	HL.mm9_peak_5403
chr15	43214457	43214847	HL.mm9_peak_5406
chr15	43220216	43220376	HL.mm9_peak_5407
chr15	43220956	43221315	HL.mm9_peak_5408a
chr15	43220956	43221315	HL.mm9_peak_5408b
chr15	43231327	43231482	HL.mm9_peak_5409
chr15	43231568	43231789	HL.mm9_peak_5410
chr15	43634849	43635123	HL.mm9_peak_5413
chr15	50496348	50496783	HL.mm9_peak_5415
chr15	50526141	50526332	HL.mm9_peak_5416
chr15	50578472	50578758	HL.mm9_peak_5418
chr15	50578862	50579067	HL.mm9_peak_5419
chr15	50581518	50581978	HL.mm9_peak_5421a
chr15	50581518	50581978	HL.mm9_peak_5421b
chr15	50756976	50757142	HL.mm9_peak_5422
chr15	51154860	51155000	HL.mm9_peak_5423
chr15	51593569	51593797	HL.mm9_peak_5425
chr15	52197990	52198182	HL.mm9_peak_5427
chr15	52215848	52216138	HL.mm9_peak_5428
chr15	53099274	53099448	HL.mm9_peak_5430
chr15	54642291	54642632	HL.mm9_peak_5436
chr15	54921506	54921620	HL.mm9_peak_5437
chr15	56689744	56690046	HL.mm9_peak_5443
chr15	56713393	56713499	HL.mm9_peak_5444
chr15	57421123	57421288	HL.mm9_peak_5445
chr15	58813271	58813676	HL.mm9_peak_5453
chr15	60480082	60480234	HL.mm9_peak_5463
chr15	60653664	60653869	HL.mm9_peak_5464
chr15	60664490	60664738	HL.mm9_peak_5465
chr15	60664901	60665175	HL.mm9_peak_5466
chr15	60673278	60673659	HL.mm9_peak_5467a
chr15	60673278	60673659	HL.mm9_peak_5467b
chr15	60799507	60799607	HL.mm9_peak_5468
chr15	61183489	61183613	HL.mm9_peak_5469
chr15	62879052	62879328	HL.mm9_peak_5473
chr15	63581977	63582129	HL.mm9_peak_5474
chr15	63587300	63587422	HL.mm9_peak_5476
chr15	63587513	63587845	HL.mm9_peak_5477
chr15	63976211	63976424	HL.mm9_peak_5480
chr15	66509557	66509792	HL.mm9_peak_5484
chr15	66952822	66953151	HL.mm9_peak_5489
chr15	67371965	67372159	HL.mm9_peak_5490
chr15	67590012	67590186	HL.mm9_peak_5492
chr15	71538240	71538434	HL.mm9_peak_5497
chr15	73513187	73513287	HL.mm9_peak_5506
chr15	73561481	73561581	HL.mm9_peak_5507
chr15	73986583	73986863	HL.mm9_peak_5513a
chr15	73986583	73986863	HL.mm9_peak_5513b
chr15	75539433	75539629	HL.mm9_peak_5528
chr15	75541846	75541956	HL.mm9_peak_5529
chr15	75649211	75649354	HL.mm9_peak_5533
chr15	75828888	75828988	HL.mm9_peak_5536
chr15	76292116	76292326	HL.mm9_peak_5563
chr15	78852907	78853028	HL.mm9_peak_5622
chr15	78875366	78875573	HL.mm9_peak_5625
chr15	80099328	80099428	HL.mm9_peak_5664
chr15	80179870	80180037	HL.mm9_peak_5668
chr15	80320969	80321112	HL.mm9_peak_5672
chr15	80443302	80443491	HL.mm9_peak_5673
chr15	82768693	82768812	HL.mm9_peak_5692
chr15	82856024	82856167	HL.mm9_peak_5696
chr15	83469627	83470057	HL.mm9_peak_5706
chr15	83496076	83496287	HL.mm9_peak_5708
chr15	83496978	83497221	HL.mm9_peak_5709
chr15	83540280	83540727	HL.mm9_peak_5710
chr15	83566896	83566996	HL.mm9_peak_5711
chr15	84045006	84045148	HL.mm9_peak_5721
chr15	84049553	84049677	HL.mm9_peak_5722
chr15	84050590	84050690	HL.mm9_peak_5723
chr15	84050796	84050903	HL.mm9_peak_5724
chr15	84640094	84640268	HL.mm9_peak_5748
chr15	85920414	85920580	HL.mm9_peak_5771
chr15	86170188	86170307	HL.mm9_peak_5780
chr15	86308001	86308302	HL.mm9_peak_5783
chr15	86793358	86793690	HL.mm9_peak_5788
chr15	92232119	92232230	HL.mm9_peak_5820
chr15	92272219	92272447	HL.mm9_peak_5822
chr15	92378127	92378295	HL.mm9_peak_5823
chr15	92452637	92452737	HL.mm9_peak_5824
chr15	92925033	92925535	HL.mm9_peak_5825a
chr15	92925033	92925535	HL.mm9_peak_5825b
chr15	93341340	93341542	HL.mm9_peak_5827
chr15	93424805	93424963	HL.mm9_peak_5830
chr15	93734560	93734724	HL.mm9_peak_5831
chr15	93741216	93741490	HL.mm9_peak_5832a
chr15	93741216	93741490	HL.mm9_peak_5832b
chr15	93741579	93741947	HL.mm9_peak_5833a
chr15	93741579	93741947	HL.mm9_peak_5833b
chr15	94634045	94634465	HL.mm9_peak_5835
chr15	95147226	95147398	HL.mm9_peak_5838
chr15	96114284	96114435	HL.mm9_peak_5843
chr15	96704153	96704385	HL.mm9_peak_5846
chr15	96831363	96831639	HL.mm9_peak_5848
chr15	96938247	96938615	HL.mm9_peak_5852a
chr15	96938247	96938615	HL.mm9_peak_5852b
chr15	97005471	97005716	HL.mm9_peak_5855a
chr15	97005471	97005716	HL.mm9_peak_5855b
chr15	97641342	97641445	HL.mm9_peak_5866
chr15	97852233	97852632	HL.mm9_peak_5877a
[truncated: 4,011 more rows]
