# Supplementary material for: Control of mouse limb initiation and antero-posterior patterning by Meis transcription factors
Source: Nat Commun. 2021 May 25;12:3086. doi: 10.1038/s41467-021-23373-9 (PMC8149412; doi:10.1038/s41467-021-23373-9)
Supplement: Supplementary file 5 — Supplementary Data 3 [file 41467_2021_23373_MOESM5_ESM.xlsx]

## Sheet: Sheet1
Supplementary Data 3. Peak-to-Gene associations for FL-HL common peak set
# GREAT version 3.0.0	Species assembly: mm9	Association rule: Basal+extension: 5000 bp upstream	1000 bp downstream	1000000 bp max extension	curated regulatory domains included
FL.mm9_peak_2551b	Gm6899 (+432938)
FL.mm9_peak_6886	Trps1 (+142673)
FL.mm9_peak_13931	Trabd2b (-20230)	Skint11 (+223110)
FL.mm9_peak_20450	Cspg4 (-7338)	Odf3l1 (-5803)
FL.mm9_peak_7840	Sec22a (-29477)	Pdia5 (+97478)
FL.mm9_peak_7249	Tcf20 (-113523)	Nfam1 (+7649)
FL.mm9_peak_4621	Dicer1 (+114570)	Gm10000 (+162894)
FL.mm9_peak_21275	Dach2 (+20982)
FL.mm9_peak_20952	Dusp7 (-65706)	Poc1a (+21865)
FL.mm9_peak_13773	E130114P18Rik (-212565)	Tm2d1 (+392693)
FL.mm9_peak_6447	Klhl1 (-877484)	Dach1 (+772957)
FL.mm9_peak_6107	Bmp4 (-201317)	Cdkn3 (-168555)
FL.mm9_peak_529b	Gbx2 (-35363)	Asb18 (+45924)
FL.mm9_peak_18195	Tead1 (-179029)	Parva (+72786)
FL.mm9_peak_12283	Gm7536 (-228997)
FL.mm9_peak_12124b	Pck1 (+19164)	Zbp1 (+46711)
FL.mm9_peak_7971	Crybg3 (-3798)
FL.mm9_peak_9763	Setbp1 (+322597)	Gm6133 (+437040)
FL.mm9_peak_6265	Scara3 (+52860)	Ccdc25 (+63582)
FL.mm9_peak_4660	3110018I06Rik (-159407)
FL.mm9_peak_21330a	4933400A11Rik (-214411)
FL.mm9_peak_18675	Efnb2 (+324861)
FL.mm9_peak_12422	Slc7a11 (-461276)	Ccrn4l (-319558)
FL.mm9_peak_6100	Gm15217 (-422623)	Ddhd1 (-298746)
FL.mm9_peak_561	Gm9991 (+69042)	Col6a3 (+99573)
FL.mm9_peak_20143b	Ntm (+644173)
FL.mm9_peak_17304	Sox5 (-90193)	Bcat1 (+749139)
FL.mm9_peak_18394	Chst15 (-138146)	Oat (+121024)
FL.mm9_peak_3276a	Hoxb2 (-18868)	Hoxb3 (+9438)
FL.mm9_peak_10148	Mbl2 (+104243)	Dkk1 (+212494)
FL.mm9_peak_9447b	Dtwd2 (+587425)
FL.mm9_peak_10396	Habp2 (-200441)	Tcf7l2 (+344812)
FL.mm9_peak_2279b	Lrig3 (+105631)	Xrcc6bp1 (+829521)
FL.mm9_peak_10461	D19Ertd737e (-18494)	Prlhr (+223113)
FL.mm9_peak_11213	Itgav (-42377)	Zc3h15 (+37585)
FL.mm9_peak_14146r	Tinagl1 (-32131)	Gm853 (+15468)
FL.mm9_peak_474	Prss56 (-25070)	Ecel1 (-5430)
FL.mm9_peak_4289	Frmd6 (-197205)	Tmx1 (+175214)
FL.mm9_peak_15160	Stim2 (+345307)
FL.mm9_peak_8263	Cldn20 (-194696)	Tiam2 (+11285)
FL.mm9_peak_9021	Ltbp1 (-116115)	Ttc27 (+171703)
FL.mm9_peak_893b	Acbd6 (+46888)	Lhx4 (+137103)
FL.mm9_peak_13878	Mrpl37 (+50635)	Ssbp3 (+104763)
FL.mm9_peak_18973	Frg1 (-378508)
FL.mm9_peak_10979	Rnd3 (-433646)	Tas2r134 (-44754)
FL.mm9_peak_286	Nrp2 (+147689)	Ino80d (+262876)
FL.mm9_peak_670	Ralb (-136943)	Epb4.1l5 (+7263)
FL.mm9_peak_12844	Atp1a1 (-7289)	Mab21l3 (+224331)
FL.mm9_peak_13267	Clvs1 (+68507)	Asph (+331338)
FL.mm9_peak_20723	Gm5745 (-460690)	Unc13c (+297136)
FL.mm9_peak_16393	Cpa1 (-11421)	Cpa5 (+16787)
FL.mm9_peak_5367	Dapk1 (-332323)	Gas1 (-92259)
FL.mm9_peak_15618	Rab35 (-42940)	Gcn1l1 (+23735)
FL.mm9_peak_10913	Ppp6c (-865458)
FL.mm9_peak_10996b	Kcnj3 (+821888)	Nr4a2 (+857180)
FL.mm9_peak_766	Atp2b4 (-131716)	Optc (+22175)
FL.mm9_peak_12550	Veph1 (-239072)	Shox2 (+445862)
FL.mm9_peak_7288	Parvb (-17418)	Samm50 (+22392)
FL.mm9_peak_6896	Trps1 (-872086)	Eif3h (+103354)
FL.mm9_peak_20667	Narg2 (-202759)	Rora (+541361)
FL.mm9_peak_16579	Tax1bp1 (+124079)	Jazf1 (+230823)
FL.mm9_peak_4397b	Zfp36l1 (+214311)	Rad51b (+598138)
FL.mm9_peak_12458	Lhfp (+3353)	Nhlrc3 (+418410)
FL.mm9_peak_7796	Cpn2 (+23339)	Hes1 (+178853)
FL.mm9_peak_1630	H2afy2 (-39235)	Col13a1 (+155726)
FL.mm9_peak_13129d	Ttll7 (+266352)
FL.mm9_peak_4863	Akr1c19 (+2404)	Akr1c12 (+48329)
FL.mm9_peak_19433b	Irx3 (+121913)	Fto (+366209)
FL.mm9_peak_18862	Zfp703 (-141504)	Thap1 (+677620)
FL.mm9_peak_12081	4930470P17Rik (+43803)	Pfdn4 (+46979)
FL.mm9_peak_5089a	Ofcc1 (+308660)
FL.mm9_peak_911	Fam20b (-62189)	Angptl1 (-57372)
FL.mm9_peak_12558	Veph1 (-642013)	Shox2 (+42921)
FL.mm9_peak_11651	Pcsk2 (-25936)	Otor (+441747)
FL.mm9_peak_17609	Tshz3 (+9338)
FL.mm9_peak_13439	Grhpr (-175303)	Zcchc7 (+49524)
FL.mm9_peak_11365	Arl14ep (+118245)	Mpped2 (+162910)
FL.mm9_peak_6676	Nipbl (-136831)	Slc1a3 (+129470)
FL.mm9_peak_19039a	Dctd (+201160)	Tenm3 (+374438)
FL.mm9_peak_17937b	Agbl1 (+366468)
FL.mm9_peak_14169c	Matn1 (-11431)	Laptm5 (+19829)
FL.mm9_peak_31	Eya1 (+164046)	Xkr9 (+477383)
FL.mm9_peak_10839	Mvb12b (-266001)	Pbx3 (+218303)
FL.mm9_peak_260	Pard3b (-330229)	Icos (+320398)
FL.mm9_peak_3263a	Hoxb4 (-12767)	Hoxb5 (+1322)
FL.mm9_peak_15949	Gatsl2 (-18407)
FL.mm9_peak_300b	Fzd5 (-141478)	Plekhm3 (+77596)
FL.mm9_peak_20547	Tle3 (-2822)	Gm10655 (+1630)
FL.mm9_peak_6470	Dis3 (-134980)	Klf5 (-63941)
FL.mm9_peak_20259b	Ubash3b (-578320)	Sorl1 (+387915)
FL.mm9_peak_16636a	Ccser1 (+35569)
FL.mm9_peak_17966	Nmb (-41325)	Sec11a (+1379)
FL.mm9_peak_2489b	Meis1 (-592017)	Spred2 (-313644)
FL.mm9_peak_9531a	Zfp608 (-773200)	Gramd3 (-636957)
FL.mm9_peak_8269	Nox3 (-802301)	Arid1b (-496512)
FL.mm9_peak_4180a	Lrrn3 (+170595)	Immp2l (+291066)
FL.mm9_peak_5613	Mrps36 (+791)
FL.mm9_peak_15327	Parm1 (+1962)	Rchy1 (+443491)
FL.mm9_peak_12456a	Cog6 (-3530)
FL.mm9_peak_5575b	Enc1 (-24658)	Hexb (-18090)
FL.mm9_peak_7836	Adcy5 (+58)
FL.mm9_peak_20709	Cgnl1 (-203011)	Tcf12 (+137206)
FL.mm9_peak_7529a	Ankrd33 (-22541)	Scn8a (+137889)
FL.mm9_peak_13793	Ube2u (-248241)	Ror1 (+134828)
FL.mm9_peak_9646	Pmaip1 (-85718)	Ccbe1 (-81048)
FL.mm9_peak_4525c	Gm9726 (-262661)
FL.mm9_peak_12471b	Nhlrc3 (+100649)	Lhfp (+321114)
FL.mm9_peak_14063	Grik3 (-182074)	Zc3h12a (-180786)
FL.mm9_peak_1417	Themis (-302086)	Ptprk (+291454)
FL.mm9_peak_15376	Rasgef1b (-270056)	A930011G23Rik (+206062)
FL.mm9_peak_472	Ecel1 (+7445)	Akp3 (+23712)
FL.mm9_peak_13670	Frem1 (+38)
FL.mm9_peak_20906	Ppp2r3a (-478526)	9630041A04Rik (-208123)
FL.mm9_peak_20160	Snx19 (-325582)	Ntm (-138397)
FL.mm9_peak_11838	Mafb (-220508)	Gm14221 (+32398)
FL.mm9_peak_10896c	Dennd1a (+218904)	Crb2 (+292222)
FL.mm9_peak_9237b	Hrh4 (+58125)	Zfp521 (+907618)
FL.mm9_peak_15477	C130026L21Rik (-10457)	Mn1 (+153523)
FL.mm9_peak_3315c	Skap1 (-42747)	Hoxb1 (+56094)
FL.mm9_peak_1	Sox17 (-75781)	Mrpl15 (+213545)
FL.mm9_peak_12332	Gm10258 (-244163)	Actrt3 (+85829)
FL.mm9_peak_6788a	Dap (+247)
FL.mm9_peak_4536	Gm9726 (-950719)	Flrt2 (-812887)
FL.mm9_peak_2334b	Sfi1 (+55923)
FL.mm9_peak_17592	Tshz3 (-708611)	Zfp507 (-186518)
FL.mm9_peak_20539	Gm9869 (-473620)	Gm10655 (+60373)
FL.mm9_peak_802	Kif21b (+5964)	Mroh3 (+69744)
FL.mm9_peak_6742	Myo10 (-159696)	Basp1 (-49065)
FL.mm9_peak_10252	Pax2 (-1889)
FL.mm9_peak_215	1700019A02Rik (-14348)	Pms1 (+95053)
FL.mm9_peak_19125b	Sh2d4a (-193970)	Psd3 (-108023)
FL.mm9_peak_19776	Fam92b (-247782)	Gse1 (-63618)
FL.mm9_peak_13613	Tlr4 (+67145)
FL.mm9_peak_5378	Fancc (+186286)	2010111I01Rik (+230452)
FL.mm9_peak_16515b	G930045G22Rik (-318550)	Nfe2l3 (-236041)
FL.mm9_peak_18746	2610019F03Rik (-44202)	Erich1 (+71348)
FL.mm9_peak_10270	Lbx1 (+1038)	Tlx1 (+85537)
FL.mm9_peak_5591b	Rps18-ps3 (-167864)	Arhgef28 (+277669)
FL.mm9_peak_4035	Id2 (-2675)
FL.mm9_peak_2191	Rap1b (-264491)	Mdm1 (-31361)
FL.mm9_peak_17829	Arrdc4 (-168030)
FL.mm9_peak_9300a	Nol4 (+77693)	Asxl3 (+615874)
FL.mm9_peak_16559	Hoxa5 (-1465)
FL.mm9_peak_16432	1700111E14Rik (-118134)	Ptn (-7553)
FL.mm9_peak_18350	Wdr11 (+86779)	Fgfr2 (+587549)
FL.mm9_peak_15423	Barhl2 (-99620)	Zfp644 (+138770)
FL.mm9_peak_13241	Nsmaf (-318831)	Tox (+217697)
FL.mm9_peak_21239	1600014K23Rik (-288982)
FL.mm9_peak_7765	Fgf12 (+413669)	Ccdc50 (+642689)
FL.mm9_peak_2012	Tmpo (-155348)
FL.mm9_peak_15257a	Lnx1 (+8326)	Fip1l1 (+159103)
FL.mm9_peak_7372	Fam19a5 (-581345)	Tbc1d22a (+748682)
FL.mm9_peak_20223b	Cdon (+823)
FL.mm9_peak_5701	Arl15 (+85775)	Ndufs4 (+507814)
FL.mm9_peak_20233	Pknox2 (+54527)	Fez1 (+196068)
FL.mm9_peak_3718a	Gm11733 (-124169)	Sept9 (+160538)
FL.mm9_peak_1562	Hsf2 (-438463)	Gm9956 (+302788)
FL.mm9_peak_11449	Meis2 (+195821)	BC052040 (+287510)
FL.mm9_peak_12504	Mab21l1 (+25797)	Nbea (+375394)
FL.mm9_peak_19438	Irx3 (+87619)	Fto (+400503)
FL.mm9_peak_6607	Cldn10 (+3805)	Dzip1 (+64630)
FL.mm9_peak_10718a	1700001O22Rik (+41847)	Cstad (+164820)
FL.mm9_peak_7263a	Ttll12 (-71504)	Scube1 (+58360)
FL.mm9_peak_6725	Cdh12 (+880312)
FL.mm9_peak_12174	Cdh4 (-367570)	Cdh26 (+644254)
FL.mm9_peak_11601	Plcb4 (-705665)	Plcb1 (+250006)
FL.mm9_peak_16544a	5730596B20Rik (-4921)
FL.mm9_peak_13366	Map3k7 (-266202)
FL.mm9_peak_4022a	Gm10479 (-185028)	Gm5784 (+843106)
FL.mm9_peak_18835	Zfp703 (-383130)	Thap1 (+435994)
FL.mm9_peak_15279	C530008M17Rik (-32047)	Gm10430 (+63809)
FL.mm9_peak_12907b	Vav3 (+633)
FL.mm9_peak_11459b	Meis2 (-579)
FL.mm9_peak_13328	Ggh (+121951)	Nkain3 (+614863)
FL.mm9_peak_6818	Vps13b (+185564)	Cox6c (+381136)
FL.mm9_peak_1426	Rspo3 (-151341)	Gm10275 (+12082)
FL.mm9_peak_21317	Trappc2 (-5614)	Gpm6b (+90268)
FL.mm9_peak_3298	Hoxb1 (-1564)
FL.mm9_peak_13840	Usp24 (-585135)	Ppap2b (+573731)
FL.mm9_peak_3412	Tns4 (-44330)	Ccr7 (+21441)
FL.mm9_peak_18883b	Erlin2 (-39087)	Zfp703 (+7436)
FL.mm9_peak_579	Twist2 (-42358)	Asb1 (+218538)
FL.mm9_peak_20144	Ntm (+643860)
FL.mm9_peak_13007	Agxt2l1 (-88267)	Col25a1 (+348290)
FL.mm9_peak_5120	Jarid2 (-798387)	Cd83 (+147329)
FL.mm9_peak_20209b	Kirrel3 (-37537)
FL.mm9_peak_15362	1700010H22Rik (-241394)	Bmp3 (-46283)
FL.mm9_peak_4245	Slc25a21 (+245596)	Pax9 (+260109)
FL.mm9_peak_13668	Nfib (-189861)	Zdhhc21 (+164504)
FL.mm9_peak_20387	Ncam1 (-24201)	Rpl10-ps3 (+750841)
FL.mm9_peak_18805b	Ppapdc1b (+2583)	Ddhd2 (+31949)
FL.mm9_peak_16199	Zkscan5 (-2561)	Zkscan14 (-133)
FL.mm9_peak_19241a	Ttc29 (-383577)	Ednra (-105329)
FL.mm9_peak_325	Fn1 (-535157)	Mreg (+23979)
FL.mm9_peak_2784a	Hand1 (-97469)	Larp1 (-79448)
FL.mm9_peak_19341	N4bp1 (-236576)	Cbln1 (+350775)
FL.mm9_peak_3871	Lrrc45 (-3045)	Stra13 (+2858)
FL.mm9_peak_15244a	Spata18 (+130903)	Usp46 (+290933)
FL.mm9_peak_12882a	Slc6a17 (-27935)	Ubl4b (+9120)
FL.mm9_peak_17833	Arrdc4 (-181580)
FL.mm9_peak_13943	Gm12830 (-109388)	Trabd2b (+305610)
FL.mm9_peak_7541	Krt5 (-112)
FL.mm9_peak_7293	Parvb (-11868)	Samm50 (+27942)
FL.mm9_peak_9394	Nr3c1 (+202870)	Arhgap26 (+291217)
FL.mm9_peak_8594b	Glp1r (-94663)	Dnahc8 (+182850)
FL.mm9_peak_7952	Abi3bp (-81026)	Impg2 (+192482)
FL.mm9_peak_600	Otos (-142836)	Gpc1 (-39968)
FL.mm9_peak_4343	Hif1a (-311888)	Prkch (+11219)
FL.mm9_peak_18476	Ebf3 (-7740)	9430038I01Rik (+88577)
FL.mm9_peak_9355	Psd2 (-109042)	Cxxc5 (+25970)
FL.mm9_peak_1196	Esrrg (-143463)	Gpatch2 (+638842)
FL.mm9_peak_20162	Ntm (-406930)	Snx19 (-57049)
FL.mm9_peak_5416a	Irx1 (+309927)	8030423J24Rik (+769418)
FL.mm9_peak_2561	Pnpt1 (-179778)	Efemp1 (+97766)
FL.mm9_peak_2469	Etaa1 (-991176)	Gm16140 (-64077)
FL.mm9_peak_6801a	Sdc2 (-449149)	Sema5a (+54215)
FL.mm9_peak_15761	Cux2 (+76938)	Fam109a (+123885)
FL.mm9_peak_1190	D1Pas1 (+21134)	Spata17 (+226871)
FL.mm9_peak_4927b	Nrsn1 (+49426)	Dcdc2a (+164403)
FL.mm9_peak_345f	Tnp1 (-817334)	Tns1 (+291214)
FL.mm9_peak_18047	Nars2 (-298889)	Tenm4 (+440945)
FL.mm9_peak_16918	Gm765 (-193325)	Foxp1 (+626939)
FL.mm9_peak_11484	Srp14 (-53602)	Bmf (+16374)
FL.mm9_peak_11349	Dnajc24 (-454649)	Mpped2 (-235071)
FL.mm9_peak_12599	Nmd3 (+47523)	Sptssb (+90388)
FL.mm9_peak_5933	Kcnma1 (+558575)
FL.mm9_peak_21331	4933400A11Rik (-215005)
FL.mm9_peak_18721	A230072I06Rik (-86658)	Tex29 (+351687)
FL.mm9_peak_15853	Tmem132c (-1980)
FL.mm9_peak_16527	Skap2 (+165501)	Snx10 (+323147)
FL.mm9_peak_15453a	Pitpnb (-319376)	Ttc28 (+131585)
FL.mm9_peak_13204	Tyw3 (+46664)	Slc44a5 (+576995)
FL.mm9_peak_21247	Efnb1 (+40756)	Pja1 (+293786)
FL.mm9_peak_2460	Etaa1 (-794310)	Gm16140 (-260943)
FL.mm9_peak_15136	Ppargc1a (+276067)
FL.mm9_peak_7756	Il1rap (+34551)	Gmnc (+373719)
FL.mm9_peak_15305	Tecrl (-908975)	Epha5 (+152751)
FL.mm9_peak_12379	Intu (-851839)	Gm9845 (-330023)
FL.mm9_peak_19261	Hhip (+28116)	Anapc10 (+318070)
FL.mm9_peak_9034	Vit (+100170)	Strn (+128886)
FL.mm9_peak_636	Cdh20 (+164782)	Rnf152 (+423399)
FL.mm9_peak_10400d	Habp2 (-186587)	Tcf7l2 (+358666)
FL.mm9_peak_9844b	Zfp407 (+174635)	Zadh2 (+326711)
FL.mm9_peak_6800a	Sdc2 (-473020)	Sema5a (+30344)
FL.mm9_peak_4682a	Ccdc85c (+43319)	Ccnk (+45728)
FL.mm9_peak_20748a	Cd109 (+229733)	Col12a1 (+873239)
FL.mm9_peak_5704b	Ndufs4 (-31477)	Fst (+39159)
FL.mm9_peak_4059a	Sox11 (+155118)	Cmpk2 (+718387)
FL.mm9_peak_16942	Foxp1 (-165762)	Eif4e3 (+337991)
FL.mm9_peak_15453b	Pitpnb (-319187)	Ttc28 (+131774)
FL.mm9_peak_16546	5730596B20Rik (-1930)
FL.mm9_peak_5130b	Jarid2 (-112250)	Cd83 (+833466)
FL.mm9_peak_11424b	Atpbd4 (-737222)	BC052040 (-189607)
FL.mm9_peak_5153b	Nup153 (-72202)	Kif13a (+129667)
FL.mm9_peak_5456	Fam172a (-382335)	2210408I21Rik (+190815)
FL.mm9_peak_11022	Tanc1 (-18594)	Dapl1 (+108797)
FL.mm9_peak_8592	Gm9874 (+33491)	Btbd9 (+57285)
FL.mm9_peak_9263	Gm10036 (+205367)	Cdh2 (+771092)
FL.mm9_peak_4428a	Dpf3 (-370703)	Dcaf4 (-38831)
FL.mm9_peak_8249	Dscam (+266188)	Pcp4 (+436958)
FL.mm9_peak_12237b	Hey1 (-31671)	Mrps28 (+225208)
FL.mm9_peak_15251b	Rasl11b (+166611)	Scfd2 (+169835)
FL.mm9_peak_3017	Bhlha9 (-86112)	Abr (-76939)
FL.mm9_peak_2416a	Igfbp3 (-292616)
FL.mm9_peak_6834	Pabpc1 (-39751)	Ywhaz (+145814)
FL.mm9_peak_8242	Psmg1 (+26171)	Ets2 (+262714)
FL.mm9_peak_9850	Cyb5 (-87438)	Fam69c (+43658)
FL.mm9_peak_19130	Atp6v1b2 (-11345)	Lpl (+196810)
FL.mm9_peak_1222a	Prox1 (-355232)	Rps6kc1 (+385858)
FL.mm9_peak_5632	Pik3r1 (-877153)	Cd180 (-68313)
FL.mm9_peak_18927	Rbpms (-1862)
FL.mm9_peak_16621	Wipf3 (+57443)	Scrn1 (+79443)
FL.mm9_peak_4765	Kif26a (-22398)	Aspg (+17154)
FL.mm9_peak_11457	Meis2 (+1042)	BC052040 (+482289)
FL.mm9_peak_16537b	Hoxa1 (-5826)	Hoxa2 (+1270)
FL.mm9_peak_10808	Ralgps1 (+20050)	Angptl2 (+135359)
FL.mm9_peak_11003b	Galnt5 (-654779)	Gpd2 (+104808)
FL.mm9_peak_9622	Zfp532 (-60668)	Malt1 (+88599)
FL.mm9_peak_6800c	Sdc2 (-472560)	Sema5a (+30804)
FL.mm9_peak_4198	G2e3 (-448215)	Prkd1 (-250850)
FL.mm9_peak_378	Asic4 (+7289)	Chpf (+21283)
FL.mm9_peak_56	Rdh10 (+188164)	Stau2 (+225368)
FL.mm9_peak_19292	Cd97 (-133909)	Lphn1 (-25027)
FL.mm9_peak_5146	5033430I15Rik (+43940)	Gm10113 (+181855)
FL.mm9_peak_21283	Nrk (+29690)	Serpina7 (+141095)
FL.mm9_peak_1183b	Lyplal1 (-150452)	Tgfb2 (+438230)
FL.mm9_peak_19399	Gm5356 (-353836)	Tox3 (+806947)
FL.mm9_peak_13545b	Lpar1 (-117623)	Olfr267 (+114742)
FL.mm9_peak_12228b	Pex2 (-806838)	1700008P02Rik (+237366)
FL.mm9_peak_2988b	Srr (-213536)	Hic1 (+30035)
FL.mm9_peak_13296	Runx1t1 (-523338)
FL.mm9_peak_3197b	Mmd (-142769)	Tmem100 (+76359)
FL.mm9_peak_5408	BC018507 (+354921)	Med10 (+472831)
FL.mm9_peak_18751b	Dlgap2 (+259633)	C030037F17Rik (+391929)
FL.mm9_peak_9189b	Lyzl1 (-28807)	Bambi (+629068)
FL.mm9_peak_6971a	Gsdmc (+52914)
FL.mm9_peak_5038	Gmds (-180037)	Mylk4 (+263128)
FL.mm9_peak_20104	Bmper (-407983)	Bbs9 (+339378)
FL.mm9_peak_10299	Cnnm2 (-33134)	As3mt (+21032)
FL.mm9_peak_9835a	Zadh2 (-3779)	Tshz1 (+2025)
FL.mm9_peak_20415b	Ireb2 (-79487)	Crabp1 (+19520)
FL.mm9_peak_20724	Gm5745 (-475424)	Unc13c (+282402)
FL.mm9_peak_4118	Ferd3l (-335766)	Twistnb (+163035)
FL.mm9_peak_12166	Phactr3 (+1148)	Sycp2 (+264604)
FL.mm9_peak_7040	Rhpn1 (+7065)	Mafa (+36463)
FL.mm9_peak_5789	Rarb (+85076)	Top2b (+368612)
FL.mm9_peak_4576	Nrde2 (-26868)	Calm1 (-13623)
FL.mm9_peak_9500a	Zfp608 (+17949)
FL.mm9_peak_18898	Unc5d (+885782)	Poteg (+885886)
FL.mm9_peak_13487	Nr4a3 (-391798)	Sec61b (+178697)
FL.mm9_peak_12395	D3Ertd751e (+114989)
FL.mm9_peak_12566	Mlf1 (-303210)	Rsrc1 (+85266)
FL.mm9_peak_10512	Itga8 (+113385)	Ankrd16 (+410044)
FL.mm9_peak_6586a	Gpc6 (+482688)	Dct (+644027)
FL.mm9_peak_6300b	Gm6878 (-254527)	Cdca2 (+145823)
FL.mm9_peak_2619b	Pank3 (-381541)	Slit3 (+266719)
FL.mm9_peak_9226	Rbbp8 (-523156)	Gata6 (+216121)
FL.mm9_peak_18955	6430573F11Rik (+135246)	Dlc1 (+345839)
FL.mm9_peak_21260a	Cited1 (-87406)	Hdac8 (+165772)
FL.mm9_peak_18442	Mki67 (-673774)	Mgmt (-504458)
FL.mm9_peak_20224	Cdon (+14288)	Ddx25 (+122585)
FL.mm9_peak_19254	1700011L22Rik (+39892)	Zfp827 (+180254)
FL.mm9_peak_13394	Ifnk (+2188)	Mob3b (+3240)
FL.mm9_peak_18436	Mgmt (-684866)	Mki67 (-493366)
FL.mm9_peak_7448	Arid2 (-3593)
FL.mm9_peak_15	Gm10567 (-26007)	Ppp1r42 (+20320)
FL.mm9_peak_13783	L1td1 (-48833)	Inadl (+282124)
FL.mm9_peak_1205	Ush2a (+194404)	Kctd3 (+550402)
FL.mm9_peak_14146k	Tinagl1 (-30144)	Gm853 (+17455)
FL.mm9_peak_6305	Gm6878 (-317657)	Cdca2 (+82693)
FL.mm9_peak_21221	Plac1 (-117588)	Fam122b (+37687)
FL.mm9_peak_3596	Slc39a11 (+231076)	Sox9 (+552468)
FL.mm9_peak_21192	Bcor (+186310)	Gm4906 (+566421)
FL.mm9_peak_17177	Cops7a (-1464)
FL.mm9_peak_15664	Tbx3 (-858405)	Med13l (+251894)
FL.mm9_peak_10967b	Mmadhc (-851004)	Rnd3 (+1390)
FL.mm9_peak_2483	Spred2 (-573734)	Meis1 (-331927)
FL.mm9_peak_8850	Slc5a7 (-79041)
FL.mm9_peak_11785	Nnat (-46118)	Src (+95548)
FL.mm9_peak_16814	Gm839 (-447)
FL.mm9_peak_5117	Jarid2 (-943359)	Cd83 (+2357)
FL.mm9_peak_13096a	Bmpr1b (-255932)	Pdlim5 (+157470)
FL.mm9_peak_9695	Dcc (-103004)
FL.mm9_peak_5881a	1700112E06Rik (+557816)
FL.mm9_peak_15225	Atp8a1 (+99569)	Shisa3 (+139980)
FL.mm9_peak_6545	Slitrk6 (+478747)
FL.mm9_peak_2126b	Tmtc2 (+146669)
FL.mm9_peak_9988b	2700081O15Rik (+5185)	Rtn3 (+60479)
FL.mm9_peak_9539	Gramd3 (-350392)
FL.mm9_peak_18205	Arntl (-259947)	Tead1 (+268198)
FL.mm9_peak_8816	1700067P10Rik (+6198)	9830107B12Rik (+50448)
FL.mm9_peak_6576	Gpc6 (-56179)
FL.mm9_peak_835	Kcnt2 (+8145)
FL.mm9_peak_9090	Haao (-48771)	Zfp36l2 (+292386)
FL.mm9_peak_14301b	Ephb2 (+51888)	Lactbl1 (+161508)
FL.mm9_peak_7057a	Mapk15 (+4439)	Fam83h (+11290)
FL.mm9_peak_1020	Pbx1 (+134348)	Lmx1a (+607991)
FL.mm9_peak_11799	Tti1 (+52611)	Vstm2l (+61169)
FL.mm9_peak_18815b	Zfp703 (-672266)	Thap1 (+146858)
FL.mm9_peak_13165b	Gm9912 (-641494)	Rpsa-ps10 (+246631)
FL.mm9_peak_4334	D830013O20Rik (-50156)	Tmem30b (+86682)
FL.mm9_peak_16437a	Ptn (-79106)	1700111E14Rik (-46581)
FL.mm9_peak_12752	Ints3 (-13796)	Npr1 (+18434)
FL.mm9_peak_5864	1700112E06Rik (+172732)
FL.mm9_peak_20808a	4922501C03Rik (-302405)	Tbx18 (+173319)
FL.mm9_peak_4897	Inhba (+11830)
FL.mm9_peak_11358	Dnajc24 (-574678)	Mpped2 (-115042)
FL.mm9_peak_4569	Foxn3 (-169538)	Efcab11 (+320107)
FL.mm9_peak_9171	Fshr (-230599)	Gm10184 (+478867)
FL.mm9_peak_17424c	Ppp5c (-14469)	Hif3a (+20042)
FL.mm9_peak_843	Rgs2 (+13808)	Uchl5 (+213075)
FL.mm9_peak_9682a	Rab27b (-234428)	Stard6 (-96421)
FL.mm9_peak_9499	Zfp608 (+37620)
FL.mm9_peak_19678	Wwox (+268276)	Maf (+999165)
FL.mm9_peak_10525	Plxdc2 (+129822)	Nebl (+976663)
FL.mm9_peak_5639	Mast4 (-191449)	Srek1 (+248550)
FL.mm9_peak_9091	Haao (-49181)	Zfp36l2 (+291976)
FL.mm9_peak_9466	Snx2 (-99514)	Sncaip (+308857)
FL.mm9_peak_6970b	Gsdmc (+58255)
FL.mm9_peak_18553	Tnnt3 (-13846)	Lsp1 (+24144)
FL.mm9_peak_7735	Tprg (-772057)	Lpp (+121410)
FL.mm9_peak_1830	Sbno2 (+13728)	Gpx4 (+34933)
FL.mm9_peak_18426	Mki67 (-131989)
FL.mm9_peak_4625b	Dicer1 (+72780)	Gm10000 (+204684)
FL.mm9_peak_7893	BC027231 (-94237)	Boc (-71194)
FL.mm9_peak_10100	Dmrt2 (-49446)	Dmrt3 (+12434)
FL.mm9_peak_9239	Hrh4 (+403740)	Zfp521 (+562003)
FL.mm9_peak_530	Gbx2 (-55759)	Asb18 (+25528)
FL.mm9_peak_12059	Tshz2 (-183118)	Gm11011 (-115110)
FL.mm9_peak_13115	Col24a1 (-61558)	Odf2l (+112325)
FL.mm9_peak_4082	Myt1l (-512650)	Tssc1 (+263906)
FL.mm9_peak_6794	Tas2r119 (-307479)	Fam173b (+267692)
FL.mm9_peak_6870a	Eif3e (-117044)	Gm10373 (+77256)
FL.mm9_peak_2173	Ptprb (-123386)	4933416C03Rik (-64071)
FL.mm9_peak_5127	Jarid2 (-313716)	Cd83 (+632000)
FL.mm9_peak_4100b	Fam110c (-47242)	Sh3yl1 (+115058)
FL.mm9_peak_18583b	Cdkn1c (+155403)	Kcnq1 (+198393)
FL.mm9_peak_11017	Dapl1 (-80425)	Pkp4 (+243378)
FL.mm9_peak_5231	Ror2 (-16897)	Sptlc1 (+74344)
FL.mm9_peak_4155	Agmo (-115015)	Meox2 (+18086)
FL.mm9_peak_15255	Scfd2 (+64123)	Rasl11b (+272323)
FL.mm9_peak_557	Cops8 (-50022)	Cxcr7 (+349423)
FL.mm9_peak_5881c	1700112E06Rik (+558426)
FL.mm9_peak_8441	Wfikkn1 (-13951)	Rab40c (+25396)
FL.mm9_peak_4549	1700019M22Rik (-304232)
FL.mm9_peak_5837b	Comtd1 (-136202)	Zfp503 (+4422)
FL.mm9_peak_20362	Nxpe2 (+240887)	Cadm1 (+569754)
FL.mm9_peak_16445	Trim24 (-225116)	Akr1d1 (+115522)
FL.mm9_peak_4202	Arhgap5 (-147776)	Nubpl (+270564)
FL.mm9_peak_580	Twist2 (+43462)	Hdac4 (+86253)
FL.mm9_peak_19868	Gm22 (-10809)	Banp (+308216)
FL.mm9_peak_20822	Tbx18 (-333954)	Nt5e (-262398)
FL.mm9_peak_139	Rev1 (-408922)	Aff3 (+1258)
FL.mm9_peak_3961b	Nt5c1b (-171835)	Osr1 (+623767)
FL.mm9_peak_9600	Sh3tc2 (+90895)	Adrb2 (+135989)
FL.mm9_peak_17604b	Tshz3 (+796)
FL.mm9_peak_12583	Il12a (-583748)	Schip1 (+41954)
FL.mm9_peak_13731	Cdkn2b (-388630)	Dmrta1 (-9318)
FL.mm9_peak_9357	Psd2 (-36396)	Cxxc5 (+98616)
FL.mm9_peak_6555	Gpc5 (-236668)
FL.mm9_peak_5105	Nedd9 (-228548)	Tmem170b (-23486)
FL.mm9_peak_1650	Ccar1 (+507)
FL.mm9_peak_9741	Skor2 (-245078)	Smad2 (+448832)
FL.mm9_peak_14086	Thrap3 (-6771)	Map7d1 (+46752)
FL.mm9_peak_12275	Tbl1xr1 (-512239)
FL.mm9_peak_10237	Got1 (-75286)	Nkx2-3 (-12434)
FL.mm9_peak_2082	1700017N19Rik (+200291)
FL.mm9_peak_13372	Bach2 (-62760)	Map3k7 (+211947)
FL.mm9_peak_17274	Pde3a (-360520)	Gm11077 (+159465)
FL.mm9_peak_16690	Tcf7l1 (+77393)	Gm15401 (+82024)
FL.mm9_peak_19012	Enpp6 (+130386)	Stox2 (+172089)
FL.mm9_peak_13123b	Lpar3 (-21565)	Mcoln2 (+49563)
FL.mm9_peak_15610	Dynll1 (-458)
FL.mm9_peak_12348a	Sox2 (-319131)	Dnajc19 (-249562)
FL.mm9_peak_6144	Dad1 (+230375)	Trav9n-1 (+922036)
FL.mm9_peak_19124	Tma16 (+304051)	March1 (+564443)
FL.mm9_peak_5832b	Comtd1 (-55513)	Zfp503 (+85111)
FL.mm9_peak_20911c	9630041A04Rik (+147921)	Ephb1 (+268291)
FL.mm9_peak_4279	Rps29 (+76798)
FL.mm9_peak_4065a	Sox11 (-223263)	Dcdc2c (+981345)
FL.mm9_peak_20515	Thsd4 (-32651)	Lrrc49 (+144472)
FL.mm9_peak_4144	Snx13 (+240194)	Ahr (+247655)
FL.mm9_peak_12614	Rapgef2 (-311005)	Fnip2 (+111814)
FL.mm9_peak_7743	Trp63 (+166350)	Leprel1 (+255669)
FL.mm9_peak_4927c	Nrsn1 (+49192)	Dcdc2a (+164637)
FL.mm9_peak_4391	Zfp36l1 (+356478)	Rad51b (+455971)
FL.mm9_peak_13353	Epha7 (+320650)
FL.mm9_peak_18712	Ing1 (+30187)	Ankrd10 (+49501)
FL.mm9_peak_5608	Map1b (-101000)	Cartpt (+283081)
FL.mm9_peak_15206	Phox2b (+133655)	Limch1 (+219811)
FL.mm9_peak_12793	Phgdh (+3164)	Hmgcs2 (+56391)
FL.mm9_peak_4002	Trib2 (+312489)
FL.mm9_peak_6419b	Gm10110 (+74594)
FL.mm9_peak_16973	Prok2 (-495026)	Rybp (+66023)
FL.mm9_peak_10904	Nek6 (-155218)	Lhx2 (+5666)
FL.mm9_peak_3268b	Hoxb3 (-3968)
FL.mm9_peak_5756	4930452B06Rik (-957524)
FL.mm9_peak_3841a	Bahcc1 (-45572)	Slc38a10 (-36029)
FL.mm9_peak_13898a	Dmrtb1 (+58975)	Glis1 (+190536)
FL.mm9_peak_12285a	Gm7536 (+91668)	Gm10259 (+787715)
FL.mm9_peak_2305	Nxph4 (-63400)	Lrp1 (+23189)
FL.mm9_peak_4243a	Pax9 (+199902)	Slc25a21 (+305803)
FL.mm9_peak_2237	Tbc1d30 (+67078)	Wif1 (+210151)
FL.mm9_peak_8195	Morc3 (-13338)	Dopey2 (+106876)
FL.mm9_peak_1258	Plxna2 (-647994)	Camk1g (-601538)
FL.mm9_peak_12617	Rxfp1 (-5086)	Tmem144 (+98849)
FL.mm9_peak_5029	Gmds (+23484)	Foxc1 (+508484)
FL.mm9_peak_18289	D430042O09Rik (+157554)	Gsg1l (+216942)
FL.mm9_peak_11898	Eya2 (-70564)	Slc2a10 (+80947)
FL.mm9_peak_9814	Zfp516 (+274502)	Tshz1 (+901023)
FL.mm9_peak_5678	Actbl2 (-54593)	Plk2 (+805376)
FL.mm9_peak_18839	Zfp703 (-321301)	Thap1 (+497823)
FL.mm9_peak_6083	Grid1 (-55645)	Wapal (+90252)
FL.mm9_peak_837b	Kcnt2 (+206000)
FL.mm9_peak_1871	Klf16 (+343)
FL.mm9_peak_17424b	Ppp5c (-14064)	Hif3a (+20447)
FL.mm9_peak_16473	Cul1 (-196939)
FL.mm9_peak_12468a	Nhlrc3 (+169300)	Lhfp (+252463)
FL.mm9_peak_11825	Gm826 (+594906)	Dhx35 (+937781)
FL.mm9_peak_20894	Sox14 (-395516)	Il20rb (+215028)
FL.mm9_peak_17254	Mgp (-22589)	Erp27 (+23786)
FL.mm9_peak_16605	Gm16499 (-236288)	Creb5 (+10303)
FL.mm9_peak_224	Mob4 (+215)
FL.mm9_peak_11416	BC052040 (-539338)	Atpbd4 (-387491)
FL.mm9_peak_2354a	Sfi1 (+306)
FL.mm9_peak_11002	Galnt5 (-671719)	Gpd2 (+87868)
FL.mm9_peak_2514	Vps54 (-222)
FL.mm9_peak_11904a	Eya2 (+77450)	Zmynd8 (+151931)
FL.mm9_peak_1956	1500009L16Rik (+269963)	Nuak1 (+447769)
FL.mm9_peak_12813a	Spag17 (-175635)	Tbx15 (+456022)
FL.mm9_peak_16523a	Snx10 (+184155)	Skap2 (+304493)
FL.mm9_peak_14132	Hdac1 (-4950)
FL.mm9_peak_15137	Ppargc1a (+75449)
FL.mm9_peak_15985	Hspb1 (-36757)	Srrm3 (+33056)
FL.mm9_peak_11066	Xirp2 (-605568)	Scn7a (-55520)
FL.mm9_peak_522a	D130058E05Rik (-282586)	Agap1 (+192837)
FL.mm9_peak_20804b	4922501C03Rik (-197436)	Tbx18 (+278288)
FL.mm9_peak_12241b	Hey1 (-69301)	Mrps28 (+187578)
FL.mm9_peak_10698	Slc27a4 (-1814)
FL.mm9_peak_3062b	Wsb1 (-39674)	Gm9964 (+2561)
FL.mm9_peak_5660	Rps3a3 (-279874)	Depdc1b (+74373)
FL.mm9_peak_15299a	Lphn3 (+428474)
FL.mm9_peak_11120a	Olfr1031 (-11323917)	Olfr1030 (-11311410)	Olfr1029 (-11307311)	Olfr1028 (-11283163)	Hoxd12 (-4927)
FL.mm9_peak_14520	Draxin (-944)
FL.mm9_peak_6625	Farp1 (+73141)	Stk24 (+270629)
FL.mm9_peak_3963	Nt5c1b (-92692)	Osr1 (+702910)
FL.mm9_peak_14737	Arhgef16 (-294811)	Prdm16 (+42001)
FL.mm9_peak_8728b	Runx2 (-323496)	Cdc5l (+295584)
FL.mm9_peak_1085	Kif26b (+148291)	Smyd3 (+840618)
FL.mm9_peak_11092b	Itga6 (-55901)	Gm1631 (+11660)
FL.mm9_peak_16436a	Ptn (-66207)	1700111E14Rik (-59480)
FL.mm9_peak_5109a	Edn1 (-31389)	Hivep1 (+217860)
FL.mm9_peak_4452	Eif2b2 (-21247)	Pgf (-20938)
FL.mm9_peak_4580c	9030617O03Rik (+39892)	Gpr68 (+89249)
FL.mm9_peak_10028	Tle4 (+296642)	Olfr1505 (+382399)
FL.mm9_peak_2235b	Msrb3 (+26541)	4921513I03Rik (+106786)
FL.mm9_peak_9058	Thumpd2 (-205339)	Gm11096 (-170824)
FL.mm9_peak_15549	Cmklr1 (+16949)	Wscd2 (+164019)
FL.mm9_peak_13154	Lphn2 (-120734)	Gm9912 (+110126)
FL.mm9_peak_6835	Pabpc1 (-99738)	Ywhaz (+85827)
FL.mm9_peak_7986	Epha3 (+307539)	Pros1 (+702312)
FL.mm9_peak_18254	1700069B07Rik (-215417)	Hs3st2 (+99476)
FL.mm9_peak_2845b	Pmp22 (+122072)	Hs3st3b1 (+668706)
FL.mm9_peak_11687	Foxa2 (+160660)	Pax1 (+521315)
FL.mm9_peak_2064	Atp2b1 (-656704)	C030005K15Rik (-531693)
FL.mm9_peak_3958	Nt5c1b (-321656)	Osr1 (+473946)
FL.mm9_peak_316	Fn1 (-184734)	Mreg (+374402)
FL.mm9_peak_18878	Zfp703 (-2450)
FL.mm9_peak_7566e	Hoxc4 (+27293)	Smug1 (+96264)
FL.mm9_peak_3556	Kcnj2 (+475617)	Gm11678 (+889855)
FL.mm9_peak_21229b	1700020N15Rik (+144325)	Ids (+275459)
FL.mm9_peak_930	4930562F07Rik (-3412)
FL.mm9_peak_8096c	Mrpl39 (+875111)
FL.mm9_peak_5704a	Ndufs4 (-31250)	Fst (+39386)
FL.mm9_peak_18841	Zfp703 (-320119)	Thap1 (+499005)
FL.mm9_peak_19475	Irx6 (-5235)	Irx5 (+311258)
FL.mm9_peak_7048	Mafa (-70947)	Zc3h3 (+23046)
FL.mm9_peak_5693	Il31ra (+51008)	Il6st (+54646)
FL.mm9_peak_2333a	Sfi1 (+56921)
FL.mm9_peak_2443b	C1d (+184214)	Etaa1 (+512067)
FL.mm9_peak_6110b	Bmp4 (-215113)	Cdkn3 (-154759)
FL.mm9_peak_18184	Eif4g2 (-199393)	Galnt18 (+497554)
FL.mm9_peak_4306	Daam1 (-287234)	Dact1 (+233960)
FL.mm9_peak_12069	Tshz2 (+20627)	AY702102 (+56387)
FL.mm9_peak_14313c	Wnt4 (-149099)	Zbtb40 (-79695)
FL.mm9_peak_13074	Stpg2 (+523105)
FL.mm9_peak_4080b	Myt1l (-530288)	Tssc1 (+246268)
FL.mm9_peak_10895	Crb2 (+209727)	Dennd1a (+301399)
FL.mm9_peak_14178a	Matn1 (+446784)	Ptpru (+447062)
FL.mm9_peak_6644	Ccdc152 (-138261)	Ghr (+141443)
FL.mm9_peak_3140	Tbx2 (+4910)	Gm11444 (+12872)
FL.mm9_peak_2087a	Mgat4c (-375690)
FL.mm9_peak_20198	Ets1 (+385124)
FL.mm9_peak_16709	Gm9008 (-716018)	Lrrtm1 (-28895)
FL.mm9_peak_8940	Efna5 (-95620)	Efna5 (+178990)
FL.mm9_peak_12974	Gm10650 (+142710)
FL.mm9_peak_19671a	Wwox (+129274)
FL.mm9_peak_19461	Irx3 (-485420)	Irx5 (-70722)
FL.mm9_peak_4088a	Myt1l (-398368)	Tssc1 (+378188)
FL.mm9_peak_9636	Lman1 (-83037)	Ccbe1 (+206164)
FL.mm9_peak_12920b	Olfm3 (-764137)	Col11a1 (+286288)
FL.mm9_peak_6255	Kif13b (+102693)	Hmbox1 (+141855)
FL.mm9_peak_2100	Gm6763 (-233859)	Slc6a15 (+542563)
FL.mm9_peak_20437	Hmg20a (+121527)	Lingo1 (+145082)
FL.mm9_peak_11842	Chd6 (-325050)
FL.mm9_peak_8772	Mrps18a (+7253)	Rsph9 (+25977)
FL.mm9_peak_13708	Adamtsl1 (+235761)	Fam154a (+268627)
FL.mm9_peak_2113	Gm4340 (+465065)	Tmtc2 (+913966)
FL.mm9_peak_18183a	Eif4g2 (+683)
FL.mm9_peak_424	Epha4 (-595373)	Pax3 (+86377)
FL.mm9_peak_16402	Podxl (-272042)	1700012A03Rik (-214223)
FL.mm9_peak_12365a	Gm5148 (-192605)	Ankrd50 (+566076)
FL.mm9_peak_11202b	Frzb (+50581)	Dnajc10 (+81578)
FL.mm9_peak_2549	Vrk2 (+101538)	Fancl (+104056)
FL.mm9_peak_5020	Gmds (+264832)	Foxc1 (+267136)
FL.mm9_peak_8822	Mocs1 (-235381)	Lrfn2 (+260650)
FL.mm9_peak_3753	Tha1 (-82953)	Socs3 (+12774)
FL.mm9_peak_3438	Etv4 (-30568)	Meox1 (+78435)
FL.mm9_peak_16107	Lfng (-26799)	Grifin (-15471)
FL.mm9_peak_20682	Ccnb2 (+28868)	Myo1e (+185336)
FL.mm9_peak_19071a	Hand2 (-358592)	Fbxo8 (+411301)
FL.mm9_peak_962	Prrx1 (-52621)	Gorab (+37310)
FL.mm9_peak_14813b	Fzd1 (+196167)	Gm9897 (+369682)
FL.mm9_peak_9510a	Zfp608 (-143700)
FL.mm9_peak_17269	Plekha5 (-145183)	Capza3 (+237391)
FL.mm9_peak_20689	Aldh1a2 (+14494)	Polr2m (+255652)
FL.mm9_peak_17844a	Nr2f2 (+255933)
FL.mm9_peak_12479	Postn (-71301)	Trpc4 (+133730)
FL.mm9_peak_20613	Parp16 (-42132)	Igdcc3 (+31861)
FL.mm9_peak_6466	Dach1 (-758460)	Mzt1 (+118133)
FL.mm9_peak_20527	Gm9869 (-231944)	Gm10655 (+302049)
FL.mm9_peak_13898b	Dmrtb1 (+58891)	Glis1 (+190620)
FL.mm9_peak_16596	Creb5 (-258986)	Jazf1 (-245767)
FL.mm9_peak_15950a	Gatsl2 (-18105)
FL.mm9_peak_14854	Gm10108 (-239064)	Sema3a (-38463)
FL.mm9_peak_9679	Ccdc68 (-59545)	Tcf4 (+521775)
FL.mm9_peak_5534	Mtx3 (+54482)	Cmya5 (+245455)
FL.mm9_peak_3915	NONE
FL.mm9_peak_591a	Hdac4 (-189207)	Ndufa10 (+136260)
FL.mm9_peak_18220a	Gm6816 (-483081)	Sox6 (+584279)
FL.mm9_peak_9735	Skor2 (-598825)	Smad2 (+95085)
FL.mm9_peak_4070a	Sox11 (-604200)	Dcdc2c (+600408)
FL.mm9_peak_6581	Gpc6 (+314314)	Dct (+812401)
FL.mm9_peak_21082	Tgfbr2 (-927075)	Rbms3 (+150123)
FL.mm9_peak_9044	Cdc42ep3 (-156292)	Rmdn2 (-103517)
FL.mm9_peak_19581	Psmd7 (-19927)
FL.mm9_peak_6391	Zfp957 (+38233)	Vwa8 (+359885)
FL.mm9_peak_15914	Wbscr17 (-467673)	Auts2 (+766232)
FL.mm9_peak_19522	Cdh11 (+728790)
FL.mm9_peak_6887a	Trps1 (+140213)
FL.mm9_peak_2251	Ppm1h (+44015)	Mon2 (+353708)
FL.mm9_peak_15092	Tapt1 (-77728)	Ldb2 (+495373)
FL.mm9_peak_11167	Hnrnpa3 (-146184)	Mtx2 (+687274)
FL.mm9_peak_13053	H2afz (-36425)	Ddit4l (+204390)
FL.mm9_peak_5769	3830406C13Rik (-257927)	Ptprg (+472750)
FL.mm9_peak_9554	Ctxn3 (-15724)	Prrc1 (+98029)
FL.mm9_peak_7563	Hoxc4 (-1474)
FL.mm9_peak_17305	Sox5 (-103276)	Bcat1 (+736056)
FL.mm9_peak_55a	Rdh10 (+143370)	Stau2 (+270162)
FL.mm9_peak_6170	Sdr39u1 (-29729)	Cma1 (+14700)
FL.mm9_peak_5410a	BC018507 (-141790)	Adamts16 (+62387)
FL.mm9_peak_17611	Tshz3 (+10460)
FL.mm9_peak_8092	Tmprss15 (-263924)
FL.mm9_peak_14167	Laptm5 (-6646)	Sdc3 (+113942)
FL.mm9_peak_15299c	Lphn3 (+429068)
FL.mm9_peak_14745	Ttc34 (-124627)	Actrt2 (-63706)
FL.mm9_peak_6531	Trim52 (+221693)
FL.mm9_peak_20449	Lingo1 (-157303)	Odf3l1 (+9407)
FL.mm9_peak_18033	Gm9966 (-656367)
FL.mm9_peak_9688	Dcc (+653601)
FL.mm9_peak_4953	Hdgfl1 (+204442)
FL.mm9_peak_17697	Cd37 (+4735)	Tead2 (+18627)
FL.mm9_peak_2421a	Tns3 (+7590)
FL.mm9_peak_1001	Pou2f1 (-46702)	Dusp27 (+78518)
FL.mm9_peak_901	Tor1aip1 (-230898)	Fam163a (+20648)
FL.mm9_peak_11468	Spred1 (-17661)	Tmco5 (+225005)
FL.mm9_peak_13774	E130114P18Rik (-271561)	Tm2d1 (+333697)
FL.mm9_peak_5832a	Comtd1 (-54931)	Zfp503 (+85693)
FL.mm9_peak_539	Cops8 (-349783)	Cxcr7 (+49662)
FL.mm9_peak_4369	Gphn (-660017)	Fut8 (+327573)
FL.mm9_peak_13010	Lef1 (-372533)	Rpl34 (-7601)
FL.mm9_peak_9809	Zfp516 (+8651)
FL.mm9_peak_10343b	Ins1 (+91007)	Xpnpep1 (+683303)
FL.mm9_peak_12027a	Nfatc2 (-44682)	Atp9a (+99397)
FL.mm9_peak_5224	Nfil3 (-207811)	Ror2 (+97240)
FL.mm9_peak_5095	Ofcc1 (-318616)	Gm9979 (-97378)
FL.mm9_peak_9524	Gramd3 (-781593)	Zfp608 (-628564)
FL.mm9_peak_9937	Map4k2 (-1293)
FL.mm9_peak_2328b	Sfi1 (+60372)
FL.mm9_peak_19919	Cpne7 (+19230)	Sult5a1 (+21662)
FL.mm9_peak_8372a	Kctd5 (-22906)	Pdpk1 (+45204)
FL.mm9_peak_11115	Olfr1031 (-11480172)	Olfr1030 (-11467665)	Olfr1029 (-11463566)	Olfr1028 (-11439418)	Olfr1026 (-11411623)	Olfr1025-ps1 (-11406280)	Atp5g3 (-602421)	Lnp (+65201)
FL.mm9_peak_16306	Mdfic (-315564)	Foxp2 (+219591)
FL.mm9_peak_8358	Zfp945 (-191)
FL.mm9_peak_15815	Ddx55 (-73)
FL.mm9_peak_15495a	Cryba4 (+245343)	C130026L21Rik (+425753)
FL.mm9_peak_11325	Gm11060 (-68533)	Eif3m (-6405)
FL.mm9_peak_14535	Ptchd2 (-111680)	Ubiad1 (+45126)
FL.mm9_peak_10443	Pdzd8 (-78207)	Emx2 (-34703)
FL.mm9_peak_2548	Fancl (+95753)	Vrk2 (+109841)
FL.mm9_peak_8813a	Foxp4 (-107193)	1700067P10Rik (-58005)
FL.mm9_peak_21191	Bcor (+353748)	Gm4906 (+398983)
FL.mm9_peak_12416	Pcdh18 (-654000)	Slc7a11 (+32297)
FL.mm9_peak_11390	Fibin (-193285)	Slc5a12 (-41020)
FL.mm9_peak_5420	Irx1 (-405506)	Irx2 (-259591)
FL.mm9_peak_10935	Zeb2 (-174667)
FL.mm9_peak_13608	Astn2 (+172054)	Trim32 (+627571)
FL.mm9_peak_12092b	Dok5 (+640148)	Cbln4 (+671511)
FL.mm9_peak_18312	Slx1b (-7756)	Coro1a (+1276)
FL.mm9_peak_13329	Ggh (+122230)	Nkain3 (+614584)
FL.mm9_peak_999	Cd247 (+47901)	Pou2f1 (+166054)
FL.mm9_peak_20369a	Nnmt (-89624)	Zbtb16 (+141168)
FL.mm9_peak_19859	Gm22 (-129613)	Banp (+189412)
FL.mm9_peak_2042a	Plxnc1 (-139182)	Cradd (+240337)
FL.mm9_peak_18925a	Rbpms (+83776)	Gtf2e2 (+114151)
FL.mm9_peak_15257b	Lnx1 (+8214)	Fip1l1 (+159215)
FL.mm9_peak_14146h	Tinagl1 (-29333)	Gm853 (+18266)
FL.mm9_peak_9073c	Pkdcc (-76123)	Gm6594 (+599911)
FL.mm9_peak_2098a	Alx1 (-57557)	Lrriq1 (+149988)
FL.mm9_peak_20853	Tfdp2 (-32696)	Gk5 (+121602)
FL.mm9_peak_20008	Itgb1 (-239270)	Nrp1 (+87311)
FL.mm9_peak_16070	Uncx (+3294)	Micall2 (+189144)
FL.mm9_peak_13902	Dmrtb1 (-98592)	Lrp8 (-19591)
FL.mm9_peak_9773	Kcng2 (-146604)	Ctdp1 (+26758)
FL.mm9_peak_10246	Scd2 (-12711)	Scd3 (+77693)
FL.mm9_peak_17131	Rpl28-ps4 (-611480)	Zfp637 (-15726)
FL.mm9_peak_9485b	Csnk1g3 (+480402)	Zfp608 (+647665)
FL.mm9_peak_2988a	Srr (-213339)	Hic1 (+30232)
FL.mm9_peak_8928	NONE
FL.mm9_peak_10420	Atrnl1 (+267845)	Gfra1 (+575713)
FL.mm9_peak_15119b	NONE
FL.mm9_peak_958b	Mroh9 (-100796)	Prrx1 (+127244)
FL.mm9_peak_23	Sulf1 (+116162)	Slco5a1 (+156470)
FL.mm9_peak_12062	Gm11011 (-200330)	Tshz2 (-97898)
FL.mm9_peak_7422	Pdzrn4 (+225326)	Gxylt1 (+652920)
FL.mm9_peak_18415	Adam12 (-64984)	D7Ertd443e (+86747)
FL.mm9_peak_18384c	Gm16477 (-211606)	Gpr26 (-188026)
FL.mm9_peak_11163b	Hnrnpa3 (-233767)	Mtx2 (+599691)
FL.mm9_peak_3323b	Skap1 (+18276)	Snx11 (+294662)
FL.mm9_peak_1212	Kcnk2 (-281937)	Cenpf (+63061)
FL.mm9_peak_6843	Ncald (+3329)	4930447A16Rik (+363550)
FL.mm9_peak_12024b	Nfatc2 (-28420)	Atp9a (+115659)
FL.mm9_peak_13335a	Pou3f2 (-482220)
FL.mm9_peak_7270b	Ttll12 (-115146)	Scube1 (+14718)
FL.mm9_peak_1541	Pln (-229589)	Slc35f1 (+417564)
FL.mm9_peak_10544b	BC061194 (+132523)	Pip4k2a (+166580)
FL.mm9_peak_1169	Slc30a10 (+198938)	Lyplal1 (+463524)
FL.mm9_peak_13297b	Runx1t1 (-501329)
FL.mm9_peak_16436b	Ptn (-66603)	1700111E14Rik (-59084)
FL.mm9_peak_20677a	Foxb1 (-180584)	Bnip2 (-47942)
FL.mm9_peak_13825	C8b (-52557)	Dab1 (+346170)
FL.mm9_peak_4495	Dio2 (+502069)
FL.mm9_peak_6214	Mipep (+78887)	Tnfrsf19 (+183402)
FL.mm9_peak_19392	Gm5356 (-101585)
FL.mm9_peak_15950b	Gatsl2 (-17928)
FL.mm9_peak_83	Lgsn (-118001)	Gm5699 (-58500)
FL.mm9_peak_1895	Lmnb2 (-3032)
FL.mm9_peak_19068	Hand2 (-404763)	Fbxo8 (+365130)
FL.mm9_peak_17268	Plcz1 (+144973)	Pik3c2g (+274596)
FL.mm9_peak_17631	Zfp536 (+373320)	Tshz3 (+698524)
FL.mm9_peak_12499c	Mab21l1 (-96615)	Dclk1 (+443369)
FL.mm9_peak_9824b	Tshz1 (+157185)
FL.mm9_peak_3148a	Tbx4 (+119255)	Brip1 (+185173)
FL.mm9_peak_16429	Ptn (+134486)	Chrm2 (+288791)
FL.mm9_peak_1416	Themis (-302813)	Ptprk (+290727)
FL.mm9_peak_15340	Sowahb (+39140)	Shroom3 (+322447)
FL.mm9_peak_9973	Flrt1 (+1383)	Macrod1 (+47578)
FL.mm9_peak_2108a	Gm4340 (+218499)
FL.mm9_peak_8899	Ndufa11 (+9427)	Nrtn (+30341)
FL.mm9_peak_17469	Arhgef1 (+47)
FL.mm9_peak_4525d	Gm9726 (-262924)
FL.mm9_peak_1077	Sdccag8 (+184450)	Akt3 (+249695)
FL.mm9_peak_8728a	Runx2 (-323298)	Cdc5l (+295782)
FL.mm9_peak_2616	Pank3 (-404833)	Slit3 (+243427)
FL.mm9_peak_129	Mgat4a (-162173)	2010300C02Rik (+21677)
FL.mm9_peak_5876	1700112E06Rik (+374137)
FL.mm9_peak_2228a	Hmga2 (-267970)	4921513I03Rik (-21335)
FL.mm9_peak_9217	Thoc1 (-221480)	Gm17430 (-10030)
FL.mm9_peak_13029b	Tet2 (-701688)	Cxxc4 (-46461)
FL.mm9_peak_77	Gm597 (+46530)
FL.mm9_peak_678	En1 (+137293)	Insig2 (+588313)
FL.mm9_peak_7458	Slc38a2 (-301396)	Slc38a4 (+54862)
FL.mm9_peak_16963	Prok2 (-287706)	Rybp (+273343)
FL.mm9_peak_937a	4930558K02Rik (-4633)
FL.mm9_peak_13836	Usp24 (-667016)	Ppap2b (+491850)
FL.mm9_peak_6788b	Dap (+494)
FL.mm9_peak_18915	Nrg1 (-506623)	Wrn (+960701)
FL.mm9_peak_21068	Stt3b (-496046)	Gadl1 (-102097)
FL.mm9_peak_5680	Actbl2 (+102237)	Gpbp1 (+132861)
FL.mm9_peak_8082	Cxadr (-647900)	Gm11146 (-51502)
FL.mm9_peak_20145	Ntm (+630540)
FL.mm9_peak_11744	1700003F12Rik (-93988)	Cbfa2t2 (+18405)
FL.mm9_peak_6187	Rpl13-ps3 (-568372)	Fgf9 (+252448)
FL.mm9_peak_19631	Hydin (-19561)	Ftsjd1 (+29456)
FL.mm9_peak_9835b	Zadh2 (-3416)	Tshz1 (+1662)
FL.mm9_peak_3655	Ush1g (+3088)	Otop2 (+11790)
FL.mm9_peak_13249	Chd7 (-23986)	Rab2a (+131291)
FL.mm9_peak_4517	Gm9726 (+585324)
FL.mm9_peak_3224	Tmem92 (-94341)	Col1a1 (-59383)
FL.mm9_peak_16327	St7 (+123067)	Wnt2 (+213486)
FL.mm9_peak_19834	1700018B08Rik (+181971)	Foxc2 (+243812)
FL.mm9_peak_12386	Intu (-142234)
FL.mm9_peak_6176	Gjb6 (-208782)	Cryl1 (+56090)
FL.mm9_peak_4951	Hdgfl1 (+211668)
FL.mm9_peak_9300b	Nol4 (+77441)	Asxl3 (+616126)
FL.mm9_peak_6851	Zfpm2 (-647106)	Lrp12 (-64148)
FL.mm9_peak_4654	3110018I06Rik (-518531)	Vrk1 (+959838)
FL.mm9_peak_3540	E030025P04Rik (-724)
FL.mm9_peak_3288	Hoxb2 (-1290)
FL.mm9_peak_12063	Gm11011 (-202886)	Tshz2 (-95342)
FL.mm9_peak_20209a	Kirrel3 (-37757)
FL.mm9_peak_20786	Ube2cbp (+295510)	Tpbg (+327060)
FL.mm9_peak_6984	St3gal1 (-6994)
FL.mm9_peak_746	Cntn2 (-145375)	Nfasc (+53482)
FL.mm9_peak_20191	Ets1 (+134380)
FL.mm9_peak_19346b	N4bp1 (-549376)	Cbln1 (+37975)
FL.mm9_peak_1510	F930017D23Rik (+129489)	Qrsl1 (+178829)
FL.mm9_peak_10896b	Dennd1a (+219095)	Crb2 (+292031)
FL.mm9_peak_18647b	Shcbp1 (-259874)	Slc10a2 (+65824)
FL.mm9_peak_4542b	Flrt2 (-307585)
FL.mm9_peak_11901	Eya2 (-1507)
FL.mm9_peak_7024	Bai1 (-359932)	Mroh5 (-316593)
FL.mm9_peak_2071a	B530045E10Rik (-121675)	Dusp6 (+35616)
FL.mm9_peak_21097	Ctdspl (-296566)	Itga9 (+23197)
FL.mm9_peak_20223a	Cdon (+569)
FL.mm9_peak_2186	Cpsf6 (-167631)	Cpm (-84899)
FL.mm9_peak_16916	Gm765 (+61045)	Mitf (+474651)
FL.mm9_peak_13843	Usp24 (-411123)	Ppap2b (+747743)
FL.mm9_peak_14816	Fzd1 (+119688)	Gm9897 (+446161)
FL.mm9_peak_19773	Fam92b (-239045)	Gse1 (-72355)
FL.mm9_peak_17119	Zfp637 (-362763)	Rpl28-ps4 (-264443)
FL.mm9_peak_544b	Cops8 (-302798)	Cxcr7 (+96647)
FL.mm9_peak_3320	Skap1 (-32525)	Hoxb1 (+66316)
FL.mm9_peak_19061	Neil3 (-362912)	Vegfc (-75555)
FL.mm9_peak_9395	Pabpc2 (-2772)
FL.mm9_peak_15094	Tapt1 (-360183)	Ldb2 (+212918)
FL.mm9_peak_15909	Wbscr17 (-277921)	Auts2 (+955984)
FL.mm9_peak_3174	1700106J16Rik (+3570)	Msi2 (+468300)
FL.mm9_peak_2017a	Tmpo (-576137)	Nedd1 (+974701)
FL.mm9_peak_8317b	Slc22a1 (-49692)	Igf2r (+44134)
FL.mm9_peak_12268	Cyp7b1 (-430270)	Armc1 (+489457)
FL.mm9_peak_351	Tnp1 (-932951)	Tns1 (+175597)
FL.mm9_peak_20729b	Onecut1 (-674804)	Wdr72 (+76761)
FL.mm9_peak_6446a	Klhl1 (-810931)	Dach1 (+839510)
FL.mm9_peak_10038a	Tle4 (-742212)	Psat1 (+584864)
FL.mm9_peak_11852a	Gtsf1l (-196648)	Jph2 (+113447)
FL.mm9_peak_8225	Kcnj15 (+133501)	Erg (+139306)
FL.mm9_peak_965	Gorab (-40924)	Mettl11b (+280667)
FL.mm9_peak_5111	Phactr1 (+38215)	Tbc1d7 (+450446)
FL.mm9_peak_11341	Elp4 (+111591)	Pax6 (+124077)
FL.mm9_peak_8511	Tcp11 (-55093)	Scube3 (-6639)
FL.mm9_peak_6966	Gsdmc (+761099)
FL.mm9_peak_13168	Gm9912 (-817635)	Rpsa-ps10 (+70490)
FL.mm9_peak_45	Msc (-91702)	Trpa1 (+71194)
FL.mm9_peak_18229	Gm6816 (-969730)	Sox6 (+97630)
FL.mm9_peak_13619	Dbc1 (+634677)
FL.mm9_peak_16248	Pds5b (-199)
FL.mm9_peak_12936	Ptbp2 (-159718)
FL.mm9_peak_21104	Ctdspl (-63351)	Itga9 (+256412)
FL.mm9_peak_13750	Hook1 (-365338)	Fggy (+44395)
FL.mm9_peak_14915	Kcnh2 (-1099)
FL.mm9_peak_6885	Trps1 (+142806)
FL.mm9_peak_2647	Tenm2 (-87410)
FL.mm9_peak_2551a	Gm6899 (+432669)
FL.mm9_peak_7794a	Cpn2 (+67428)	Hes1 (+134764)
FL.mm9_peak_827	Nek7 (-143381)	Lhx9 (+79352)
FL.mm9_peak_11179	Ttc30a1 (-87365)	Pde11a (+269442)
FL.mm9_peak_1030	Pbx1 (-329885)	Nuf2 (+769682)
FL.mm9_peak_3276b	Hoxb2 (-18651)	Hoxb3 (+9655)
FL.mm9_peak_11459a	Meis2 (-253)
FL.mm9_peak_7356	Gramd4 (+32372)	Cerk (+96074)
FL.mm9_peak_21332	4933400A11Rik (-216537)
FL.mm9_peak_16867a	Adamts9 (-466959)	Magi1 (+872871)
FL.mm9_peak_6096	Gm15217 (-660618)	Ddhd1 (-60751)
FL.mm9_peak_3283	Hoxb2 (-10012)	Hoxb3 (+18294)
FL.mm9_peak_1518	Popdc3 (-59131)	Prep (+162958)
FL.mm9_peak_11202c	Frzb (+50380)	Dnajc10 (+81779)
FL.mm9_peak_4266	Fscb (+426135)
FL.mm9_peak_12559	Veph1 (-642970)	Shox2 (+41964)
FL.mm9_peak_180	Fhl2 (-235355)	Nck2 (-46435)
FL.mm9_peak_19087	Galnt7 (-247046)
FL.mm9_peak_14054	Cdca8 (-35587)	Rspo1 (-13970)
FL.mm9_peak_5932	Kcnma1 (+686907)
FL.mm9_peak_4388	Zfp36l1 (+366667)	Rad51b (+445782)
FL.mm9_peak_17956	Zfp710 (+43963)	Idh2 (+45201)
FL.mm9_peak_17661	Iglon5 (-4190)
FL.mm9_peak_10489	Proser2 (-48924)	Echdc3 (+33898)
FL.mm9_peak_10400e	Habp2 (-186349)	Tcf7l2 (+358904)
FL.mm9_peak_14146a	Tinagl1 (-27478)	Gm853 (+20121)
FL.mm9_peak_20905	Ppp2r3a (-437546)	9630041A04Rik (-249103)
FL.mm9_peak_18052	Nars2 (-283743)	Tenm4 (+456091)
FL.mm9_peak_5366	Dapk1 (-334075)	Gas1 (-90507)
FL.mm9_peak_17058	Sec13 (-54753)	Atp2b2 (+96043)
FL.mm9_peak_5790	Rarb (-116359)
FL.mm9_peak_20911b	9630041A04Rik (+147631)	Ephb1 (+268581)
FL.mm9_peak_18421	Clrn3 (+47430)	Foxi2 (+70857)
FL.mm9_peak_9504	Zfp608 (+2047)
FL.mm9_peak_19513	Got2 (-153960)
FL.mm9_peak_6672a	Egflam (-226742)	Gdnf (-185918)
FL.mm9_peak_8988	Arhgap28 (-206644)	L3mbtl4 (-63033)
FL.mm9_peak_2506	Spred2 (+87098)	Actr2 (+101440)
FL.mm9_peak_10428	Gfra1 (+118364)	Atrnl1 (+725194)
FL.mm9_peak_6600	Gm9376 (+96289)	Abcc4 (+342772)
FL.mm9_peak_14497	Vps13d (-14159)	Vps13d (+201824)
FL.mm9_peak_17866	Gm10295 (+442387)	B130024G19Rik (+522566)
FL.mm9_peak_11280b	Alx4 (+87401)	Ext2 (+92783)
FL.mm9_peak_15907	Wbscr17 (-273672)	Auts2 (+960233)
FL.mm9_peak_2752	Slc22a4 (-32538)	Pdlim4 (+8386)
FL.mm9_peak_10002	Tmem258 (+17743)	Myrf (+18991)
FL.mm9_peak_7562	Hoxc4 (-15540)	Hoxc5 (+5040)
FL.mm9_peak_287	Nrp2 (+184076)	Ino80d (+226489)
FL.mm9_peak_5360	Zcchc6 (-352743)	Gas1 (+1475)
FL.mm9_peak_1698	A930033H14Rik (-40344)	Cdk1 (+99496)
FL.mm9_peak_11297a	Rag2 (-32146)
FL.mm9_peak_9402	Tcerg1 (-41284)	Pou4f3 (+75687)
FL.mm9_peak_19433a	Irx3 (+122073)	Fto (+366049)
FL.mm9_peak_8709	Enpp5 (-84553)	Rcan2 (+192441)
FL.mm9_peak_17937a	Agbl1 (+366066)
FL.mm9_peak_9531b	Zfp608 (-773440)	Gramd3 (-636717)
FL.mm9_peak_13919	Dmrta2 (-108924)	Faf1 (+192541)
FL.mm9_peak_7942	Zpld1 (+117040)
FL.mm9_peak_20794	Mrap2 (-63371)	Cyb5r4 (+58921)
FL.mm9_peak_14574	Clstn1 (-9157)	Ctnnbip1 (+59245)
FL.mm9_peak_11401b	Zfp770 (-237042)	Atpbd4 (+216376)
FL.mm9_peak_6547	Slitrk6 (+337319)
FL.mm9_peak_4884	B3galnt2 (-145654)	Gng4 (+24691)
FL.mm9_peak_1752	Ftcd (+10728)	Col6a2 (+37254)
FL.mm9_peak_3204	Car10 (-468906)
FL.mm9_peak_1555	Man1a (-289570)
FL.mm9_peak_2055b	Btg1 (-71385)	Eea1 (+604953)
FL.mm9_peak_19546	Tppp3 (+416)
FL.mm9_peak_13827b	Ppap2b (+48561)
FL.mm9_peak_9516	Gramd3 (-972674)	Zfp608 (-437483)
FL.mm9_peak_11119a	Olfr1031 (-11342805)	Olfr1030 (-11330298)	Olfr1029 (-11326199)	Olfr1028 (-11302051)	Olfr1026 (-11274256)	Olfr1025-ps1 (-11268913)	Lnp (-72166)	Evx2 (+8443)
FL.mm9_peak_17314	Sox5 (-793081)	Bcat1 (+46251)
FL.mm9_peak_15442a	Crlf2 (+1636)	Vmn2r17 (+137344)
FL.mm9_peak_11446	Meis2 (+205631)	BC052040 (+277700)
FL.mm9_peak_1505	Sobp (+147294)	Scml4 (+166866)
FL.mm9_peak_1222b	Prox1 (-355354)	Rps6kc1 (+385736)
FL.mm9_peak_7529b	Ankrd33 (-22272)	Scn8a (+138158)
FL.mm9_peak_14719a	Arhgef16 (-71411)	Prdm16 (+265401)
FL.mm9_peak_8996	Tgif1 (-1755)
FL.mm9_peak_6004b	Wnt5a (-377634)	Erc2 (+504688)
FL.mm9_peak_1246	Hhat (-25472)	A730013G03Rik (+38034)
FL.mm9_peak_18813	Zfp703 (-710785)	Thap1 (+108339)
FL.mm9_peak_13178	Ptgfr (-54564)	Gipc2 (+274036)
FL.mm9_peak_12428	Slc7a11 (-611503)	Ccrn4l (-169331)
FL.mm9_peak_3446	Meox1 (-70480)	Sost (+2161)
FL.mm9_peak_12073	Zfp217 (-49222)	Bcas1 (+235928)
FL.mm9_peak_9988a	2700081O15Rik (+4938)	Rtn3 (+60726)
FL.mm9_peak_20259a	Ubash3b (-578114)	Sorl1 (+388121)
FL.mm9_peak_13352	Epha7 (+68718)
FL.mm9_peak_5569	F2rl2 (+78265)	Iqgap2 (+116804)
FL.mm9_peak_6429a	NONE
FL.mm9_peak_820	Ptprc (-72489)	Atp6v1g3 (-25944)
FL.mm9_peak_2009	Tmpo (-65274)
FL.mm9_peak_837a	Kcnt2 (+205875)
FL.mm9_peak_20683	Fam63b (+326)	Gm10642 (+597)
FL.mm9_peak_2352	Sfi1 (+24694)
FL.mm9_peak_6689	Tars (-130346)	Npr3 (+375670)
FL.mm9_peak_3891	Pomc (-111473)	Dnmt3a (+36448)
FL.mm9_peak_17564	Kctd15 (-28146)	Chst8 (+131703)
FL.mm9_peak_5911c	1700112E06Rik (+798489)	Kcnma1 (+985103)
FL.mm9_peak_18749a	Dlgap2 (+225398)	C030037F17Rik (+426164)
FL.mm9_peak_19691	Maf (-541570)	Dynlrb2 (-256349)
FL.mm9_peak_19816	Foxf1 (-90555)	Irf8 (+257473)
FL.mm9_peak_8738	Runx2 (-504006)	Cdc5l (+115074)
FL.mm9_peak_2847	Pmp22 (+168915)	Hs3st3b1 (+621863)
FL.mm9_peak_12659	Gm10710 (-432707)	Sfrp2 (-204368)
FL.mm9_peak_13545a	Lpar1 (-117443)	Olfr267 (+114922)
FL.mm9_peak_5331	Ntrk2 (+156898)	Agtpbp1 (+592491)
FL.mm9_peak_13486	Nr4a3 (-399707)	Sec61b (+170788)
FL.mm9_peak_11355c	Dnajc24 (-572275)	Mpped2 (-117445)
FL.mm9_peak_17814	Pgpep1l (+134156)	Igf1r (+177250)
FL.mm9_peak_991	Gpr161 (+25347)	Dcaf6 (+132493)
FL.mm9_peak_3949	Osr1 (-205609)	Ttc32 (+338836)
FL.mm9_peak_17907	Chd2 (+17102)	Rgma (+149124)
FL.mm9_peak_9189c	Lyzl1 (-28560)	Bambi (+629315)
FL.mm9_peak_7625	Rbfox1 (+30104)
FL.mm9_peak_16571	Evx1 (+8367)	Hibadh (+318524)
FL.mm9_peak_11410	BC052040 (-750692)	Atpbd4 (-176137)
FL.mm9_peak_13527	Klf4 (-672729)	Actl7b (+536230)
FL.mm9_peak_19104	Cbr4 (-165029)	Sh3rf1 (+98534)
FL.mm9_peak_19758	Gse1 (-266152)	Fam92b (-45248)
FL.mm9_peak_12057a	Tshz2 (-230926)	Gm11011 (-67302)
FL.mm9_peak_14721	Arhgef16 (-90342)	Prdm16 (+246470)
FL.mm9_peak_9708	Rpl17 (-33581)	Lipg (-5633)
FL.mm9_peak_5067	Rreb1 (-333929)	Ly86 (+147041)
FL.mm9_peak_18183b	Eif4g2 (+508)
FL.mm9_peak_4963	Prl5a1 (+402103)	Sox4 (+409126)
FL.mm9_peak_2126a	Tmtc2 (+146799)
FL.mm9_peak_9538	Gramd3 (-406035)
FL.mm9_peak_2123	Tmtc2 (+346660)
FL.mm9_peak_20170a	St14 (-49750)	Aplp2 (+30212)
FL.mm9_peak_13226	Lrrc7 (+42525)	Lrrc40 (+483034)
FL.mm9_peak_13165c	Gm9912 (-641642)	Rpsa-ps10 (+246483)
FL.mm9_peak_9451	Dtwd2 (+537867)
FL.mm9_peak_692	Mgat5 (-692676)	Nckap5 (-19383)
FL.mm9_peak_10350	Xpnpep1 (-87282)	Add3 (-14530)
FL.mm9_peak_4151a	D630036H23Rik (-411717)	Meox2 (-314642)
FL.mm9_peak_12652	Gm10710 (+16994)	Plrg1 (+56730)
FL.mm9_peak_12882b	Slc6a17 (-28209)	Ubl4b (+8846)
FL.mm9_peak_8428a	Gng13 (-87758)	Lmf1 (+50236)
FL.mm9_peak_8834	Kif6 (+241507)	Rftn1 (+333995)
FL.mm9_peak_1206	Ush2a (+286912)	Kctd3 (+457894)
FL.mm9_peak_2055a	Btg1 (-71552)	Eea1 (+604786)
FL.mm9_peak_9835d	Zadh2 (-2435)	Tshz1 (+681)
FL.mm9_peak_21270a	P2ry10 (-76981)	Lpar4 (+91672)
FL.mm9_peak_20170b	St14 (-49793)	Aplp2 (+30169)
FL.mm9_peak_9014	Lclat1 (-35431)	Lbh (+154258)
FL.mm9_peak_688b	Ddx18 (-203270)
FL.mm9_peak_5559	Wdr41 (+378)
FL.mm9_peak_20193a	Ets1 (+156531)
FL.mm9_peak_6533	Trim52 (+414697)
FL.mm9_peak_4470a	Vash1 (-169021)	Esrrb (+88035)
FL.mm9_peak_20439	Lingo1 (+125343)	Hmg20a (+141266)
FL.mm9_peak_7009	Slc45a4 (-58080)	Gpr20 (+24681)
FL.mm9_peak_3312b	Skap1 (-56887)	Hoxb1 (+41954)
FL.mm9_peak_10137	Glis3 (-95097)	Glis3 (+284602)
FL.mm9_peak_1123	6330403A02Rik (-64402)	Parp1 (-21086)
FL.mm9_peak_5738	3110070M22Rik (-42)	Gm7120 (+484)
FL.mm9_peak_6577	Gpc6 (+88110)
FL.mm9_peak_5293b	H2afy (-24195)	Tifab (+19059)
FL.mm9_peak_4557b	Galc (+329334)
FL.mm9_peak_13855	BC055111 (+1990)	Dhcr24 (+54210)
FL.mm9_peak_12991	Egf (+12311)	Elovl6 (+210625)
FL.mm9_peak_1186	Lyplal1 (-318166)	Tgfb2 (+270516)
FL.mm9_peak_6767	Ank (-259081)	Gm6576 (+182295)
FL.mm9_peak_16537a	Hoxa1 (-5637)	Hoxa2 (+1459)
FL.mm9_peak_14846a	Gm10108 (+62734)	Sema3d (+675882)
FL.mm9_peak_5156	Kif13a (-31530)	Nhlrc1 (+53602)
FL.mm9_peak_3991	Mycn (-235025)	Ddx1 (+72274)
FL.mm9_peak_20646	Tpm1 (-414386)	Tln2 (+96050)
FL.mm9_peak_20201	Ets1 (+456323)
FL.mm9_peak_4093	Tpo (-154457)	Sntg2 (+86294)
FL.mm9_peak_18764b	Csmd1 (-681594)	Mcph1 (-378256)
FL.mm9_peak_16653	Mad2l1 (-374442)	4930544G11Rik (+208377)
FL.mm9_peak_8711c	Supt3 (-529568)	Clic5 (+59012)
FL.mm9_peak_1041b	Pbx1 (-832697)	Nuf2 (+266870)
FL.mm9_peak_1490b	Gpr6 (-220870)	Fig4 (+10086)
FL.mm9_peak_3724	Gm11733 (-98887)	Sept9 (+185820)
FL.mm9_peak_20580	Skor1 (-95261)	Map2k5 (+135611)
FL.mm9_peak_1227	Atf3 (-1545)
FL.mm9_peak_21280	Nrk (-699203)	Tex13a (-5647)
FL.mm9_peak_8086b	Gm11146 (-367410)	Cxadr (-331992)
FL.mm9_peak_16192	Tmem130 (+28777)	Nptx2 (+186985)
FL.mm9_peak_14527	Ptchd2 (-18585)	Ubiad1 (+138221)
FL.mm9_peak_6801b	Sdc2 (-449014)	Sema5a (+54350)
FL.mm9_peak_8307	Qk (-449774)	Pacrg (+70309)
FL.mm9_peak_18695	3930402G23Rik (+321892)	Myo16 (+333993)
FL.mm9_peak_9356	Psd2 (-37506)	Cxxc5 (+97506)
FL.mm9_peak_2475	Meis1 (-3799)
FL.mm9_peak_4188	Stxbp6 (-59602)
FL.mm9_peak_18508b	Nkx6-2 (+93412)	Inpp5a (+100268)
FL.mm9_peak_19525	Gm8730 (-168108)
FL.mm9_peak_12827	Vtcn1 (-113705)	Man1a2 (-26251)
FL.mm9_peak_20810	4922501C03Rik (-345609)	Tbx18 (+130115)
FL.mm9_peak_6753a	March11 (-292844)	Zfp622 (+31854)
FL.mm9_peak_239c	1700066M21Rik (-280494)	Satb2 (-125268)
FL.mm9_peak_15681	Tbx3 (-449570)	Med13l (+660729)
FL.mm9_peak_16528	Skap2 (+79525)	Snx10 (+409123)
FL.mm9_peak_3094	Tmem132e (+17568)	Cct6b (+357838)
FL.mm9_peak_14146s	Tinagl1 (-32479)	Gm853 (+15120)
FL.mm9_peak_14037	Rragc (+303796)	3100002H09Rik (+389561)
FL.mm9_peak_18845b	Zfp703 (-299509)	Thap1 (+519615)
FL.mm9_peak_17847	Nr2f2 (+28751)
FL.mm9_peak_11619	Btbd3 (-812594)	Jag1 (-349255)
FL.mm9_peak_15132	Kcnip4 (-129110)	Gpr125 (+404982)
FL.mm9_peak_2870a	Elac2 (-390786)	Hs3st3a1 (+152920)
FL.mm9_peak_5677b	Actbl2 (-310565)	Plk2 (+549404)
FL.mm9_peak_13940b	Gm12830 (-215713)	Trabd2b (+199285)
FL.mm9_peak_15081b	Rab28 (-30297)	Nkx3-2 (+26044)
FL.mm9_peak_12136	Ankrd60 (-72432)	Rab22a (-8963)
FL.mm9_peak_14886	Magi2 (-490830)	Magi2 (+141199)
FL.mm9_peak_13109b	Lmo4 (-177031)	Hs2st1 (+190833)
FL.mm9_peak_9811	Zfp516 (+199699)	Tshz1 (+975826)
FL.mm9_peak_2656a	Mat2b (+554513)
FL.mm9_peak_3197a	Mmd (-142946)	Tmem100 (+76182)
FL.mm9_peak_4718	Begain (-352789)	Dlk1 (-46681)
FL.mm9_peak_14169b	Matn1 (-11546)	Laptm5 (+19714)
FL.mm9_peak_18780	Golga7 (-122886)	Sfrp1 (-31595)
FL.mm9_peak_19395	Gm5356 (-252036)	Tox3 (+908747)
FL.mm9_peak_2489a	Meis1 (-591746)	Spred2 (-313915)
FL.mm9_peak_19977a	Irf2bp2 (-233223)	Tomm20 (+119164)
FL.mm9_peak_11319	D430041D05Rik (-209967)	Hipk3 (+27079)
FL.mm9_peak_15760	Fam109a (+99623)	Cux2 (+101200)
FL.mm9_peak_10043	Tle4 (-918799)	Psat1 (+408277)
FL.mm9_peak_10229	Loxl4 (-113435)	Pyroxd2 (+26527)
FL.mm9_peak_6974	Fam49b (-84243)	Asap1 (+238228)
FL.mm9_peak_20861	Spsb4 (+55908)	Gm10123 (+67321)
FL.mm9_peak_11635b	Flrt3 (-900112)
FL.mm9_peak_2175	Cnot2 (-116633)	Myrfl (+198746)
FL.mm9_peak_20435	Tspan3 (-245566)	C230081A13Rik (+11695)
FL.mm9_peak_7523	Ankrd33 (-62724)	Scn8a (+97706)
FL.mm9_peak_978	Kifap3 (-71)
FL.mm9_peak_16636b	Ccser1 (+36135)
FL.mm9_peak_16958	Prok2 (-161631)	Rybp (+399418)
FL.mm9_peak_18461a	Ebf3 (+106697)	Mgmt (+313137)
FL.mm9_peak_10985	Rbm43 (+22104)	Tas2r134 (+285392)
FL.mm9_peak_5482	Arrdc3 (-688176)
FL.mm9_peak_13400	NONE
FL.mm9_peak_569	Lrrfip1 (-462)
FL.mm9_peak_13002b	Agxt2l1 (-203936)	Col25a1 (+232621)
FL.mm9_peak_7243	Tcf20 (-26179)	Nfam1 (+94993)
FL.mm9_peak_1441	Frk (+29253)
FL.mm9_peak_13256	Clvs1 (-411301)	Chd7 (+167095)
FL.mm9_peak_11554	Gm355 (-177949)	Bcl2l11 (+287221)
FL.mm9_peak_19410b	Rbl2 (+12363)	Aktip (+52045)
FL.mm9_peak_11947b	Trp53rk (-41419)	Prex1 (-38516)
FL.mm9_peak_6800b	Sdc2 (-472830)	Sema5a (+30534)
FL.mm9_peak_18462b	Ebf3 (+105314)	Mgmt (+314520)
FL.mm9_peak_14077	Csf3r (-112787)	Grik3 (+421063)
FL.mm9_peak_7206	Cacna1i (+62261)	Enthd1 (+210971)
FL.mm9_peak_4220a	Egln3 (+101732)	Npas3 (+853451)
FL.mm9_peak_14516	Agtrap (-20090)	Draxin (+22577)
FL.mm9_peak_12169	Cdh4 (-987188)	Cdh26 (+24636)
FL.mm9_peak_3302	Skap1 (-93757)	Hoxb1 (+5084)
FL.mm9_peak_18809	Zfp703 (-750611)	Thap1 (+68513)
FL.mm9_peak_18125a	Relt (+77859)	Fam168a (+78903)
FL.mm9_peak_10203	AI606181 (+22606)	Slit1 (+127696)
FL.mm9_peak_4489	Nrxn3 (+790584)
FL.mm9_peak_18840	Zfp703 (-320463)	Thap1 (+498661)
FL.mm9_peak_3447	Sost (-1535)
FL.mm9_peak_9106	Zfp36l2 (-86555)	Thada (+191694)
FL.mm9_peak_55b	Rdh10 (+143634)	Stau2 (+269898)
FL.mm9_peak_9299	Ccdc178 (-167599)	Asxl3 (-6094)
FL.mm9_peak_7772a	Fgf12 (-435520)	Mb21d2 (+48951)
FL.mm9_peak_14407	Igsf21 (-12356)	Gm9867 (+64162)
FL.mm9_peak_6532	Trim52 (+221917)
FL.mm9_peak_13657	Mpdz (+224613)	Lurap1l (+307548)
FL.mm9_peak_12285b	Gm7536 (+91853)	Gm10259 (+787530)
FL.mm9_peak_9545	Lmnb1 (+66259)	March3 (+151476)
FL.mm9_peak_5087	Slc35b3 (-895469)	Ofcc1 (+435167)
FL.mm9_peak_20877	Rbp2 (+6851)	4930579K19Rik (+66223)
FL.mm9_peak_10691a	Barhl1 (-36789)	1700101E01Rik (+101863)
FL.mm9_peak_18658	Gm1840 (+741278)
FL.mm9_peak_6942	Ndufb9 (+48199)	Mtss1 (+100017)
FL.mm9_peak_10914	NONE
FL.mm9_peak_11824	Gm826 (+719786)	Dhx35 (+812901)
FL.mm9_peak_5320	Spock1 (-89155)	Klhl3 (+98508)
FL.mm9_peak_6954	4933412E24Rik (-631952)	Fam84b (+176510)
FL.mm9_peak_6589	Dct (+400331)	Gpc6 (+726384)
FL.mm9_peak_10498	Gata3 (+300631)
FL.mm9_peak_6737	9230109A22Rik (-135496)	Basp1 (+129109)
FL.mm9_peak_19161	Crtc1 (-25343)	Klhl26 (+12021)
FL.mm9_peak_8473	Ip6k3 (-33234)	Lemd2 (+3440)
FL.mm9_peak_12464	Lhfp (+67631)	Nhlrc3 (+354132)
FL.mm9_peak_9087	Haao (-43263)	Zfp36l2 (+297894)
FL.mm9_peak_19658	Syce1l (+77393)	Adamts18 (+128009)
FL.mm9_peak_4580b	9030617O03Rik (+39648)	Gpr68 (+89493)
FL.mm9_peak_18759	Myom2 (+260873)
FL.mm9_peak_4580d	9030617O03Rik (+40090)	Gpr68 (+89051)
FL.mm9_peak_7764	Fgf12 (+481992)	Ccdc50 (+574366)
FL.mm9_peak_4191	Nova1 (+183601)
FL.mm9_peak_20537b	Gm9869 (-420268)	Gm10655 (+113725)
FL.mm9_peak_6717a	Cdh9 (+922663)
FL.mm9_peak_1046	Hsd17b7 (-92118)	Ddr2 (+27585)
FL.mm9_peak_15232	Commd8 (-115030)	Corin (+220995)
FL.mm9_peak_5554	Tbca (-180340)	Ap3b1 (+249643)
FL.mm9_peak_3999	Fam84a (+439350)	Nbas (+443561)
FL.mm9_peak_3559b	Kcnj2 (+649527)	Gm11678 (+715945)
FL.mm9_peak_9755	Slc14a2 (-71345)	Gm6133 (-69315)
FL.mm9_peak_13694	Bnc2 (+129584)
FL.mm9_peak_7270a	Ttll12 (-114948)	Scube1 (+14916)
FL.mm9_peak_11109	Olfr1025-ps1 (-11936831)	Atp5g3 (-71870)	Lnp (+595752)
FL.mm9_peak_9280	Cdh2 (-831896)
FL.mm9_peak_21335	4933400A11Rik (-218294)
FL.mm9_peak_20818	Nt5e (-502780)	Tbx18 (-93572)
FL.mm9_peak_8929	NONE
FL.mm9_peak_6756	March11 (+156766)	Fbxl7 (+429688)
FL.mm9_peak_2723	Agxt2l2 (-121446)	Col23a1 (+173423)
FL.mm9_peak_17031	Edem1 (+543524)
FL.mm9_peak_9596	Il17b (-34444)	Csnk1a1 (+98217)
FL.mm9_peak_2063	Atp2b1 (-657009)	C030005K15Rik (-531388)
FL.mm9_peak_11200	Frzb (+51403)	Dnajc10 (+80756)
FL.mm9_peak_1964	Nuak1 (-88537)	Ckap4 (+4754)
FL.mm9_peak_7566b	Hoxc4 (+26219)	Smug1 (+97338)
FL.mm9_peak_12623	Fam198b (+119067)	Gria2 (+799191)
FL.mm9_peak_6590	Dct (+379638)	Gpc6 (+747077)
FL.mm9_peak_6766	Ank (-433143)	Gm6576 (+8233)
FL.mm9_peak_84	Lgsn (-117470)	Gm5699 (-59031)
FL.mm9_peak_19474	Irx6 (-5712)	Irx5 (+310781)
FL.mm9_peak_9450a	Dtwd2 (+561592)
FL.mm9_peak_17613a	Tshz3 (+12129)
FL.mm9_peak_13994	Artn (-13755)	St3gal3 (+191372)
FL.mm9_peak_15837	Ncor2 (+27161)	Fam101a (+148606)
FL.mm9_peak_10852	Gapvd1 (+128184)	Mapkap1 (+195280)
FL.mm9_peak_15140	Ppargc1a (-77887)	Dhx15 (+558711)
FL.mm9_peak_15016	Cpz (+37151)	Hmx1 (+99689)
FL.mm9_peak_12563a	Mlf1 (-337126)	Rsrc1 (+51350)
FL.mm9_peak_5806	Kcnk5 (-26877)	Kcnk16 (+60503)
FL.mm9_peak_20048	Mtnr1b (-353957)	Fat3 (+149724)
FL.mm9_peak_17109b	Tmem72 (-364702)	Cxcl12 (-86962)
FL.mm9_peak_6880	Trps1 (+225033)
FL.mm9_peak_14813a	Fzd1 (+196373)	Gm9897 (+369476)
FL.mm9_peak_3268a	Hoxb3 (-4172)
FL.mm9_peak_2271	Slc16a7 (-481712)	Lrig3 (-155544)
FL.mm9_peak_12318b	Mecom (-215775)	Gm10258 (+40667)
FL.mm9_peak_11364	Arl14ep (+119582)	Mpped2 (+161573)
FL.mm9_peak_8941	Efna5 (-96584)	Efna5 (+178026)
FL.mm9_peak_2877a	Elac2 (-232864)	Hs3st3a1 (+310842)
FL.mm9_peak_9172	Gm10184 (-152256)
FL.mm9_peak_2872	Elac2 (-344247)	Hs3st3a1 (+199459)
FL.mm9_peak_4100a	Fam110c (-47561)	Sh3yl1 (+114739)
FL.mm9_peak_4568	Foxn3 (-60211)	Efcab11 (+429434)
FL.mm9_peak_10713	Cstad (+63370)	1700001O22Rik (+143297)
FL.mm9_peak_17946	Polg (-39037)	Rhcg (+112258)
FL.mm9_peak_20655	Narg2 (-742617)	Rora (+1503)
FL.mm9_peak_6368	Tsc22d1 (+23661)	Serp2 (+28548)
FL.mm9_peak_2461	Etaa1 (-805001)	Gm16140 (-250252)
FL.mm9_peak_13821	Gm10304 (-660590)	Oma1 (+353850)
FL.mm9_peak_11432	BC052040 (-1958)
FL.mm9_peak_6795	Tas2r119 (-296609)	Fam173b (+278562)
FL.mm9_peak_15693b	Tbx3 (-58215)
FL.mm9_peak_14146p	Tinagl1 (-31580)	Gm853 (+16019)
FL.mm9_peak_18559	Mrpl23 (+10063)	Igf2 (+114421)
FL.mm9_peak_17236	Lrp6 (+61879)	Bcl2l14 (+90606)
FL.mm9_peak_5911b	1700112E06Rik (+798308)	Kcnma1 (+985284)
FL.mm9_peak_6906	Ext1 (+78373)	Med30 (+555341)
FL.mm9_peak_15365	Prkg2 (+74637)	Bmp3 (+108275)
FL.mm9_peak_1086	Kif26b (+199262)	Smyd3 (+789647)
FL.mm9_peak_18242	Coq7 (+251)
FL.mm9_peak_5924	Kcnma1 (+787514)	1700112E06Rik (+996078)
FL.mm9_peak_11918	Sulf2 (-167223)	Prex1 (+390946)
FL.mm9_peak_3317	Skap1 (-41590)	Hoxb1 (+57251)
FL.mm9_peak_12695b	Mab21l2 (-2640)
FL.mm9_peak_1240	Kcnh1 (+187043)	Hhat (+395698)
FL.mm9_peak_2453	Gm16140 (-570905)	Etaa1 (-484348)
FL.mm9_peak_6501	Ednrb (+21318)	Slain1 (+172627)
FL.mm9_peak_6446b	Klhl1 (-811073)	Dach1 (+839368)
FL.mm9_peak_17711	Grwd1 (-2596)
FL.mm9_peak_2174	Cnot2 (-116299)	Myrfl (+199080)
FL.mm9_peak_292	Adam23 (+107198)	Dytn (+133834)
FL.mm9_peak_10445b	Emx2 (+179261)	Rab11fip2 (+306826)
FL.mm9_peak_21040	Dclk3 (+96551)	Stac (+154716)
FL.mm9_peak_20143a	Ntm (+644354)
FL.mm9_peak_5082c	Slc35b3 (-260369)
FL.mm9_peak_19677	Wwox (+267987)	Maf (+999454)
FL.mm9_peak_19671b	Wwox (+129446)
FL.mm9_peak_10170	Slc16a12 (+32773)	Ifit1 (+73645)
FL.mm9_peak_6429b	NONE
FL.mm9_peak_10432b	Pnliprp1 (-37302)	Pnlip (+21220)
FL.mm9_peak_19611	Zfhx3 (+113069)	4922502B01Rik (+422395)
FL.mm9_peak_14893b	Ptpn12 (-88876)	Gsap (-41480)
FL.mm9_peak_16319b	Tfec (+103988)
FL.mm9_peak_9844a	Zfp407 (+174870)	Zadh2 (+326476)
FL.mm9_peak_938	Gm10176 (-492395)	4930558K02Rik (-5649)
FL.mm9_peak_20231a	Pknox2 (+75134)	Fez1 (+175461)
FL.mm9_peak_12434	Gm10729 (+85232)	Maml3 (+325888)
FL.mm9_peak_5846	1700112E06Rik (+49641)
FL.mm9_peak_17495	Cyp2s1 (-13649)	Gm6434 (+52117)
FL.mm9_peak_5462b	Pou5f2 (-124628)	Fam172a (+189595)
FL.mm9_peak_4968	Sox4 (+184972)	Prl5a1 (+626257)
FL.mm9_peak_3315a	Skap1 (-42951)	Hoxb1 (+55890)
FL.mm9_peak_18583a	Cdkn1c (+155561)	Kcnq1 (+198235)
FL.mm9_peak_2081	1700017N19Rik (+199956)
FL.mm9_peak_20002	Nrp1 (-176250)
FL.mm9_peak_6924	Has2 (-187307)	Slc22a22 (+383315)
FL.mm9_peak_20829	Tbx18 (-490757)	Nt5e (-105595)
FL.mm9_peak_9276b	Cdh2 (-574425)
FL.mm9_peak_5757	NONE
FL.mm9_peak_5889	1700112E06Rik (+608051)
FL.mm9_peak_2536	Bcl11a (+585794)
FL.mm9_peak_942b	Gm10176 (-457004)	4930558K02Rik (-41040)
FL.mm9_peak_16515a	G930045G22Rik (-318206)	Nfe2l3 (-236385)
FL.mm9_peak_20363	Nxpe2 (+207306)	Cadm1 (+603335)
FL.mm9_peak_18798a	Fgfr1 (-175355)	Tacc1 (-141988)
FL.mm9_peak_6419a	Gm10110 (+74885)
FL.mm9_peak_3541	E030025P04Rik (-98679)	Rgs9 (+55081)
FL.mm9_peak_11003a	Galnt5 (-655002)	Gpd2 (+104585)
FL.mm9_peak_4717	Begain (-350698)	Dlk1 (-48772)
FL.mm9_peak_21079a	Tgfbr2 (-782562)	Rbms3 (+294636)
FL.mm9_peak_13739	Gm10306 (-135095)
FL.mm9_peak_5462a	Pou5f2 (-125084)	Fam172a (+189139)
FL.mm9_peak_5356	Zcchc6 (-324204)	Gas1 (+30014)
FL.mm9_peak_9770	Pqlc1 (+765)
FL.mm9_peak_15666	Tbx3 (-852474)	Med13l (+257825)
FL.mm9_peak_12529	Vmn2r7 (-273664)	Kcnab1 (-110687)
FL.mm9_peak_12956a	Ndst4 (-651339)	1700003H04Rik (-171661)
FL.mm9_peak_4914	Hist1h4f (-3869)	Hist1h1d (+485)
FL.mm9_peak_6312	Adam28 (-272200)	Stc1 (-101196)
FL.mm9_peak_12631a	Gria2 (-37101)	Glrb (+73768)
FL.mm9_peak_17385	Vmn2r29 (-30807)	Clcn4-2 (+21376)
FL.mm9_peak_5079	Eef1e1 (-205321)	Slc35b3 (+96526)
FL.mm9_peak_16484	Malsu1 (-16181)	Gpnmb (+21096)
FL.mm9_peak_6363	Tsc22d1 (-222342)	Rps2-ps6 (-44783)
FL.mm9_peak_17604a	Tshz3 (+591)
FL.mm9_peak_21214a	Usp26 (-110194)	1700080O16Rik (+61345)
FL.mm9_peak_5410b	BC018507 (-141987)	Adamts16 (+62190)
FL.mm9_peak_20076	Keap1 (+13895)	Pde4a (+59723)
FL.mm9_peak_18989	Fat1 (-241329)
FL.mm9_peak_14146i	Tinagl1 (-29650)	Gm853 (+17949)
FL.mm9_peak_11604a	Plcb4 (-589642)	Plcb1 (+366029)
FL.mm9_peak_5223	Nfil3 (-202369)	Ror2 (+102682)
FL.mm9_peak_14274	Grhl3 (-79963)	Ifnlr1 (-32694)
FL.mm9_peak_8353	Lix1 (+36333)	Lnpep (+185484)
FL.mm9_peak_14893a	Ptpn12 (-88742)	Gsap (-41614)
FL.mm9_peak_18356	Fgfr2 (+258184)	Wdr11 (+416144)
FL.mm9_peak_12970	Alpk1 (+34818)	Neurog2 (+112559)
FL.mm9_peak_1392	Arg1 (-134318)	Akap7 (+237376)
FL.mm9_peak_10343a	Ins1 (+90747)	Xpnpep1 (+683563)
FL.mm9_peak_2328a	Sfi1 (+60685)
FL.mm9_peak_19589	Zfhx3 (-687851)	Psmd7 (-438311)
FL.mm9_peak_17251	Grin2b (+290720)	Emp1 (+519860)
FL.mm9_peak_10271	Btrc (-119269)	Lbx1 (-8654)
FL.mm9_peak_15156b	Stim2 (+162473)
FL.mm9_peak_9487	Csnk1g3 (+516257)	Zfp608 (+611810)
FL.mm9_peak_5783b	Top2b (+157978)	Rarb (+295710)
FL.mm9_peak_1183a	Lyplal1 (-150110)	Tgfb2 (+438572)
FL.mm9_peak_17660	Iglon5 (+4269)	Vsig10l (+22655)
FL.mm9_peak_15584a	Fam222a (-30279)	Mvk (+93457)
FL.mm9_peak_237a	Hsfy2 (-328682)	Satb2 (+5725)
FL.mm9_peak_19235	Arhgap10 (+56292)	Nr3c2 (+559327)
FL.mm9_peak_1176	Lyplal1 (+282917)	Slc30a10 (+379545)
FL.mm9_peak_15048	Crmp1 (-39590)	Gm1043 (+16593)
FL.mm9_peak_6465	Dach1 (-664011)	Mzt1 (+212582)
FL.mm9_peak_12363	Gm5148 (-92556)	Ankrd50 (+666125)
FL.mm9_peak_10721	Prrx2 (+1931)	Ptges (+56307)
FL.mm9_peak_2762	Ccdc69 (+397)
FL.mm9_peak_17424a	Ppp5c (-13844)	Hif3a (+20667)
FL.mm9_peak_9241	Zfp521 (+432697)	Hrh4 (+533046)
FL.mm9_peak_1536	Gp49a (-244692)	Sim1 (+340289)
FL.mm9_peak_8813b	Foxp4 (-107436)	1700067P10Rik (-57762)
FL.mm9_peak_4331	D830013O20Rik (+53551)	Slc38a6 (+69227)
FL.mm9_peak_14024	Kcnq4 (-70000)	Nfyc (+8458)
FL.mm9_peak_6004a	Wnt5a (-377907)	Erc2 (+504415)
FL.mm9_peak_5096	Tfap2a (+12916)	Gm9979 (+16902)
FL.mm9_peak_39	Eya1 (-325666)	Gm9947 (-119588)
FL.mm9_peak_20052	Gm5611 (-608431)	Fat3 (-43377)
FL.mm9_peak_2427	Tns3 (-150103)	Pkd1l1 (+158628)
FL.mm9_peak_16335	Cttnbp2 (+78273)	Cftr (+265909)
FL.mm9_peak_3863	P4hb (-5568)	Arhgdia (+2803)
FL.mm9_peak_5687b	Map3k1 (-279771)	Ankrd55 (-199687)
FL.mm9_peak_4618b	Dicer1 (+127564)	Gm10000 (+149900)
FL.mm9_peak_9983	Flrt1 (-81993)	Otub1 (+18594)
FL.mm9_peak_20716	Pygo1 (-88876)	Prtg (+29495)
FL.mm9_peak_7976	Nsun3 (+317738)
FL.mm9_peak_10544a	BC061194 (+132182)	Pip4k2a (+166921)
FL.mm9_peak_18384b	Gm16477 (-211463)	Gpr26 (-188169)
FL.mm9_peak_16964	Prok2 (-289187)	Rybp (+271862)
FL.mm9_peak_1383	Eya4 (-361808)	Rps12 (+75506)
FL.mm9_peak_14360	Vwa5b1 (+53866)	Camk2n1 (+115832)
FL.mm9_peak_16803a	Sec61a1 (+18823)	Ruvbl1 (+34673)
FL.mm9_peak_14040	3100002H09Rik (+132459)	Rragc (+560898)
FL.mm9_peak_2257	Mon2 (+188725)	Ppm1h (+208998)
FL.mm9_peak_9824a	Tshz1 (+157367)
FL.mm9_peak_5458b	Fam172a (-217841)	2210408I21Rik (+355309)
FL.mm9_peak_15495b	Cryba4 (+245125)	C130026L21Rik (+425971)
FL.mm9_peak_13012	Lef1 (-243131)	Rpl34 (-137003)
FL.mm9_peak_2876	Elac2 (-239798)	Hs3st3a1 (+303908)
FL.mm9_peak_12795	Wars2 (-149771)	Hao2 (-98058)
FL.mm9_peak_12211	Zbtb46 (-28321)	Abhd16b (-5459)
FL.mm9_peak_9290	Ttr (-24289)	Dsg2 (+82887)
FL.mm9_peak_407b	Epha4 (+671484)
FL.mm9_peak_11393	Fmn1 (+170468)	Grem1 (+260396)
FL.mm9_peak_2842c	Tekt3 (-40046)	Cdrt4 (+70415)
FL.mm9_peak_17786	Tjp1 (-142400)	Tarsl2 (-131259)
FL.mm9_peak_18445	Mki67 (-785985)	Mgmt (-392247)
FL.mm9_peak_8766	Vegfa (+57711)	Mrpl14 (+288336)
FL.mm9_peak_3290c	Hoxb1 (-12167)	Hoxb2 (+1953)
FL.mm9_peak_20025b	Cntn5 (+49754)
FL.mm9_peak_15431	Tgfbr3 (+129544)	Cdc7 (+195763)
FL.mm9_peak_6626	Farp1 (+73402)	Stk24 (+270368)
FL.mm9_peak_3323a	Skap1 (+18084)	Snx11 (+294854)
FL.mm9_peak_2235a	Msrb3 (+26681)	4921513I03Rik (+106646)
FL.mm9_peak_11205	Nup35 (+249843)
FL.mm9_peak_16888	Lrig1 (-244273)	Kbtbd8 (-173309)
FL.mm9_peak_10537b	Dnajc1 (-221061)	Commd3 (-58532)
FL.mm9_peak_18233	Plekha7 (+63739)	1110004F10Rik (+151336)
FL.mm9_peak_4389	Zfp36l1 (+362630)	Rad51b (+449819)
FL.mm9_peak_4165	Etv1 (+63877)
FL.mm9_peak_373	Des (-22015)	Dnpep (-20677)
FL.mm9_peak_626a	St8sia4 (-695412)	Slco4c1 (+509165)
FL.mm9_peak_18079	Wnt11 (-115483)	Prkrir (+20259)
FL.mm9_peak_5749	Pdhb (+26962)	Pxk (+47819)
FL.mm9_peak_17791	Snrpa1 (-104836)	Pcsk6 (+93473)
FL.mm9_peak_6074	Gdf10 (-159596)	Ptpn20 (+174730)
FL.mm9_peak_4246	Slc25a21 (+238190)	Pax9 (+267515)
FL.mm9_peak_15181	Klf3 (-206318)	Tbc1d1 (+437754)
FL.mm9_peak_8901	Nrtn (-1860)
FL.mm9_peak_20168	Zbtb44 (-53756)	Adamts8 (+34326)
FL.mm9_peak_20137	Opcml (+896454)
FL.mm9_peak_11447	Meis2 (+204720)	BC052040 (+278611)
FL.mm9_peak_8842	Dazl (-202024)	Plcl2 (-13924)
FL.mm9_peak_6613	Oxgr1 (+146047)	Hs6st3 (+757973)
FL.mm9_peak_13196	St6galnac5 (-708597)	St6galnac3 (+34219)
FL.mm9_peak_239b	1700066M21Rik (-280654)	Satb2 (-125108)
FL.mm9_peak_17106	Cxcl12 (-374724)	Tmem72 (-76940)
FL.mm9_peak_14481	Kazn (-66903)	Prdm2 (+940389)
FL.mm9_peak_8054	Robo2 (+541314)
FL.mm9_peak_19067	Hand2 (-405500)	Fbxo8 (+364393)
FL.mm9_peak_7585	Gpr84 (+7913)	Copz1 (+29614)
FL.mm9_peak_2223	Hmga2 (-184252)	4921513I03Rik (-105053)
FL.mm9_peak_1091	Kif26b (+391191)	Smyd3 (+597718)
FL.mm9_peak_7773	Fgf12 (-449835)	Mb21d2 (+34636)
FL.mm9_peak_10898	Dennd1a (+36587)	Crb2 (+474539)
FL.mm9_peak_5786	Top2b (+210351)	Rarb (+243337)
FL.mm9_peak_18277a	4930533L02Rik (-982899)	Hs3st4 (+352591)
FL.mm9_peak_6605	Cldn10 (-134907)	Abcc4 (-13606)
FL.mm9_peak_5761	Fhit (+972380)
FL.mm9_peak_17610	Tshz3 (+9987)
FL.mm9_peak_16071	Uncx (+25967)	Micall2 (+166471)
FL.mm9_peak_17834	Arrdc4 (-181780)
FL.mm9_peak_12148	Gnas (-97024)	Npepl1 (+90486)
FL.mm9_peak_11686	Foxa2 (+298466)	Pax1 (+383509)
FL.mm9_peak_6352	Htr2a (-313232)	Sucla2 (+774943)
FL.mm9_peak_5989	Zcchc24 (+34150)	Ppif (+40536)
FL.mm9_peak_6866	Rspo2 (-42778)	Eif3e (+69140)
FL.mm9_peak_19523	Cdh11 (+42811)
FL.mm9_peak_9057	Gm11096 (-190427)	Thumpd2 (-185736)
FL.mm9_peak_53	Rdh10 (+123960)	Stau2 (+289572)
FL.mm9_peak_18856	Zfp703 (-171834)	Thap1 (+647290)
FL.mm9_peak_5186b	S1pr3 (-149322)	Hist1h2al (-56231)
FL.mm9_peak_18124	Fam168a (+78151)	Relt (+78611)
FL.mm9_peak_9269	Cdh2 (+261421)	Gm10036 (+715038)
FL.mm9_peak_8096b	Mrpl39 (+875306)
FL.mm9_peak_2036	Tmcc3 (-284367)	Ndufa12 (+31535)
FL.mm9_peak_11428	Atpbd4 (-883636)	BC052040 (-43193)
FL.mm9_peak_9498	Zfp608 (+38075)
FL.mm9_peak_20541	Gm9869 (-477529)	Gm10655 (+56464)
FL.mm9_peak_8823	Mocs1 (-196974)	Lrfn2 (+299057)
FL.mm9_peak_19670	Wwox (+125103)
FL.mm9_peak_18849	Zfp703 (-258410)	Thap1 (+560714)
FL.mm9_peak_2421b	Tns3 (+7406)
FL.mm9_peak_1680	Rtkn2 (+111771)	Arid5b (+187385)
FL.mm9_peak_2087b	Mgat4c (-375498)
FL.mm9_peak_2333b	Sfi1 (+56799)
FL.mm9_peak_13044b	Ppp3ca (+200)
FL.mm9_peak_9732	Smad2 (-104894)	Zbtb7c (+316508)
FL.mm9_peak_10276a	Fbxw4 (+31517)	Dpcd (+68180)
FL.mm9_peak_9972	Macrod1 (+13707)	Flrt1 (+35254)
FL.mm9_peak_3225	Tmem92 (-98441)	Col1a1 (-55283)
FL.mm9_peak_2877b	Elac2 (-232747)	Hs3st3a1 (+310959)
FL.mm9_peak_5666	Pde4d (-176542)	Rps3a3 (+734284)
FL.mm9_peak_5715b	Isl1 (-396395)	Parp8 (+318032)
FL.mm9_peak_15844a	Ncor2 (-85365)	Scarb1 (+76515)
FL.mm9_peak_11854a	Gtsf1l (-201160)	Jph2 (+108935)
FL.mm9_peak_830	Dennd1b (+125300)	Crb1 (+284020)
FL.mm9_peak_12231a	Pkia (-479246)	1700008P02Rik (-266915)
FL.mm9_peak_3050	Nlk (-33665)	Fam58b (+20691)
FL.mm9_peak_11297b	Rag2 (-31892)
FL.mm9_peak_5719	Hcn1 (-218841)	Emb (+163014)
FL.mm9_peak_4030	Mboat2 (-69194)	Rrm2 (+54164)
FL.mm9_peak_13954	Kncn (-20286)	Mknk1 (+24916)
FL.mm9_peak_13890	Tmem48 (-12909)	Yipf1 (+40512)
FL.mm9_peak_21250	Pja1 (+133282)	Efnb1 (+201260)
FL.mm9_peak_11357	Dnajc24 (-573674)	Mpped2 (-116046)
FL.mm9_peak_17617	Tshz3 (+179645)	Zfp536 (+892199)
FL.mm9_peak_16108	Grifin (-35031)	Lfng (-7239)
FL.mm9_peak_15264	Lnx1 (-238922)	Chic2 (+102941)
FL.mm9_peak_577	Twist2 (-72024)	Asb1 (+188872)
FL.mm9_peak_12607	Golim4 (+46544)	Serpini1 (+352838)
FL.mm9_peak_4265	Fscb (+426569)
FL.mm9_peak_13885c	Tmem59 (-38252)	Cdcp2 (+43256)
FL.mm9_peak_14832	Gm6460 (-290365)	Gm10482 (+512921)
FL.mm9_peak_13891a	Glis1 (+25899)	Dmrtb1 (+223612)
FL.mm9_peak_21098	Ctdspl (-237470)	Itga9 (+82293)
FL.mm9_peak_10474	Frmd4a (-307149)	Fam107b (+384142)
FL.mm9_peak_18916	Nrg1 (-631766)	Wrn (+835558)
FL.mm9_peak_6442	4921530L21Rik (-18052)
FL.mm9_peak_3806	Cbx4 (-133491)	Tbc1d16 (+8787)
FL.mm9_peak_12307	Mecom (-91186)	Gm10258 (+165256)
FL.mm9_peak_8915	2610034M16Rik (+3425)
FL.mm9_peak_6161	A730061H03Rik (-19)	Dcaf11 (+419)
FL.mm9_peak_12468b	Nhlrc3 (+169194)	Lhfp (+252569)
FL.mm9_peak_19590a	Zfhx3 (-686906)	Psmd7 (-439256)
FL.mm9_peak_19423a	Irx3 (+208679)	Fto (+279443)
FL.mm9_peak_16307	Mdfic (-309402)	Foxp2 (+225753)
FL.mm9_peak_11191	Cwc22 (-774548)	Ube2e3 (-150224)
FL.mm9_peak_6358	Gtf2f2 (-21941)	1200011I18Rik (+78009)
FL.mm9_peak_2071b	B530045E10Rik (-121417)	Dusp6 (+35874)
FL.mm9_peak_14178b	Ptpru (+446845)	Matn1 (+447001)
FL.mm9_peak_4551	1700019M22Rik (-351925)
FL.mm9_peak_13686	Bnc2 (+537368)	Ccdc171 (+612121)
FL.mm9_peak_12365b	Gm5148 (-192990)	Ankrd50 (+565691)
FL.mm9_peak_18148	Phox2a (-71489)	Clpb (+83191)
FL.mm9_peak_12794	Wars2 (-199912)	Hao2 (-47917)
FL.mm9_peak_2828	Tmem11 (-462)
FL.mm9_peak_3121	Bcas3 (-412)
FL.mm9_peak_21320	Amelx (-26624)	Hccs (+106456)
FL.mm9_peak_5471	Nr2f1 (-424109)
FL.mm9_peak_17262	Rergl (-67500)	Pik3c2g (-52479)
FL.mm9_peak_7937	Zpld1 (+291259)
FL.mm9_peak_19580	Psmd7 (-15090)
FL.mm9_peak_10035	Tle4 (-292806)
FL.mm9_peak_12041	1700101G07Rik (-572251)	Zfp64 (-54558)
FL.mm9_peak_20846	Plod2 (+764689)
FL.mm9_peak_15717	Rbm19 (-49090)	Tbx5 (+232757)
FL.mm9_peak_12261	Fabp4 (-25957)	Fabp12 (+66650)
FL.mm9_peak_10156	Prkg1 (+192288)	Cstf2t (+389152)
FL.mm9_peak_6887b	Trps1 (+140081)
FL.mm9_peak_16245	Zar1l (+108440)	Fry (+149794)
FL.mm9_peak_16983	Rybp (-275910)	Shq1 (+107788)
FL.mm9_peak_12387	Intu (-141966)
FL.mm9_peak_13842	Usp24 (-436075)	Ppap2b (+722791)
FL.mm9_peak_5799	Nid2 (+15080)	2700060E02Rik (+57486)
FL.mm9_peak_2058	Dcn (-461896)	Btg1 (+400714)
FL.mm9_peak_11999	Pard6b (-57361)	Fam65c (-13025)
FL.mm9_peak_8392	Nthl1 (+5672)	Slc9a3r2 (+11951)
FL.mm9_peak_10555	Arhgap21 (+11327)	Etl4 (+436602)
FL.mm9_peak_14036	Rragc (+279484)	3100002H09Rik (+413873)
FL.mm9_peak_1407	Arhgap18 (+291501)	Lama2 (+552964)
FL.mm9_peak_19398a	Gm5356 (-348365)	Tox3 (+812418)
FL.mm9_peak_18800	Tacc1 (-238796)	Fgfr1 (-78547)
FL.mm9_peak_17238	Lrp6 (+56751)	Bcl2l14 (+95734)
FL.mm9_peak_5053	Pxdc1 (-73726)	Fam50b (-8453)
FL.mm9_peak_16529	Skap2 (+51325)	Snx10 (+437323)
FL.mm9_peak_13367a	Map3k7 (-140314)
FL.mm9_peak_463	4933407L21Rik (-21327)	Itm2c (+12875)
FL.mm9_peak_9422b	1700018A14Rik (-357283)	Kcnn2 (+572733)
FL.mm9_peak_14863	Pclo (-285998)	Sema3e (+203603)
FL.mm9_peak_14611	Slc45a1 (-106468)	Errfi1 (-96431)
FL.mm9_peak_7738	Tprg (-260459)	Lpp (+633008)
FL.mm9_peak_5859a	1700112E06Rik (+148656)
FL.mm9_peak_5677a	Actbl2 (-310718)	Plk2 (+549251)
FL.mm9_peak_9982	Flrt1 (-80440)	Otub1 (+20147)
FL.mm9_peak_2276	Lrig3 (+39104)	Xrcc6bp1 (+896048)
FL.mm9_peak_8938b	Efna5 (-94208)	Efna5 (+180402)
FL.mm9_peak_16764	Sfxn5 (+67935)	Emx1 (+78049)
FL.mm9_peak_13096c	Bmpr1b (-256613)	Pdlim5 (+156789)
FL.mm9_peak_345d	Tnp1 (-816872)	Tns1 (+291676)
FL.mm9_peak_14846b	Gm10108 (+62445)	Sema3d (+676171)
FL.mm9_peak_3079	Asic2 (+58178)	Spaca3 (+236771)
FL.mm9_peak_16439	Ptn (-85912)	1700111E14Rik (-39775)
FL.mm9_peak_9036	Prkd3 (+492)
FL.mm9_peak_3588	Sox9 (+21977)	Slc39a11 (+761567)
FL.mm9_peak_1072	Grem2 (+178785)	Fmn2 (+241209)
FL.mm9_peak_15159	Stim2 (+292219)
FL.mm9_peak_8849b	Tbc1d5 (-581216)	Satb1 (+72145)
FL.mm9_peak_8496	AI413582 (-30829)	Nudt3 (+26904)
FL.mm9_peak_20531	Gm9869 (-259978)	Gm10655 (+274015)
FL.mm9_peak_16611a	Gm16499 (-156971)	Creb5 (+89620)
FL.mm9_peak_12477	Ufm1 (-271679)	Trpc4 (-20603)
FL.mm9_peak_8625	Sik1 (-37203)	Hsf2bp (+141513)
FL.mm9_peak_11185	Zfp385b (-179727)	Cwc22 (+247030)
FL.mm9_peak_5531	Zfyve16 (-26100)	Spz1 (+19264)
FL.mm9_peak_1552b	Fam184a (-308332)	Man1a (+16584)
FL.mm9_peak_7918a	5330426P16Rik (-62680)
FL.mm9_peak_18041	Nars2 (-418278)	Tenm4 (+321556)
FL.mm9_peak_17556	Fam187b (+31978)	Fxyd5 (+32818)
FL.mm9_peak_13086	Bmpr1b (-51425)	Pdlim5 (+361977)
FL.mm9_peak_18053	Nars2 (-279206)	Tenm4 (+460628)
FL.mm9_peak_2474	Meis1 (+70)
FL.mm9_peak_19398b	Gm5356 (-348566)	Tox3 (+812217)
FL.mm9_peak_15725	Lhx5 (-178978)	Rbm19 (+136282)
FL.mm9_peak_1295	Tab2 (-114673)	Ust (+447922)
FL.mm9_peak_2932a	Tmem88 (-13211)	Kdm6b (+2230)
FL.mm9_peak_12322a	Gm10258 (-16764)	Actrt3 (+313228)
FL.mm9_peak_14735	Arhgef16 (-270499)	Prdm16 (+66313)
FL.mm9_peak_2441	Cnrip1 (-25)
FL.mm9_peak_20946	Col6a6 (-82676)	Col6a5 (+49883)
FL.mm9_peak_8708	Enpp5 (-86659)	Rcan2 (+190335)
FL.mm9_peak_7754	Il1rap (-33882)	Tmem207 (-21051)
FL.mm9_peak_4917a	Hist1h1c (+593)
FL.mm9_peak_3019	Abr (-149855)	Bhlha9 (-13196)
FL.mm9_peak_5721	Hcn1 (-173951)	Emb (+207904)
FL.mm9_peak_7436a	Prickle1 (-315128)	Adamts20 (+493239)
FL.mm9_peak_16515f	G930045G22Rik (-319553)	Nfe2l3 (-235038)
FL.mm9_peak_15183	Klf3 (-192683)	Tbc1d1 (+451389)
FL.mm9_peak_9328	Gypc (+62541)	Bin1 (+120276)
FL.mm9_peak_15866a	Tmem132d (+44861)	Glt1d1 (+781444)
FL.mm9_peak_16321	Cav2 (-128425)	Tes (+87611)
FL.mm9_peak_5288	Pitx1 (-247608)	H2afy (+56598)
FL.mm9_peak_1524	Hace1 (+316123)
FL.mm9_peak_19591	Zfhx3 (-686090)	Psmd7 (-440072)
FL.mm9_peak_18084	Wnt11 (-54170)	Prkrir (+81572)
FL.mm9_peak_5570b	Iqgap2 (-107599)	Sv2c (+133056)
FL.mm9_peak_9073a	Pkdcc (-76636)	Gm6594 (+599398)
FL.mm9_peak_8711b	Supt3 (-529849)	Clic5 (+58731)
FL.mm9_peak_7495a	Dnajc22 (-4671)
FL.mm9_peak_13762	Gm10192 (-297707)	Nfia (-296735)
FL.mm9_peak_12996	Agxt2l1 (-370635)	Col25a1 (+65922)
FL.mm9_peak_9507a	Zfp608 (-38371)
FL.mm9_peak_12679	Fam160a1 (-95431)	Glt28d2 (+45819)
FL.mm9_peak_15359	1700007G11Rik (-36516)	Fgf5 (+38654)
FL.mm9_peak_11383	Slc5a12 (-217345)	Fibin (-16960)
FL.mm9_peak_14853	Gm10108 (-237164)	Sema3a (-40363)
FL.mm9_peak_1635	H2afy2 (-159575)	Col13a1 (+35386)
FL.mm9_peak_10894	Crb2 (+196445)	Dennd1a (+314681)
FL.mm9_peak_5243	Drd1a (+62504)	Gm5449 (+467451)
FL.mm9_peak_6578	Gpc6 (+88299)
FL.mm9_peak_2644	Wwc1 (-820514)	Tenm2 (+143125)
FL.mm9_peak_4138	Hdac9 (-109018)	4921508M14Rik (+236753)
FL.mm9_peak_12482	Gm5641 (-69091)	Postn (+51232)
FL.mm9_peak_2888b	Elac2 (-9855)	Hs3st3a1 (+533851)
FL.mm9_peak_3944	Osr1 (-298466)	Ttc32 (+245979)
FL.mm9_peak_9974	Flrt1 (-15782)	Otub1 (+84805)
FL.mm9_peak_10449	Emx2 (+233601)	Rab11fip2 (+252486)
FL.mm9_peak_6477	Klf12 (-203598)	1700110M21Rik (+846673)
FL.mm9_peak_12873b	Kcnd3 (+42904)	Ddx20 (+192340)
FL.mm9_peak_9988d	2700081O15Rik (+5544)	Rtn3 (+60120)
FL.mm9_peak_18880	Erlin2 (-44918)	Zfp703 (+1605)
FL.mm9_peak_8707a	Enpp5 (-87695)	Rcan2 (+189299)
FL.mm9_peak_3032	Gm10277 (-67849)	Pipox (+38500)
FL.mm9_peak_19274	Inpp4b (-557752)	Usp38 (-142542)
FL.mm9_peak_3154	Gm11492 (-143469)	Tex14 (+18119)
FL.mm9_peak_4470b	Vash1 (-168916)	Esrrb (+88140)
FL.mm9_peak_6990a	St3gal1 (-644017)	Zfat (+500461)
FL.mm9_peak_16557c	Hoxa5 (+758)
FL.mm9_peak_11414	BC052040 (-541628)	Atpbd4 (-385201)
FL.mm9_peak_14828	Adam22 (+11506)	Sri (+300044)
FL.mm9_peak_18434	Mgmt (-773488)	Mki67 (-404744)
FL.mm9_peak_16573	Hibadh (+149409)	Evx1 (+177482)
FL.mm9_peak_12664	D930015E06Rik (-98909)	Mnd1 (+16716)
FL.mm9_peak_2929a	Cyb5d1 (-4415)	Tmem88 (-1514)
FL.mm9_peak_16217	Mtus2 (+203612)	Slc7a1 (+238972)
FL.mm9_peak_20699	Polr2m (-41677)	Gcom1 (+64653)
FL.mm9_peak_15297a	Lphn3 (+255750)
FL.mm9_peak_4789	A730018C14Rik (+3643)	Kif26a (+265984)
FL.mm9_peak_9249a	Zfp521 (+75958)	Hrh4 (+889785)
FL.mm9_peak_8290b	Fndc1 (-106489)	Tagap (-14537)
FL.mm9_peak_3312a	Skap1 (-57111)	Hoxb1 (+41730)
FL.mm9_peak_12653	Gm10710 (+16223)	Plrg1 (+57501)
FL.mm9_peak_2656b	Mat2b (+554280)
FL.mm9_peak_8951	Efna5 (-127675)	Fbxl17 (+491025)
FL.mm9_peak_8811	1700067P10Rik (-100627)	Foxp4 (-64571)
FL.mm9_peak_4151b	D630036H23Rik (-411855)	Meox2 (-314504)
FL.mm9_peak_20672	Foxb1 (+127471)	Anxa2 (+179849)
FL.mm9_peak_18380	Hmx3 (-45740)	Acadsb (+86526)
FL.mm9_peak_1167	Rab3gap2 (-124571)	Mark1 (-80048)
FL.mm9_peak_11401a	Zfp770 (-236708)	Atpbd4 (+216710)
FL.mm9_peak_17256a	Rerg (+44052)	Pde6h (+171922)
FL.mm9_peak_1721	Bicc1 (+60692)	4930533K18Rik (+230339)
FL.mm9_peak_13794b	Ube2u (-153372)	Ror1 (+229697)
FL.mm9_peak_4345	Hif1a (-177093)	Prkch (+146014)
FL.mm9_peak_19979b	Irf2bp2 (-280414)	Tomm20 (+71973)
FL.mm9_peak_17169	Phc1 (-43336)	1700063H04Rik (-9179)
FL.mm9_peak_7272	Mpped1 (-43430)	Scube1 (-11572)
FL.mm9_peak_7879b	Drd3 (-59988)	Tigit (-38049)
FL.mm9_peak_5787	Rarb (+104362)	Top2b (+349326)
FL.mm9_peak_10276b	Fbxw4 (+31393)	Dpcd (+68304)
FL.mm9_peak_16835	Fbln2 (+86572)	Wnt7a (+112336)
FL.mm9_peak_11451	Meis2 (+177217)	BC052040 (+306114)
FL.mm9_peak_4296	Dact1 (-2182)
FL.mm9_peak_3443	Meox1 (-2729)
FL.mm9_peak_14875a	Hgf (-53534)	Cacna2d1 (+565325)
FL.mm9_peak_16524a	Snx10 (+184925)	Skap2 (+303723)
FL.mm9_peak_9033	Gm10093 (-39918)	Fez2 (-33516)
FL.mm9_peak_3561a	Kcnj2 (+666089)	Gm11678 (+699383)
FL.mm9_peak_9697	Dcc (-935496)	Mex3c (-286479)
FL.mm9_peak_9358b	Psd2 (-31216)	Cxxc5 (+103796)
FL.mm9_peak_16534	Skap2 (-141407)	Hoxa1 (+4361)
FL.mm9_peak_10918	Arhgap15 (+33400)
FL.mm9_peak_8583	Gm9874 (-331258)	Zfand3 (+149017)
FL.mm9_peak_8317a	Slc22a1 (-49501)	Igf2r (+44325)
FL.mm9_peak_18837	Zfp703 (-354415)	Thap1 (+464709)
FL.mm9_peak_19060	NONE
FL.mm9_peak_19132	Lzts1 (-54995)	Zfp930 (-30339)
FL.mm9_peak_4965	Sox4 (+289077)	Prl5a1 (+522152)
FL.mm9_peak_20351	Cadm1 (+3051)	Nxpe2 (+807590)
FL.mm9_peak_8818	Lrfn2 (-130174)	Unc5cl (+347304)
FL.mm9_peak_11904b	Eya2 (+77563)	Zmynd8 (+151818)
FL.mm9_peak_4683b	Ccdc85c (+34357)	Ccnk (+54690)
FL.mm9_peak_16885	Kbtbd8 (-226521)	Lrig1 (-191061)
FL.mm9_peak_5059	Rpp40 (+60806)	Cdyl (+185691)
FL.mm9_peak_5349	Zcchc6 (-300450)	Gas1 (+53768)
FL.mm9_peak_11311	Abtb2 (+15360)	Nat10 (+179600)
FL.mm9_peak_4996	Foxc1 (-95659)	Foxf2 (+85171)
FL.mm9_peak_5293a	H2afy (-23898)	Tifab (+19356)
FL.mm9_peak_12699	Mab21l2 (-119966)	Dclk2 (+252632)
FL.mm9_peak_1442a	Frk (+388312)	Amd2 (+840179)
FL.mm9_peak_6894	Trps1 (-433461)	Eif3h (+541979)
FL.mm9_peak_591b	Hdac4 (-189330)	Ndufa10 (+136137)
FL.mm9_peak_1199	Ush2a (-232622)	Esrrg (+32585)
FL.mm9_peak_18384a	Gm16477 (-211096)	Gpr26 (-188536)
FL.mm9_peak_8932	Efna5 (+145219)
FL.mm9_peak_8429	Gng13 (-81651)	Lmf1 (+56343)
FL.mm9_peak_17755	Nell1 (-19957)	Slc6a5 (+44761)
FL.mm9_peak_13969b	Tmem53 (+24486)	Rnf220 (+220615)
FL.mm9_peak_12990	Egf (+49818)	Elovl6 (+173118)
FL.mm9_peak_4153	D630036H23Rik (-449692)	Meox2 (-276667)
FL.mm9_peak_4926	Nrsn1 (+83086)	Dcdc2a (+130743)
FL.mm9_peak_861	Hmcn1 (-1701)
FL.mm9_peak_2539b	Bcl11a (+607965)
FL.mm9_peak_14169e	Matn1 (-10891)	Laptm5 (+20369)
FL.mm9_peak_12018	Kcng1 (-246428)	Nfatc2 (+62700)
FL.mm9_peak_14815	Fzd1 (+193697)	Gm9897 (+372152)
FL.mm9_peak_6548	Slitrk6 (+331698)
FL.mm9_peak_12634	Gria2 (-91234)	Glrb (+19635)
FL.mm9_peak_8381	Eci1 (-219)
FL.mm9_peak_20241a	Pknox2 (-63728)	Tmem218 (-61326)
FL.mm9_peak_16437b	Ptn (-79607)	1700111E14Rik (-46080)
FL.mm9_peak_7430	Prickle1 (+1341)	Pphln1 (+196200)
FL.mm9_peak_16563b	Hoxa9 (+861)
FL.mm9_peak_13713b	Acer2 (+24682)	Slc24a2 (+331399)
FL.mm9_peak_3985b	Mycn (-125149)	Ddx1 (+182150)
FL.mm9_peak_12643	Pdgfc (+112807)	Gm9989 (+775240)
FL.mm9_peak_9835c	Zadh2 (-2943)	Tshz1 (+1189)
FL.mm9_peak_5845d	1700112E06Rik (+29370)
FL.mm9_peak_17627	Tshz3 (+482562)	Zfp536 (+589282)
FL.mm9_peak_8267	Tfb1m (-90998)	Nox3 (+47550)
FL.mm9_peak_14890	Magi2 (-491)
FL.mm9_peak_14109b	Phc2 (-46691)	Tlr12 (-23485)
FL.mm9_peak_5892	1700112E06Rik (+630139)
FL.mm9_peak_10656a	Col5a1 (-113524)	Rxra (+95700)
FL.mm9_peak_18847a	Zfp703 (-287778)	Thap1 (+531346)
FL.mm9_peak_16488	Mpp6 (-208337)	Npy (+79194)
FL.mm9_peak_9222	Gata6 (-148435)	Mib1 (+178527)
FL.mm9_peak_4704	Degs2 (+16073)	Evl (+131513)
FL.mm9_peak_9211	Gm5819 (-359387)	Wac (+465493)
FL.mm9_peak_10911	Nr5a1 (-202867)	Nr6a1 (+12587)
FL.mm9_peak_16756	Cyp26b1 (+171450)	Dysf (+397799)
FL.mm9_peak_9843b	Zfp407 (+181915)	Zadh2 (+319431)
FL.mm9_peak_5121a	Jarid2 (-785822)	Cd83 (+159894)
FL.mm9_peak_8617	Pknox1 (+102)
FL.mm9_peak_6250	Prss55 (+36073)	Rp1l1 (+56904)
FL.mm9_peak_5922b	Kcnma1 (+807473)	1700112E06Rik (+976119)
FL.mm9_peak_13976	Tmem53 (+78976)	Rnf220 (+166125)
FL.mm9_peak_15331	Nup54 (-27743)	Scarb2 (+42646)
FL.mm9_peak_13269	Asph (-156738)	Gdf6 (-18472)
FL.mm9_peak_11671	Insm1 (+25692)	Ralgapa2 (+264391)
FL.mm9_peak_14146x	Tinagl1 (-33852)	Gm853 (+13747)
FL.mm9_peak_20652	Rora (-419034)	Vps13c (+394356)
FL.mm9_peak_5847a	1700112E06Rik (+71143)
FL.mm9_peak_3525	Helz (+25550)	Cacng1 (+143012)
FL.mm9_peak_20659	Narg2 (-552010)	Rora (+192110)
FL.mm9_peak_17823	Pgpep1l (-191828)	Arrdc4 (+293180)
FL.mm9_peak_2859	Hs3st3b1 (-101364)	Cox10 (+55812)
FL.mm9_peak_2215	4921513I03Rik (-252018)	Hmga2 (-37287)
FL.mm9_peak_3959	Nt5c1b (-307833)	Osr1 (+487769)
FL.mm9_peak_12911	Ntng1 (+244721)	Vav3 (+550134)
FL.mm9_peak_308	Erbb4 (+475355)
FL.mm9_peak_11281	Ext2 (+83746)	Alx4 (+96438)
FL.mm9_peak_2986	Srr (-148882)	Hic1 (+94689)
FL.mm9_peak_12517a	Mbnl1 (+152)
FL.mm9_peak_310a	Erbb4 (+320094)
FL.mm9_peak_18261	Cog7 (-34307)	Gga2 (+5204)
FL.mm9_peak_15122	Slit2 (-555477)
FL.mm9_peak_4972	Sox4 (+171301)	Prl5a1 (+639928)
FL.mm9_peak_1335a	Gm10335 (-471874)	Hivep2 (+84825)
FL.mm9_peak_1350	Txlnb (-68319)	Cited2 (+4709)
FL.mm9_peak_1249	Sertad4 (-6008)	Syt14 (+173957)
FL.mm9_peak_5793	Rarb (-140884)
FL.mm9_peak_21214b	Usp26 (-110303)	1700080O16Rik (+61236)
FL.mm9_peak_16636c	Ccser1 (+36388)
FL.mm9_peak_21330c	4933400A11Rik (-214731)
FL.mm9_peak_3136	Tbx2 (-32462)	Bcas3 (+446922)
FL.mm9_peak_20755	Col12a1 (+464814)	Cd109 (+638158)
FL.mm9_peak_19908	Cdh15 (-37202)	Acsf3 (+35259)
FL.mm9_peak_14153	Pum1 (-80222)	Nkain1 (+13309)
FL.mm9_peak_9028	Crim1 (-176431)
FL.mm9_peak_441	Nyap2 (-298992)	Dock10 (-19772)
FL.mm9_peak_6868	Eif3e (-105974)	Gm10373 (+88326)
FL.mm9_peak_5309	Trpc7 (+60591)	Smad5 (+132136)
FL.mm9_peak_13005	Agxt2l1 (-144268)	Col25a1 (+292289)
FL.mm9_peak_2086a	Mgat4c (-388158)
FL.mm9_peak_16005	Sh2b2 (-213694)	Cux1 (+108890)
FL.mm9_peak_14841a	Gm10108 (+238032)	Sema3d (+500584)
FL.mm9_peak_5895	1700112E06Rik (+649180)
FL.mm9_peak_19779	Fam92b (-272582)	Gse1 (-38818)
FL.mm9_peak_18728	Spaca7 (-17172)	A230072I06Rik (+277058)
FL.mm9_peak_13807	Gm10577 (+96118)	Cachd1 (+147903)
FL.mm9_peak_3113	Aatf (+100890)	Acaca (+220561)
FL.mm9_peak_5851a	1700112E06Rik (+93952)
FL.mm9_peak_2443d	C1d (+184762)	Etaa1 (+511519)
FL.mm9_peak_2129	Tmtc2 (+82945)
FL.mm9_peak_17844b	Nr2f2 (+255771)
FL.mm9_peak_12707	Mab21l2 (-240036)	Dclk2 (+132562)
FL.mm9_peak_16261	Sgce (-1592)	Peg10 (+1490)
FL.mm9_peak_4142b	Snx13 (+128962)	Ahr (+358887)
FL.mm9_peak_4544a	Flrt2 (+157906)	1700019M22Rik (+197090)
FL.mm9_peak_12577	Iqcj (-182679)	Mfsd1 (+126773)
FL.mm9_peak_2665	Pwwp2a (-47837)	Fabp6 (-32681)
FL.mm9_peak_5465	Pou5f2 (+78877)	Nr2f1 (+97967)
FL.mm9_peak_7886	Boc (+64216)	Wdr52 (+99855)
FL.mm9_peak_13313	Slc26a7 (+336461)	Runx1t1 (+541908)
FL.mm9_peak_10780	Slc25a25 (-63156)	Fam102a (-20781)
FL.mm9_peak_17981a	Sh3gl3 (-162347)	Bnc1 (-20196)
FL.mm9_peak_2327b	Sfi1 (+61208)
FL.mm9_peak_4625e	Dicer1 (+72139)	Gm10000 (+205325)
FL.mm9_peak_16301	Gm6578 (-624409)	Thsd7a (+15261)
FL.mm9_peak_20061	Chordc1 (-475068)	Gm5611 (+787154)
FL.mm9_peak_3321	Skap1 (-32104)	Hoxb1 (+66737)
FL.mm9_peak_9742	Skor2 (-240708)	Smad2 (+453202)
FL.mm9_peak_4037	Id2 (-176843)
FL.mm9_peak_2003	Mybpc1 (+60)
FL.mm9_peak_18893	Brf2 (+7238)	Gpr124 (+35553)
FL.mm9_peak_12809	Spag17 (-234826)	Tbx15 (+396831)
FL.mm9_peak_6727	Cdh18 (+68568)
FL.mm9_peak_5460a	Pou5f2 (-131313)	Fam172a (+182910)
FL.mm9_peak_10719	1700001O22Rik (+40766)	Cstad (+165901)
FL.mm9_peak_5871	1700112E06Rik (+269832)
FL.mm9_peak_18853a	Zfp703 (-207082)	Thap1 (+612042)
FL.mm9_peak_6610	Hs6st3 (+147662)	Oxgr1 (+756358)
FL.mm9_peak_6584	Gpc6 (+415316)	Dct (+711399)
FL.mm9_peak_2337a	Sfi1 (+49692)
FL.mm9_peak_9424	Commd10 (+104915)	Sema6a (+305053)
FL.mm9_peak_16326	St7 (+41015)	Wnt2 (+295538)
FL.mm9_peak_20529	Gm9869 (-232617)	Gm10655 (+301376)
FL.mm9_peak_7763	Fgf12 (+518728)	Ccdc50 (+537630)
FL.mm9_peak_10955	Epc2 (-170672)	Mbd5 (+34845)
FL.mm9_peak_10360	Bbip1 (-877)	Shoc2 (+143)
FL.mm9_peak_18788	Zmat4 (-7499)	Sfrp1 (+250657)
FL.mm9_peak_13775	E130114P18Rik (-272843)	Tm2d1 (+332415)
FL.mm9_peak_7455	Slc38a2 (-174216)	Slc38a4 (+182042)
FL.mm9_peak_1031	Pbx1 (-619781)	Nuf2 (+479786)
FL.mm9_peak_5909a	1700112E06Rik (+794394)	Kcnma1 (+989198)
FL.mm9_peak_15177	Klf3 (-459351)	Tbc1d1 (+184721)
FL.mm9_peak_2417	Tns3 (+140556)
FL.mm9_peak_13181	Zzz3 (+127304)	Ak5 (+144833)
FL.mm9_peak_1415	Themis (-356798)	Ptprk (+236742)
FL.mm9_peak_13140	Ttll7 (+760827)
FL.mm9_peak_8113	Adamts5 (-800670)	N6amt1 (-652390)
FL.mm9_peak_16357a	Lep (-205447)	Lrrc4 (-23026)
FL.mm9_peak_1428	Gm10275 (-37543)	Cenpw (+463707)
FL.mm9_peak_4176	Immp2l (-321500)	Dock4 (+256537)
FL.mm9_peak_17116	Zfp637 (-433696)	Rpl28-ps4 (-193510)
FL.mm9_peak_17839	Nr2f2 (+549464)
FL.mm9_peak_868b	Colgalt2 (+22812)	Rgl1 (+202575)
FL.mm9_peak_15488	C130026L21Rik (+224490)	Cryba4 (+446606)
FL.mm9_peak_12324	Gm10258 (-25503)	Actrt3 (+304489)
FL.mm9_peak_15689	Tbx3 (-95728)
FL.mm9_peak_7475	Pfkm (-70499)	Col2a1 (-17395)
FL.mm9_peak_16867b	Adamts9 (-467202)	Magi1 (+872628)
FL.mm9_peak_15244c	Spata18 (+131337)	Usp46 (+290499)
FL.mm9_peak_15584b	Fam222a (-30246)	Mvk (+93490)
FL.mm9_peak_11324	Eif3m (+52408)	Ccdc73 (+78348)
FL.mm9_peak_2108b	Gm4340 (+218644)
FL.mm9_peak_5732	Fgf10 (+7263)	Nnt (+687035)
FL.mm9_peak_21121	Exog (+33093)	Scn5a (+101000)
FL.mm9_peak_17127	Rpl28-ps4 (-352933)	Zfp637 (-274273)
FL.mm9_peak_178	Gpr45 (-48771)	Mrps9 (+132056)
FL.mm9_peak_6690	Tars (-130937)	Npr3 (+375079)
FL.mm9_peak_13146	Lphn2 (+758674)
FL.mm9_peak_148	Aff3 (-218104)	Lonrf2 (+78144)
FL.mm9_peak_12184	Gm10711 (-92721)	Cdh4 (+358757)
FL.mm9_peak_7566c	Hoxc4 (+26439)	Smug1 (+97118)
FL.mm9_peak_6959	Fam84b (-16836)	A1bg (+79354)
FL.mm9_peak_10974	Rnd3 (-259438)	Tas2r134 (-218962)
FL.mm9_peak_18873	Zfp703 (-37803)	Thap1 (+781321)
FL.mm9_peak_10209	Slit1 (+27248)	AI606181 (+123054)
FL.mm9_peak_9634	Lman1 (-73092)	Ccbe1 (+216109)
FL.mm9_peak_21242	Gm44 (+275890)	1700084M14Rik (+407879)
FL.mm9_peak_2099	Gm6763 (-417412)	Slc6a15 (+359010)
FL.mm9_peak_15320	Adamts3 (-279821)	Cox18 (+60817)
FL.mm9_peak_81	Gm597 (-910647)
FL.mm9_peak_5647	Cwc27 (+182058)	Adamts6 (+347022)
FL.mm9_peak_17830	Arrdc4 (-168610)
FL.mm9_peak_16680b	Atoh8 (+13049)	St3gal5 (+124915)
FL.mm9_peak_15035	Sorcs2 (+24845)	Psapl1 (+169258)
FL.mm9_peak_5842b	Zfp503 (-1853)
FL.mm9_peak_11005b	Galnt5 (-176991)	Gpd2 (+582596)
FL.mm9_peak_20697b	Polr2m (-27328)	Gcom1 (+79002)
FL.mm9_peak_8845	Tbc1d5 (+272982)	Plcl2 (+396782)
FL.mm9_peak_10376	Tcf7l2 (-175813)	Vti1a (+249721)
FL.mm9_peak_8239	Psmg1 (+142356)	Ets2 (+146529)
FL.mm9_peak_1016	Lmx1a (+199378)	Pbx1 (+542961)
FL.mm9_peak_3805	Cbx4 (-129115)	Tbc1d16 (+13163)
FL.mm9_peak_25	Xkr9 (+102527)	Eya1 (+538902)
FL.mm9_peak_14717	Arhgef16 (-46879)	Prdm16 (+289933)
FL.mm9_peak_2333c	Sfi1 (+56566)
FL.mm9_peak_4128	Twist1 (+10410)	Hdac9 (+560808)
FL.mm9_peak_10356	Dusp5 (+4125)	Nutf2-ps1 (+55834)
FL.mm9_peak_2270	Slc16a7 (-481321)	Lrig3 (-155935)
FL.mm9_peak_19661a	Adamts18 (+84506)	Syce1l (+120896)
FL.mm9_peak_17181	Nop2 (-30164)	Chd4 (+5738)
FL.mm9_peak_20595	Megf11 (-35825)	Dis3l (-8573)
FL.mm9_peak_3114	Aatf (+83727)	Acaca (+237724)
FL.mm9_peak_14109a	Phc2 (-46866)	Tlr12 (-23310)
FL.mm9_peak_133	Rev1 (-265725)	Aff3 (+144455)
FL.mm9_peak_3180	1700106J16Rik (+166540)	Msi2 (+305330)
FL.mm9_peak_8730	Runx2 (-400918)	Cdc5l (+218162)
FL.mm9_peak_20200	Ets1 (+409042)
FL.mm9_peak_11394	Grem1 (+182366)	Fmn1 (+248498)
FL.mm9_peak_12270	Agtr1b (-155743)
FL.mm9_peak_10026	Olfr1505 (+209480)	Tle4 (+469561)
FL.mm9_peak_6566	Gpc5 (+315288)
FL.mm9_peak_2279a	Lrig3 (+105420)	Xrcc6bp1 (+829732)
FL.mm9_peak_12695a	Mab21l2 (-2467)
FL.mm9_peak_6518	4930449E01Rik (-3490)
FL.mm9_peak_11683	Pax1 (+262307)	Foxa2 (+419668)
FL.mm9_peak_6912	Nov (+65202)	Enpp2 (+109057)
FL.mm9_peak_7749	Leprel1 (-255237)	Cldn1 (+10820)
FL.mm9_peak_14893c	Ptpn12 (-89042)	Gsap (-41314)
FL.mm9_peak_3013	Timm22 (+42841)	Abr (+59435)
FL.mm9_peak_2298	Stac3 (-78882)	R3hdm2 (+1711)
FL.mm9_peak_3733	Gm11733 (-29900)	Sept9 (+254807)
FL.mm9_peak_10450a	Emx2 (+234334)	Rab11fip2 (+251753)
FL.mm9_peak_13535a	Akap2 (-115398)	Gm20459 (+100938)
FL.mm9_peak_11370	Kcna4 (+799827)
FL.mm9_peak_14809	Gm9897 (+64862)	Fzd1 (+500987)
FL.mm9_peak_5277	Caml (+61)
FL.mm9_peak_5343	Zcchc6 (-184710)	Gas1 (+169508)
FL.mm9_peak_6812	Pop1 (+88990)	Nipal2 (+94412)
FL.mm9_peak_12798	Tbx15 (-78623)	Wars2 (+34069)
FL.mm9_peak_4264	Fscb (+714941)
FL.mm9_peak_11274a	Alx4 (-17470)	Gm10803 (+64346)
FL.mm9_peak_12378	Intu (-852421)	Gm9845 (-329441)
FL.mm9_peak_1389	Arg1 (+821)
FL.mm9_peak_21137	Eif1b (-132101)	Myrip (+56569)
FL.mm9_peak_13885d	Tmem59 (-38021)	Cdcp2 (+43487)
FL.mm9_peak_6923	Has2 (-163839)	Slc22a22 (+406783)
FL.mm9_peak_6825	Cox6c (+94940)	Vps13b (+471760)
FL.mm9_peak_8865	Plin5 (-2759)
FL.mm9_peak_5658	Zswim6 (+54649)	3830408C21Rik (+803566)
FL.mm9_peak_1671b	Reep3 (+269814)
FL.mm9_peak_17844c	Nr2f2 (+255329)
FL.mm9_peak_16557d	Hoxa5 (+565)
FL.mm9_peak_13822	Gm10304 (-437585)	Oma1 (+576855)
FL.mm9_peak_12918	Prmt6 (-881761)
FL.mm9_peak_14871	Cacna2d1 (+847)
FL.mm9_peak_12040	1700101G07Rik (-573297)	Zfp64 (-53512)
FL.mm9_peak_3122	Tbx2 (-423272)	Bcas3 (+56112)
FL.mm9_peak_16233	Medag (-89226)	Alox5ap (+48464)
FL.mm9_peak_16962a	Prok2 (-285421)	Rybp (+275628)
FL.mm9_peak_12388	Intu (-134873)
FL.mm9_peak_8598b	Glp1r (-9581)	Dnahc8 (+267932)
FL.mm9_peak_17019	Lrrn1 (-516672)	Crbn (-213039)
FL.mm9_peak_9251	Gm5160 (-379192)	Zfp521 (-71725)
FL.mm9_peak_1192	Esrrg (-579348)	Gpatch2 (+202957)
FL.mm9_peak_3731	Gm11733 (-53812)	Sept9 (+230895)
FL.mm9_peak_8974	Themis3 (-160701)	Ptprm (+598751)
FL.mm9_peak_5004	Foxc1 (+47418)	Gmds (+484550)
FL.mm9_peak_9002	Fam179a (+16130)	BC027072 (+50054)
FL.mm9_peak_1459	Lama4 (-624545)
FL.mm9_peak_1330	Utrn (+309030)	Gm9797 (+943482)
FL.mm9_peak_14313a	Wnt4 (-149551)	Zbtb40 (-79243)
FL.mm9_peak_13663	Mpdz (-711061)	Nfib (+351440)
FL.mm9_peak_12303	Mecom (-4814)
FL.mm9_peak_16315a	Mdfic (+460915)	Tfec (+716865)
FL.mm9_peak_1539	Pln (-241041)	Slc35f1 (+406112)
FL.mm9_peak_7443	Tmem117 (+174704)	Nell2 (+724670)
FL.mm9_peak_11434a	BC052040 (+16433)	Meis2 (+466898)
FL.mm9_peak_20579	Skor1 (-95136)	Map2k5 (+135736)
FL.mm9_peak_6848	Atp6v1c1 (-109803)	Azin1 (-32835)
FL.mm9_peak_13687	Bnc2 (+460349)	Ccdc171 (+689140)
FL.mm9_peak_528	D130058E05Rik (-2702)
FL.mm9_peak_10364b	Adra2a (+72730)	Gpam (+981539)
FL.mm9_peak_1003	Pou2f1 (-115307)	Dusp27 (+9913)
FL.mm9_peak_5745	Pxk (-58)
FL.mm9_peak_3841c	Bahcc1 (-45216)	Slc38a10 (-36385)
FL.mm9_peak_7621	Rbfox1 (-329172)
FL.mm9_peak_13969a	Tmem53 (+24262)	Rnf220 (+220839)
FL.mm9_peak_10460b	Rab11fip2 (-175929)	E330013P04Rik (-25396)
FL.mm9_peak_16580a	Tax1bp1 (+127145)	Jazf1 (+227757)
FL.mm9_peak_19588	Zfhx3 (-688118)	Psmd7 (-438044)
FL.mm9_peak_17916	St8sia2 (-358532)	Slco3a1 (+182400)
FL.mm9_peak_5365	Dapk1 (-370193)	Gas1 (-54389)
FL.mm9_peak_5845c	1700112E06Rik (+29198)
FL.mm9_peak_6735	9230109A22Rik (-60063)	Basp1 (+204542)
FL.mm9_peak_9552	Ctxn3 (-81930)	Prrc1 (+31823)
FL.mm9_peak_11752	a (-97219)	Eif2s2 (-23377)
FL.mm9_peak_12096b	Cbln4 (+308597)
FL.mm9_peak_997	Cd247 (+17780)	Pou2f1 (+196175)
FL.mm9_peak_19841	Zcchc14 (-2202)
FL.mm9_peak_19425a	Irx3 (+189068)	Fto (+299054)
FL.mm9_peak_20109b	Bmper (-185274)	Bbs9 (+562087)
FL.mm9_peak_4370	Gphn (-628422)	Fut8 (+359168)
FL.mm9_peak_8136	Tiam1 (-142339)	Sod1 (-103704)
FL.mm9_peak_8103	Atp5j (-316084)	App (+21994)
FL.mm9_peak_10068a	Trpm3 (-153397)	Tmem2 (+207380)
FL.mm9_peak_10853	Gapvd1 (+126798)	Mapkap1 (+196666)
FL.mm9_peak_12226	Pex2 (-805702)	1700008P02Rik (+238502)
FL.mm9_peak_9826	Tshz1 (+54542)
FL.mm9_peak_12463a	Lhfp (+60822)	Nhlrc3 (+360941)
FL.mm9_peak_237b	Hsfy2 (-328952)	Satb2 (+5455)
FL.mm9_peak_10208	Slit1 (+49519)	AI606181 (+100783)
FL.mm9_peak_6591a	Dct (+370753)	Gpc6 (+755962)
FL.mm9_peak_9534	Zfp608 (-780034)	Gramd3 (-630123)
FL.mm9_peak_5509	Tmem167 (-291265)	Vcan (-55349)
FL.mm9_peak_4333a	D830013O20Rik (+41877)	Slc38a6 (+80901)
FL.mm9_peak_13172	Rpsa-ps10 (-204881)
FL.mm9_peak_12787	Notch2 (-78431)	Sec22b (+33917)
FL.mm9_peak_849	Pla2g4a (+918620)
FL.mm9_peak_3148c	Tbx4 (+120101)	Brip1 (+184327)
FL.mm9_peak_13606	Trim32 (+291605)	Astn2 (+508020)
FL.mm9_peak_12382b	Intu (-647497)	Gm9845 (-534365)
FL.mm9_peak_10085	Pgm5 (+76339)	Tmem252 (+111508)
FL.mm9_peak_16865	Adamts9 (-447790)	Magi1 (+892040)
FL.mm9_peak_1095	Smyd3 (+431787)	Kif26b (+557122)
FL.mm9_peak_11590	Gpcpd1 (-74516)	1110034G24Rik (-34182)
FL.mm9_peak_16876	Slc25a26 (+92565)	Lrig1 (+107279)
FL.mm9_peak_12825	Fam46c (-192275)	Man1a2 (+3904)
FL.mm9_peak_8003	Htr1f (-409635)	Pou1f1 (-5602)
FL.mm9_peak_15841	Ncor2 (-10670)	Scarb1 (+151210)
FL.mm9_peak_15329	Rchy1 (+197366)	Parm1 (+248087)
FL.mm9_peak_11142	Hnrnpa3 (-619903)	Mtx2 (+213555)
FL.mm9_peak_4085	Myt1l (-477416)	Tssc1 (+299140)
FL.mm9_peak_5911a	1700112E06Rik (+798138)	Kcnma1 (+985454)
FL.mm9_peak_11300	Commd9 (+113142)	Ldlrad3 (+186990)
FL.mm9_peak_19394	Gm5356 (-183852)	Tox3 (+976931)
FL.mm9_peak_6529a	Trim52 (+153699)
FL.mm9_peak_21078	Tgfbr2 (-782289)	Rbms3 (+294909)
FL.mm9_peak_2522	Papolg (-166677)	A830031A19Rik (+13124)
FL.mm9_peak_4973	Sox4 (+166504)	Prl5a1 (+644725)
FL.mm9_peak_11284	Ext2 (+42561)	Alx4 (+137623)
FL.mm9_peak_270	Pard3b (+13007)
FL.mm9_peak_12582b	Il12a (-593424)	Schip1 (+32278)
FL.mm9_peak_2842b	Tekt3 (-40193)	Cdrt4 (+70268)
FL.mm9_peak_972	Gorab (-267226)	Mettl11b (+54365)
FL.mm9_peak_9526	Gramd3 (-776245)	Zfp608 (-633912)
FL.mm9_peak_17351	Ncr1 (+4389)	Gp6 (+55631)
FL.mm9_peak_10182	Tnks2 (-626)
FL.mm9_peak_4213a	Egln3 (+333939)	Npas3 (+621244)
FL.mm9_peak_18450	Mki67 (-926504)	Mgmt (-251728)
FL.mm9_peak_9503a	Zfp608 (+6170)
FL.mm9_peak_5022	Gmds (+257885)	Foxc1 (+274083)
FL.mm9_peak_1708	Ccdc6 (-171682)	Ank3 (+391217)
FL.mm9_peak_4209	Npas3 (+389407)	Egln3 (+565776)
FL.mm9_peak_6888	Trps1 (+139750)
FL.mm9_peak_10508	Itga8 (+241478)	Ankrd16 (+281951)
FL.mm9_peak_10227	Loxl4 (-109848)	Pyroxd2 (+30114)
FL.mm9_peak_833	Crb1 (+168718)	Dennd1b (+240602)
FL.mm9_peak_16882	Lrig1 (+21602)	Slc25a26 (+178242)
FL.mm9_peak_13934a	Gm12830 (-344267)	Trabd2b (+70731)
FL.mm9_peak_13266	Clvs1 (+21880)	Asph (+377965)
FL.mm9_peak_18858	Zfp703 (-168400)	Thap1 (+650724)
FL.mm9_peak_14517	Agtrap (-26080)	Draxin (+16587)
FL.mm9_peak_20824	Tbx18 (-337745)	Nt5e (-258607)
FL.mm9_peak_7854	Gsk3b (-124800)	Gpr156 (+47705)
FL.mm9_peak_18857	Zfp703 (-168835)	Thap1 (+650289)
FL.mm9_peak_10893	Crb2 (+195707)	Dennd1a (+315419)
FL.mm9_peak_15049	Crmp1 (+2448)	Evc (+92366)
FL.mm9_peak_12742	Adar (-139300)	Kcnn3 (+71284)
FL.mm9_peak_20153b	Ntm (+158877)
FL.mm9_peak_15295b	Lphn3 (-185188)
FL.mm9_peak_8922	Nudt12 (-559124)
FL.mm9_peak_5783a	Top2b (+157710)	Rarb (+295978)
FL.mm9_peak_9644	Pmaip1 (-142797)	Ccbe1 (-23969)
FL.mm9_peak_4335b	D830013O20Rik (-51080)	Tmem30b (+85758)
FL.mm9_peak_7651	Txndc11 (+1220)	Snn (+67132)
FL.mm9_peak_13810	Gm10577 (+21868)	Cachd1 (+222153)
FL.mm9_peak_185a	Col3a1 (-462135)	Gulp1 (+297892)
FL.mm9_peak_14905	Klhl7 (+599)
FL.mm9_peak_20645	Tpm1 (-142994)	Tln2 (+367442)
FL.mm9_peak_20909	Ppp2r3a (-482588)	9630041A04Rik (-204061)
FL.mm9_peak_16966b	Prok2 (-330051)	Rybp (+230998)
FL.mm9_peak_13303	Runx1t1 (-132014)
FL.mm9_peak_10323	Ccdc147 (-4989)
FL.mm9_peak_10533	Skida1 (+223)
FL.mm9_peak_2517	Wdpcp (+147741)	Otx1 (+281639)
FL.mm9_peak_15226a	Atp8a1 (+69153)	Shisa3 (+170396)
FL.mm9_peak_8936	Efna5 (-69144)	Efna5 (+205466)
FL.mm9_peak_7983	Epha3 (+411766)	Pros1 (+598085)
FL.mm9_peak_6317	R3hcc1 (+31661)	Loxl2 (+76913)
FL.mm9_peak_1669a	Reep3 (+548828)
FL.mm9_peak_15235	Slain2 (-27908)	Tec (-18265)
FL.mm9_peak_14503	Gm13247 (-17871)	Gm13251 (+35133)
[truncated: 3,805 more rows]
