# Supplementary material for: Control of mouse limb initiation and antero-posterior patterning by Meis transcription factors
Source: Nat Commun. 2021 May 25;12:3086. doi: 10.1038/s41467-021-23373-9 (PMC8149412; doi:10.1038/s41467-021-23373-9)
Supplement: Supplementary file 6 — Supplementary Data 4 [file 41467_2021_23373_MOESM6_ESM.xlsx]

## Sheet: MeisFLxTBX5
Supplementary Data 4. Set of ChIPseq peaks common to to Meis (FL) and Tbx5
chr9	87960398	87960599
chr5	13007222	13007423
chr8	27783630	27783831
chr10	120158030	120158231
chr8	27788157	27788358
chr9	87963769	87963970
chr11	85829890	85830091
chr14	115806744	115806945
chr2	59382395	59382596
chr2	114698133	114698334
chr18	49351141	49351342
chr7	122810589	122810790
chr13	90420599	90420800
chr3	66739440	66739641
chr10	98764776	98764977
chr12	8896107	8896308
chr2	59460702	59460903
chr9	32660141	32660342
chr14	22042706	22042907
chr10	98761542	98761743
chr2	59400994	59401195
chr2	74386447	74386648
chr18	49354217	49354418
chr5	65001970	65002171
chr10	119950665	119950866
chr11	24563889	24564090
chr6	36840383	36840584
chr2	59526572	59526773
chr4	97253702	97253903
chr2	166238030	166238231
chr9	69500007	69500208
chr3	52913005	52913206
chr6	50934619	50934820
chr13	32091214	32091415
chr5	12998536	12998737
chr6	30541939	30542140
chr13	60541959	60542160
chr15	103120014	103120215
chr6	4698698	4698899
chr8	130080875	130081076
chr14	22910716	22910917
chr14	118762579	118762780
chr19	55640422	55640623
chr14	22127691	22127892
chr14	22910206	22910407
chr17	84673743	84673944
chr6	52917786	52917987
chr15	58813496	58813697
chr3	29985302	29985503
chr14	24343198	24343399
chr3	30119868	30120069
chr14	23174588	23174789
chr2	80236295	80236496
chr2	115469558	115469759
chr11	111593444	111593645
chr15	103132840	103133041
chr2	34222673	34222874
chr2	34228136	34228337
chr13	32112953	32113154
chr2	74158967	74159168
chr5	38309272	38309473
chr7	107869250	107869451
chr8	70606202	70606403
chr9	118772125	118772326
chr15	103126297	103126498
chr12	80915398	80915599
chr14	23408719	23408920
chr16	96157242	96157443
chr12	74626343	74626544
chr14	22994141	22994342
chr4	120489645	120489846
chr13	51354551	51354752
chr18	55111669	55111870
chr2	115063244	115063445
chr3	37886133	37886334
chr6	36846820	36847021
chr8	27943940	27944141
chr13	44040212	44040413
chr14	23397268	23397469
chr2	34459273	34459474
chr5	74757670	74757871
chr8	28033629	28033830
chr2	154285812	154286013
chr1	76862442	76862643
chr16	73120945	73121146
chr5	142227707	142227908
chr7	149733858	149734059
chr14	23259408	23259609
chr16	73964673	73964874
chr17	28297406	28297607
chr1	141090671	141090872
chr19	4240364	4240565
chr15	93424876	93425077
chr17	28298594	28298795
chr18	55293403	55293604
chr2	74685561	74685762
chr10	23169948	23170149
chr18	55783852	55784053
chr2	80237101	80237302
chr1	171168953	171169154
chr3	99769953	99770154
chr6	51126871	51127072
chr14	22937750	22937951
chr14	23035056	23035257
chr14	68251139	68251340
chr1	165391473	165391674
chr3	86472122	86472323
chr4	114150137	114150338
chr8	26453796	26453997
chr9	97003003	97003204
chr1	165304547	165304748
chr3	66742568	66742769
chr18	35140534	35140735
chr3	147275793	147275994
chr18	55138213	55138414
chr19	45345535	45345736
chr2	74877255	74877456
chr2	139434822	139435023
chr11	96193968	96194169
chr1	93628413	93628614
chr16	95810623	95810824
chr6	5032229	5032430
chr7	103934402	103934603
chr8	27915913	27916114
chr15	93738124	93738325
chr5	13439530	13439731
chr6	134459931	134460132
chr8	27945772	27945973
chr14	22999661	22999862
chr6	4507234	4507435
chr6	36847763	36847964
chr8	45794148	45794349
chr11	18658620	18658821
chr11	84226019	84226220
chr16	56029820	56030021
chr2	49136168	49136369
chr2	106415330	106415531
chr6	36827481	36827682
chr9	54915448	54915649
chr1	163914317	163914518
chr19	56161117	56161318
chr19	56174293	56174494
chr5	75224127	75224328
chr5	151476086	151476287
chr2	106415962	106416163
chr3	66743646	66743847
chr8	28024680	28024881
chr11	64448390	64448591
chr14	22723114	22723315
chr14	23396572	23396773
chr17	84289286	84289487
chr2	74976426	74976627
chr14	122885741	122885942
chr17	81286646	81286847
chr18	66236038	66236239
chr2	75353968	75354169
chr6	52115114	52115315
chr11	116059964	116060165
chr6	52111092	52111293
chr6	52114409	52114610
chr8	27637065	27637266
chr8	59394212	59394413
chr16	73754786	73754987
chr18	54537896	54538097
chr2	75278012	75278213
chr1	62421082	62421283
chr18	55923063	55923264
chr2	26054139	26054340
chr6	4673345	4673546
chr10	29456425	29456626
chr14	23410526	23410727
chr15	36915466	36915667
chr10	29445219	29445420
chr12	80491008	80491209
chr14	22685466	22685667
chr14	56541453	56541654
chr17	27344006	27344207
chr18	56050933	56051134
chr19	14641314	14641515
chr18	55188299	55188500
chr2	37923416	37923617
chr7	6697309	6697510
chr9	36815725	36815926
chr12	74468712	74468913
chr13	91570989	91571190
chr14	106320239	106320440
chr3	53093818	53094019
chr3	68257781	68257982
chr8	6380818	6381019
chr11	19571094	19571295
chr11	98830024	98830225
chr12	37519078	37519279
chr13	26839179	26839380
chr18	34539903	34540104
chr19	14964808	14965009
chr3	66204987	66205188
chr8	27800255	27800456
chr8	82615548	82615749
chr18	66235306	66235507
chr19	14965301	14965502
chr19	55672319	55672520
chr3	30319474	30319675
chr3	79807501	79807702
chr8	59394886	59395087
chr9	87827099	87827300
chr11	79107532	79107733
chr11	96282897	96283098
chr12	74595853	74596054
chr18	55143611	55143812
chr3	66543588	66543789
chr3	99470043	99470244
chr10	23430897	23431098
chr8	28071824	28072025
chr10	122323808	122324009
chr11	106649483	106649684
chr12	37517562	37517763
chr12	37518178	37518379
chr12	37520422	37520623
chr1	76902565	76902766
chr14	47224873	47225074
chr14	68003159	68003360
chr18	55131768	55131969
chr2	73815150	73815351
chr2	169528298	169528499
chr4	100108619	100108820
chr5	16005788	16005989
chr6	5049319	5049520
chr6	52116467	52116668
chr7	122789302	122789503
chr7	143598223	143598424
chr11	24053159	24053360
chr11	111599848	111600049
chr12	13205073	13205274
chr13	32062963	32063164
chr18	14202858	14203059
chr6	16094702	16094903
chr10	29999845	30000046
chr8	94476972	94477173
chr9	36836255	36836456
chr15	62879211	62879412
chr16	74506495	74506696
chr2	74768823	74769024
chr3	66548159	66548360
chr3	86179301	86179502
chr5	13144839	13145040
chr6	84360189	84360390
chr8	27704674	27704875
chr13	53388447	53388648
chr14	68002538	68002739
chr16	30068604	30068805
chr2	74552543	74552744
chr2	115039046	115039247
chr6	94841102	94841303
chr9	36837961	36838162
chr12	105862521	105862722
chr13	57932199	57932400
chr14	23529532	23529733
chr16	94060241	94060442
chr2	6100086	6100287
chr3	55612060	55612261
chr3	99553678	99553879
chr3	141212944	141213145
chr1	38569845	38570046
chr13	99136008	99136209
chr17	83556133	83556334
chr3	133853187	133853388
chr6	134455011	134455212
chr6	144261199	144261400
chr2	115405360	115405561
chr3	86565421	86565622
chr3	97738881	97739082
chr17	84302042	84302243
chr2	18743422	18743623
chr2	73821273	73821474
chr11	85550760	85550961
chr12	37999310	37999511
chr12	96035165	96035366
chr14	23527604	23527805
chr14	29066262	29066463
chr18	83805023	83805224
chr2	75907311	75907512
chr2	93465313	93465514
chr2	115152851	115153052
chr2	141626239	141626440
chr3	141901401	141901602
chr4	83998748	83998949
chr13	32304959	32305160
chr1	165630787	165630988
chr2	74489241	74489442
chr3	99467933	99468134
chr1	36748135	36748336
chr7	77641886	77642087
chr3	29965215	29965416
chr6	6736233	6736434
chr10	44699355	44699556
chr8	83134432	83134633
chr10	67807882	67808083
chr13	32147305	32147506
chr18	36015292	36015493
chr2	59104635	59104836
chr2	141505014	141505215
chr4	138802455	138802656
chr10	23431879	23432080
chr8	27889713	27889914
chr8	130333684	130333885
chr11	68437190	68437391
chr14	22711079	22711280
chr3	104843003	104843204
chr1	187555137	187555338
chr5	132251335	132251536
chr6	30567116	30567317
chr6	51123186	51123387
chr8	59449190	59449391
chr8	59813086	59813287
chr9	64416400	64416601
chr11	69529614	69529815
chr11	85222659	85222860
chr12	74456980	74457181
chr13	103315857	103316058
chr14	22987452	22987653
chr2	115691826	115692027
chr6	144248073	144248274
chr14	23814424	23814625
chr14	100752346	100752547
chr5	68038294	68038495
chr6	98963668	98963869
chr7	143834450	143834651
chr10	116402422	116402623
chr11	64768606	64768807
chr16	30721010	30721211
chr16	45763327	45763528
chr17	15636674	15636875
chr19	43827858	43828059
chr2	115694861	115695062
chr6	15361177	15361378
chr6	100354267	100354468
chr1	38567940	38568141
chr8	110351733	110351934
chr12	5172300	5172501
chr13	77067280	77067481
chr14	27882552	27882753
chr14	115254669	115254870
chr18	55709546	55709747
chr3	99128060	99128261
chr4	154105538	154105739
chr6	52176194	52176395
chr6	53613396	53613597
chr7	103680956	103681157
chr7	144490040	144490241
chr13	31945435	31945636
chr13	60094467	60094668
chr2	93569735	93569936
chr5	136879449	136879650
chr7	103968942	103969143
chr12	58060190	58060391
chr15	34514005	34514206
chr16	29735078	29735279
chr16	44616593	44616794
chr19	56179588	56179789
chr2	134861873	134862074
chr1	189451427	189451628
chr6	30572056	30572257
chr7	103816194	103816395
chr13	56702468	56702669
chr1	137556460	137556661
chr1	157451968	157452169
chr2	110220145	110220346
chr2	168459100	168459301
chr4	32262904	32263105
chr4	45523213	45523414
chr6	36792519	36792720
chr7	105933035	105933236
chr7	142969091	142969292
chr9	35229479	35229680
chr9	60830502	60830703
chr11	96293227	96293428
chr1	14136152	14136353
chr1	76076856	76077057
chr16	77969621	77969822
chr2	75351027	75351228
chr2	106495260	106495461
chr4	117331489	117331690
chr4	148364482	148364683
chr7	76075828	76076029
chr10	44219755	44219956
chr8	64309701	64309902
chr10	96007960	96008161
chr11	96180575	96180776
chr13	25703943	25704144
chr15	34512627	34512828
chr16	74505998	74506199
chr2	37841299	37841500
chr2	75788827	75789028
chr7	106105745	106105946
chr9	32888686	32888887
chr9	59930042	59930243
chr12	41198355	41198556
chr1	73471712	73471913
chr13	15435473	15435674
chr13	51410057	51410258
chr18	49377300	49377501
chr9	22619453	22619654
chr9	35243282	35243483
chr12	3670165	3670366
chr12	13107920	13108121
chr13	63346642	63346843
chr16	94378922	94379123
chr18	54281404	54281605
chr19	59712293	59712494
chr2	4203871	4204072
chr2	49860714	49860915
chr7	143250511	143250712
chr8	27918865	27919066
chr8	59353782	59353983
chr10	84380081	84380282
chr10	120303565	120303766
chr11	96269003	96269204
chr14	34470683	34470884
chr1	16219759	16219960
chr15	103135760	103135961
chr16	31535364	31535565
chr17	84294919	84295120
chr18	38643225	38643426
chr18	78435174	78435375
chr2	75036859	75037060
chr3	66339739	66339940
chr3	105701851	105702052
chr4	149900479	149900680
chr6	51630583	51630784
chr6	51796915	51797116
chr6	99140033	99140234
chr1	38688709	38688910
chr7	78053871	78054072
chr8	59441433	59441634
chr11	64766575	64766776
chr14	105984112	105984313
chr15	100122152	100122353
chr1	138415726	138415927
chr1	140659602	140659803
chr18	54502062	54502263
chr1	158682103	158682304
chr1	171284217	171284418
chr3	99251192	99251393
chr4	97775436	97775637
chr4	117328268	117328469
chr7	79883308	79883509
chr16	93263610	93263811
chr19	59498326	59498527
chr1	165804356	165804557
chr6	30554320	30554521
chr7	77795026	77795227
chr7	123127717	123127918
chr10	45613759	45613960
chr7	143401149	143401350
chr12	105844332	105844533
chr14	23416969	23417170
chr14	68007851	68008052
chr16	52134763	52134964
chr2	106381281	106381482
chr3	129939140	129939341
chr3	148846976	148847177
chr5	12883758	12883959
chr6	50956032	50956233
chr6	84256629	84256830
chr6	99963945	99964146
chr7	77778477	77778678
chr7	119968893	119969094
chr7	123040715	123040916
chr11	85651177	85651378
chr12	41429088	41429289
chr14	22934336	22934537
chr14	23515216	23515417
chr15	102845006	102845207
chr16	56396754	56396955
chr17	84443923	84444124
chr2	137219224	137219425
chr3	130570260	130570461
chr9	87719595	87719796
chr11	78544479	78544680
chr1	14652985	14653186
chr13	108625468	108625669
chr14	29264045	29264246
chr15	32583893	32584094
chr18	54763952	54764153
chr19	45703259	45703460
chr2	116798042	116798243
chr3	130006644	130006845
chr4	81799647	81799848
chr8	94472621	94472822
chr13	40833633	40833834
chr16	77445342	77445543
chr17	12983611	12983812
chr17	83578605	83578806
chr18	55929717	55929918
chr2	105083547	105083748
chr4	128319100	128319301
chr7	149745718	149745919
chr8	7987426	7987627
chr18	54773510	54773711
chr1	165116053	165116254
chr2	50871497	50871698
chr3	99451333	99451534
chr4	12555883	12556084
chr6	52787589	52787790
chr9	35134389	35134590
chr9	60983279	60983480
chr10	117020947	117021148
chr10	120181702	120181903
chr12	13073776	13073977
chr12	13202354	13202555
chr12	74456425	74456626
chr13	119524590	119524791
chr14	22888487	22888688
chr14	97795729	97795930
chr14	118080568	118080769
chr16	93272496	93272697
chr18	57564933	57565134
chr18	84520332	84520533
chr1	24203090	24203291
chr2	106694963	106695164
chr5	74863556	74863757
chr5	120062652	120062853
chr6	61137506	61137707
chr7	152127291	152127492
chr9	28607862	28608063
chr11	18844968	18845169
chr12	95428913	95429114
chr13	60369083	60369284
chr13	108292131	108292332
chr16	86719747	86719948
chr2	93456280	93456481
chr5	118830762	118830963
chr10	24781463	24781664
chr6	52167337	52167538
chr10	44949859	44950060
chr8	27880958	27881159
chr9	35126360	35126561
chr9	100774495	100774696
chr12	91432410	91432611
chr13	78763022	78763223
chr14	63834079	63834280
chr17	31569901	31570102
chr17	86247080	86247281
chr18	54278693	54278894
chr2	166007844	166008045
chr1	181404194	181404395
chr4	100119943	100120144
chr5	128894062	128894263
chr6	34591164	34591365
chr6	143172617	143172818
chr1	38814693	38814894
chr9	87347433	87347634
chr13	4118912	4119113
chr13	98657576	98657777
chr14	29640514	29640715
chr14	69545989	69546190
chr2	60624584	60624785
chr3	30127201	30127402
chr1	187658140	187658341
chr10	7933811	7934012
chr5	74173927	74174128
chr6	30504239	30504440
chr8	94237854	94238055
chr9	68783632	68783833
chr10	116134822	116135023
chr13	90476475	90476676
chr14	22932922	22933123
chr14	23834914	23835115
chr14	35577278	35577479
chr2	101839529	101839730
chr3	37833908	37834109
chr6	7782875	7783076
chr11	96187324	96187525
chr14	22868168	22868369
chr14	115255660	115255861
chr1	137637662	137637863
chr17	17575870	17576071
chr18	55613271	55613472
chr2	16695537	16695738
chr2	34447218	34447419
chr2	37827235	37827436
chr2	104885662	104885863
chr2	168460519	168460720
chr4	124649611	124649812
chr4	124734256	124734457
chr7	143581800	143582001
chr9	61159493	61159694
chr11	35248717	35248918
chr17	63085386	63085587
chr17	68559982	68560183
chr17	83538131	83538332
chr18	4137659	4137860
chr19	14407577	14407778
chr19	54018902	54019103
chr1	165600898	165601099
chr3	37455817	37456018
chr1	182477950	182478151
chr4	105321905	105322106
chr5	45390363	45390564
chr6	21984038	21984239
chr7	75600414	75600615
chr8	129720877	129721078
chr11	24102879	24103080
chr13	28879097	28879298
chr16	55152042	55152243
chr1	140281836	140282037
chr2	106313702	106313903
chr1	180850341	180850542
chr3	99454441	99454642
chr3	99513600	99513801
chr1	181168914	181169115
chr3	141875878	141876079
chr4	57751539	57751740
chr10	25946675	25946876
chr6	84052037	84052238
chr6	143946176	143946377
chr7	89157490	89157691
chr9	35132165	35132366
chr9	61218185	61218386
chr11	34725712	34725913
chr11	63113885	63114086
chr12	27338689	27338890
chr1	77137589	77137790
chr5	111999917	112000118
chr7	123048195	123048396
chr7	138969954	138970155
chr8	27978842	27979043
chr9	54631885	54632086
chr10	116988582	116988783
chr12	86539105	86539306
chr1	140615948	140616149
chr4	32450786	32450987
chr4	150199793	150199994
chr7	103800637	103800838
chr8	27858515	27858716
chr8	59462835	59463036
chr9	63089929	63090130
chr11	45088720	45088921
chr13	53297121	53297322
chr1	140989491	140989692
chr17	83622179	83622380
chr2	172500675	172500876
chr5	93213192	93213393
chr5	132061591	132061792
chr5	143583373	143583574
chr7	72658460	72658661
chr7	144400475	144400676
chr8	27337157	27337358
chr8	28217364	28217565
chr8	63652721	63652922
chr8	110127352	110127553
chr8	110498382	110498583
chr1	71884404	71884605
chr12	105917491	105917692
chr1	181239695	181239896
chr4	8785054	8785255
chr5	13360726	13360927
chr7	79614762	79614963
chr7	136822000	136822201
chr9	88109683	88109884
chr14	104221997	104222198
chr15	56689703	56689904
chr16	50525510	50525711
chr18	13723706	13723907
chr18	84236722	84236923
chr2	114263884	114264085
chr3	153285407	153285608
chr5	16002278	16002479
chr13	60370725	60370926
chr15	50497608	50497809
chr17	63186123	63186324
chr18	83088806	83089007
chr19	36907948	36908149
chr2	50199083	50199284
chr2	75797328	75797529
chr1	181888712	181888913
chr4	109541591	109541792
chr5	13358857	13359058
chr6	51721605	51721806
chr8	28012143	28012344
chr10	119870348	119870549
chr11	64713358	64713559
chr12	38267699	38267900
chr13	110103007	110103208
chr15	10567155	10567356
chr15	25138887	25139088
chr15	50496458	50496659
chr19	28426226	28426427
chr2	75840996	75841197
chr1	181108230	181108431
chr3	130116175	130116376
chr4	58683593	58683794
chr6	52140932	52141133
chr6	84817085	84817286
chr6	93341162	93341363
chr10	125530575	125530776
chr12	86428994	86429195
chr12	95429416	95429617
chr13	28860366	28860567
chr18	38257800	38258001
chr18	58778321	58778522
chr1	168161942	168162143
chr3	66874742	66874943
chr3	138736889	138737090
chr6	52103786	52103987
chr9	30618523	30618724
chr9	63141733	63141934
chr11	18957461	18957662
chr11	64782603	64782804
chr12	105914871	105915072
chr13	39312416	39312617
chr13	98698149	98698350
chr14	23578547	23578748
chr14	67891044	67891245
chr2	18735577	18735778
chr4	150390145	150390346
chr5	149161185	149161386
chr9	96881279	96881480
chr13	28860834	28861035
chr13	44122103	44122304
chr17	46754523	46754724
chr2	74352184	74352385
chr2	113338296	113338497
chr3	80641684	80641885
chr1	189242280	189242481
chr4	107133149	107133350
chr4	148951476	148951677
chr5	136886962	136887163
chr7	143580975	143581176
chr8	112217177	112217378
chr9	96863283	96863484
chr11	85613487	85613688
chr11	96213073	96213274
chr13	98368994	98369195
chr14	122773595	122773796
chr15	102863219	102863420
chr18	61085556	61085757
chr19	37981516	37981717
chr19	60410563	60410764
chr2	13612156	13612357
chr2	44857258	44857459
chr2	171559895	171560096
chr3	30412961	30413162
chr4	12702864	12703065
chr5	45673888	45674089
chr7	139640302	139640503
chr11	51282827	51283028
chr11	64298853	64299054
chr1	61363117	61363318
chr11	111823238	111823439
chr12	28250771	28250972
chr12	86537495	86537696
chr17	12918098	12918299
chr18	84098261	84098462
chr19	14851796	14851997
chr2	168444025	168444226
chr3	30194285	30194486
chr3	146781100	146781301
chr4	13407221	13407422
chr5	111965068	111965269
chr5	132057379	132057580
chr6	4796818	4797019
chr6	99834859	99835060
chr7	119901413	119901614
chr7	143194025	143194226
chr8	110551436	110551637
chr9	48566102	48566303
chr11	111690050	111690251
chr12	28565466	28565667
chr12	28566562	28566763
chr12	105875214	105875415
chr1	88196827	88197028
chr19	15415312	15415513
chr19	56292196	56292397
chr2	28279717	28279918
chr2	114865642	114865843
chr3	65008352	65008553
chr7	136822761	136822962
chr8	48165556	48165757
chr9	55655307	55655508
chr9	71089735	71089936
chr1	61168980	61169181
chr12	55722163	55722364
chr12	71729180	71729381
chr12	81331145	81331346
chr15	96831428	96831629
chr2	37828102	37828303
chr2	45082944	45083145
chr3	49646277	49646478
chr3	65458822	65459023
chr3	127446613	127446814
chr6	52440884	52441085
chr8	92031532	92031733
chr9	29611849	29612050
chr9	88116618	88116819
chr1	61169711	61169912
chr12	37853122	37853323
chr12	70005534	70005735
chr12	74911396	74911597
chr12	78584382	78584583
chr1	14832467	14832668
chr16	24348345	24348546
chr17	66766361	66766562
chr18	49871244	49871445
chr3	49898736	49898937
chr3	100515597	100515798
chr4	31270793	31270994
chr5	127720218	127720419
chr10	23113619	23113820
chr5	149740114	149740315
chr6	16744344	16744545
chr6	52122585	52122786
chr1	61362596	61362797
chr12	9345883	9346084
chr12	57542149	57542350
chr13	117279689	117279890
chr14	23467017	23467218
chr14	68187645	68187846
chr1	92640682	92640883
chr17	63358203	63358404
chr2	17970355	17970556
chr3	40382259	40382460
chr3	86624340	86624541
chr3	146780603	146780804
chr5	132331239	132331440
chr7	79652866	79653067
chr7	103809362	103809563
chr1	38817301	38817502
chr8	130255793	130255994
chr12	58099508	58099709
chr14	29017036	29017237
chr15	31810328	31810529
chr16	29743038	29743239
chr17	46066702	46066903
chr3	53147831	53148032
chr3	130440616	130440817
chr4	107263788	107263989
chr5	99595066	99595267
chr5	99807126	99807327
chr7	26615209	26615410
chr7	137151413	137151614
chr8	27495379	27495580
chr8	94216282	94216483
chr9	47036923	47037124
chr13	114670398	114670599
chr14	23468914	23469115
chr15	35678270	35678471
chr15	83496001	83496202
chr17	30291102	30291303
chr18	4136822	4137023
chr2	116929392	116929593
chr5	132173094	132173295
chr6	53604453	53604654
chr7	144144368	144144569
chr9	71824005	71824206
chr11	112374038	112374239
chr13	60109092	60109293
chr13	114492133	114492334
chr14	23470545	23470746
chr14	65374019	65374220
chr15	26857734	26857935
chr16	44630144	44630345
chr17	17623571	17623772
chr17	63051403	63051604
chr2	49503989	49504190
chr2	74576714	74576915
chr2	114266734	114266935
chr1	171176977	171177178
chr4	147878669	147878870
chr6	94021749	94021950
chr8	110389947	110390148
chr8	110552294	110552495
chr11	64694247	64694448
chr12	13056628	13056829
chr13	44086169	44086370
chr1	14837636	14837837
chr14	29088085	29088286
chr15	25392382	25392583
chr16	55143157	55143358
chr18	8966931	8967132
chr18	84933132	84933333
chr2	30702404	30702605
chr2	74103033	74103234
chr3	52860419	52860620
chr3	147623376	147623577
chr4	44655017	44655218
chr7	77814097	77814298
chr7	144399537	144399738
chr9	41544350	41544551
chr9	48631157	48631358
chr12	45937294	45937495
chr13	89937312	89937513
chr14	76681830	76682031
chr14	120502183	120502384
chr15	83496922	83497123
chr15	92452624	92452825
chr18	16187467	16187668
chr3	37806067	37806268
chr1	188259288	188259489
chr5	45313713	45313914
chr6	52126999	52127200
chr8	27373114	27373315
chr8	110550367	110550568
chr9	87452979	87453180
chr11	9045802	9046003
chr11	44737744	44737945
chr1	91885555	91885756
chr14	63874583	63874784
chr14	77088076	77088277
chr15	32401160	32401361
chr16	96070252	96070453
chr17	46111473	46111674
chr18	34212582	34212783
chr19	58765794	58765995
chr2	75153519	75153720
chr1	167979450	167979651
chr3	107396663	107396864
chr12	74831624	74831825
chr1	79910667	79910868
chr1	90936512	90936713
chr14	118050540	118050741
chr16	63075836	63076037
chr19	28374789	28374990
chr2	74536897	74537098
chr2	166285601	166285802
chr4	106812503	106812704
chr5	42129325	42129526
chr9	87449448	87449649
chr9	96882928	96883129
chr3	80643803	80644004
chr4	31910949	31911150
chr4	32390673	32390874
chr5	75337755	75337956
chr6	53638869	53639070
chr7	122554223	122554424
chr12	78667533	78667734
chr13	29508634	29508835
chr13	53322510	53322711
chr19	14202728	14202929
chr3	39791868	39792069
chr5	114987685	114987886
chr5	118726865	118727066
chr6	8027629	8027830
chr8	48093345	48093546
chr11	85432416	85432617
chr12	52662483	52662684
chr14	68277678	68277879
chr14	119113970	119114171
chr2	93341533	93341734
chr3	100965346	100965547
chr4	130146578	130146779
chr10	8539220	8539421
chr5	39190176	39190377
chr5	134490711	134490912
chr7	137207883	137208084
chr10	111167608	111167809
chr1	76046416	76046617
chr17	80128259	80128460
chr18	56528672	56528873
chr18	69954848	69955049
chr2	137073827	137074028
chr3	130840319	130840520
chr4	13192612	13192813
chr1	194622681	194622882
chr8	59884173	59884374
chr13	116591944	116592145
chr13	119510619	119510820
chr1	138408995	138409196
chr17	83566202	83566403
chr17	86757904	86758105
chr18	58987225	58987426
chr18	66532346	66532547
chr1	165838233	165838434
chr2	165479183	165479384
chr3	51505521	51505722
chr4	154508180	154508381
chr6	96457024	96457225
chr7	139390598	139390799
chr8	121408894	121409095
chr11	69374870	69375071
chr13	42365471	42365672
chr16	26248199	26248400
chr18	55893114	55893315
chr2	106332483	106332684
chr2	106636313	106636514
chr3	52848220	52848421
chr4	82156633	82156834
chr4	95351144	95351345
chr4	131474805	131475006
chr5	119394161	119394362
chr6	36627007	36627208
chr7	76186736	76186937
chr8	82330804	82331005
chr9	36746151	36746352
chr9	61358415	61358616
chr12	10531804	10532005
chr12	74211415	74211616
chr14	79717449	79717650
chr16	24514761	24514962
chr18	10474380	10474581
chr18	69954192	69954393
chr2	168250344	168250545
chr3	40297582	40297783
chr3	67513343	67513544
chr3	130122034	130122235
chr4	54483061	54483262
chr5	82167777	82167978
chr5	122422869	122423070
chr6	42319839	42320040
chr6	53264297	53264498
chr9	32780238	32780439
chr9	116866918	116867119
chr14	23121140	23121341
chr15	43635047	43635248
chr1	134584791	134584992
chr17	44437713	44437914
chr17	86280449	86280650
chr2	154280456	154280657
chr4	43889175	43889376
chr4	103340133	103340334
chr4	105552551	105552752
chr6	94628437	94628638
chr6	98796395	98796596
chr8	49243997	49244198
chr8	49385499	49385700
chr9	87625991	87626192
chr11	34717870	34718071
chr14	117638889	117639090
chr15	32377834	32378035
chr2	4966292	4966493
chr2	179421997	179422198
chr3	85991898	85992099
chr6	72166666	72166867
chr7	79368590	79368791
chr9	87451997	87452198
chr11	64362981	64363182
chr12	92659913	92660114
chr14	64942586	64942787
chr18	39443947	39444148
chr18	78464278	78464479
chr2	18752783	18752984
chr2	93586351	93586552
chr2	118358961	118359162
chr2	166148254	166148455
chr3	29917111	29917312
chr6	30476024	30476225
chr10	38882670	38882871
chr7	78519031	78519232
chr7	103736026	103736227
chr7	139646912	139647113
chr11	111889478	111889679
chr12	9244395	9244596
chr14	23579614	23579815
chr14	56442849	56443050
chr15	25533157	25533358
chr18	46001367	46001568
chr5	13127102	13127303
chr5	13198090	13198291
chr5	132327896	132328097
chr6	100171313	100171514
chr7	36918849	36919050
chr13	32610529	32610730
chr13	119261437	119261638
chr1	92015938	92016139
chr3	29915791	29915992
chr3	86335647	86335848
chr6	66428429	66428630
chr7	107934156	107934357
chr8	50197808	50198009
chr1	61584656	61584857
chr12	13300322	13300523
chr1	14297307	14297508
chr13	80882755	80882956
chr14	98267764	98267965
chr15	102892017	102892218
chr16	63452121	63452322
chr19	59768074	59768275
chr3	66226673	66226874
chr4	65303688	65303889
chr6	51657949	51658150
chr6	53533573	53533774
chr8	90276645	90276846
chr12	17717441	17717642
chr13	48789887	48790088
chr15	83566918	83567119
chr19	30411630	30411831
chr1	164184346	164184547
chr4	64854028	64854229
chr4	125636779	125636980
chr6	30476622	30476823
chr6	65842377	65842578
chr7	118636107	118636308
chr7	144323802	144324003
chr8	7289389	7289590
chr1	73016066	73016267
chr13	32610013	32610214
chr13	60170653	60170854
chr16	85398505	85398706
chr17	63617880	63618081
chr17	86327870	86328071
chr18	56222801	56223002
chr18	84094043	84094244
chr19	28373152	28373353
chr19	37710809	37711010
chr3	30003761	30003962
chr6	117357271	117357472
chr7	76955912	76956113
chr8	11585571	11585772
chr8	27767262	27767463
chr9	34256016	34256217
chr11	63066688	63066889
chr1	72152071	72152272
chr13	76093009	76093210
chr15	96114324	96114525
chr16	50795496	50795697
chr17	75777803	75778004
chr18	13569139	13569340
chr19	59766701	59766902
chr19	59767566	59767767
chr2	131591425	131591626
chr3	95693642	95693843
chr1	181073327	181073528
chr4	83448538	83448739
chr4	137486866	137487067
chr5	111440242	111440443
chr8	49318412	49318613
chr8	122751125	122751326
chr10	115614994	115615195
chr11	8714517	8714718
chr12	54970752	54970953
chr1	67091813	67092014
chr13	60332854	60333055
chr14	17792267	17792468
chr14	122304002	122304203
chr17	63025366	63025567
chr18	11268558	11268759
chr19	60460343	60460544
chr1	171194559	171194760
chr3	55489688	55489889
chr3	69665240	69665441
chr4	13168896	13169097
chr4	97379395	97379596
chr4	99844190	99844391
chr4	99998005	99998206
chr4	104841804	104842005
chr5	13405525	13405726
chr5	119291283	119291484
chr10	21269232	21269433
chr8	94154313	94154514
chr9	74035050	74035251
chr9	87303080	87303281
chr11	111576643	111576844
chr12	91477925	91478126
chr13	28636398	28636599
chr15	82855975	82856176
chr16	18613455	18613656
chr16	74795930	74796131
chr16	90408063	90408264
chr17	82637256	82637457
chr18	84584087	84584288
chr19	25869072	25869273
chr2	64010546	64010747
chr2	65820134	65820335
chr2	171197364	171197565
chr3	54216222	54216423
chr3	146950531	146950732
chr4	47437344	47437545
chr6	52468816	52469017
chr6	125051633	125051834
chr7	143694022	143694223
chr7	149757487	149757688
chr10	68741690	68741891
chr12	34904919	34905120
chr13	56261070	56261271
chr13	90069191	90069392
chr17	44694773	44694974
chr17	83564527	83564728
chr18	83660742	83660943
chr18	84576878	84577079
chr19	24859825	24860026
chr2	141396933	141397134
chr2	142068194	142068395
chr3	86354804	86355005
chr3	141154614	141154815
chr4	97716192	97716393
chr10	17445782	17445983
chr10	38415932	38416133
chr8	97427762	97427963
chr11	18783523	18783724
chr11	85730609	85730810
chr1	76828993	76829194
chr2	74219038	74219239
chr2	135947702	135947903
chr3	66871585	66871786
chr4	54482228	54482429
chr4	95268476	95268677
chr10	16187702	16187903
chr5	99908597	99908798
chr7	54282460	54282661
chr7	79379373	79379574
chr9	30177573	30177774
chr11	115328622	115328823
chr1	73811219	73811420
chr13	26974458	26974659
chr15	25946158	25946359
chr5	3405403	3405604
chr5	103157765	103157966
chr6	72605391	72605592
chr7	137162397	137162598
chr10	67575811	67576012
chr8	117092746	117092947
chr8	123089114	123089315
chr10	104100764	104100965
chr10	125247176	125247377
chr11	26926195	26926396
chr11	64485397	64485598
chr11	64559803	64560004
chr12	74330995	74331196
chr13	102489446	102489647
chr14	69552937	69553138
chr15	83469760	83469961
chr16	35393380	35393581
chr2	169460197	169460398
chr3	68087376	68087577
chr3	149713439	149713640
chr4	97011110	97011311
chr6	32331787	32331988
chr8	117231402	117231603
chr9	63922711	63922912
chr9	101448663	101448864
chr1	52454247	52454448
chr14	106658879	106659080
chr14	117412889	117413090
chr17	29848976	29849177
chr17	45218487	45218688
chr17	63050144	63050345
chr18	47223295	47223496
chr5	4560809	4561010
chr5	23858435	23858636
chr5	43930473	43930674
chr5	58581901	58582102
chr9	115026428	115026629
chr10	120309552	120309753
chr12	28632007	28632208
chr13	31802700	31802901
chr13	116001764	116001965
chr14	22810489	22810690
chr16	90418999	90419200
chr1	152841978	152842179
chr19	17725390	17725591
chr2	48349546	48349747
chr2	51724748	51724949
chr6	5779348	5779549
chr6	65845074	65845275
chr7	88801515	88801716
chr8	37655752	37655953
chr8	82553710	82553911
chr8	111679401	111679602
chr9	60918765	60918966
chr11	23974021	23974222
chr11	35178024	35178225
chr13	25993391	25993592
chr13	26641135	26641336
chr13	28407133	28407334
chr13	77629741	77629942
chr13	118216819	118217020
chr14	102801564	102801765
chr14	104625355	104625556
chr14	106957380	106957581
chr1	95073261	95073462
chr15	43221041	43221242
chr2	51263923	51264124
chr1	171389261	171389462
chr3	6926677	6926878
chr4	105577597	105577798
chr6	5778586	5778787
chr10	38008782	38008983
chr9	87301542	87301743
chr11	18614407	18614608
chr12	35322138	35322339
chr12	55203019	55203220
chr12	93531312	93531513
chr13	3708279	3708480
chr13	80334445	80334646
chr1	91544179	91544380
chr15	11459783	11459984
chr15	29226385	29226586
chr18	84251890	84252091
chr2	106298274	106298475
chr2	114091587	114091788
chr3	52890863	52891064
chr5	141573914	141574115
chr6	51659070	51659271
chr6	61166600	61166801
chr10	50955551	50955752
chr8	50346450	50346651
chr10	102376945	102377146
chr12	106203518	106203719
chr14	78106364	78106565
chr1	113596075	113596276
chr17	51899551	51899752
chr18	84252925	84253126
chr19	25728941	25729142
chr1	196505374	196505575
chr4	135104117	135104318
chr5	68169399	68169600
chr5	106986925	106987126
chr6	51146428	51146629
chr11	69224821	69225022
chr13	25312411	25312612
chr18	61520257	61520458
chr18	81727875	81728076
chr3	30185570	30185771
chr3	39243115	39243316
chr3	50215163	50215364
chr3	80838465	80838666
chr3	154028531	154028732
chr4	59723868	59724069
chr5	99951794	99951995
chr8	7323158	7323359
chr10	80237262	80237463
chr11	17350460	17350661
chr11	51351903	51352104
chr11	96482482	96482683
chr1	62826752	62826953
chr13	32571869	32572070
chr13	64053364	64053565
chr13	91600645	91600846
chr16	90129209	90129410
chr18	53785808	53786009
chr18	70025626	70025827
chr19	28470051	28470252
chr2	141113530	141113731
chr3	6382989	6383190
chr4	107027364	107027565
chr4	153968917	153969118
chr10	25672710	25672911
chr6	93616859	93617060
chr7	76062599	76062800
chr8	12555789	12555990
chr8	130707023	130707224
chr9	67311401	67311602
chr9	69195622	69195823
chr11	18389931	18390132
chr1	54973376	54973577
chr1	57153906	57154107
chr12	77182477	77182678
chr15	43231459	43231660
chr16	43701964	43702165
chr18	56209308	56209509
chr1	164185143	164185344
chr2	93329212	93329413
chr2	110396407	110396608
chr3	28262771	28262972
chr5	13908311	13908512
chr5	111567273	111567474
chr5	136948762	136948963
chr9	29745356	29745557
chr10	122207491	122207692
chr10	125466129	125466330
chr11	75897695	75897896
chr12	74334098	74334299
chr14	22813565	22813766
chr16	95612642	95612843
chr18	6514804	6515005
chr3	9607890	9608091
chr3	32024382	32024583
chr4	32011393	32011594
chr4	147505667	147505868
chr8	117886367	117886568
chr9	60391372	60391573
chr9	64535130	64535331
chr13	79169334	79169535
chr18	38704236	38704437
chr18	57428930	57429131
chr3	66179114	66179315
chr3	128050933	128051134
chr3	153353692	153353893
chr4	124628010	124628211
chr5	16616582	16616783
chr5	120474246	120474447
chr7	73100296	73100497
chr7	129753769	129753970
chr8	111987998	111988199
chr9	48502780	48502981
chr12	80999564	80999765
chr15	50578531	50578732
chr16	74355551	74355752
chr19	58252966	58253167
chr2	126454432	126454633
chr2	169616058	169616259
chr3	151555041	151555242
chr4	29582854	29583055
chr1	190281284	190281485
chr4	153943051	153943252
chr7	37485805	37486006
chr7	150491434	150491635
chr8	94203554	94203755
chr8	95185692	95185893
chr8	122973923	122974124
chr9	48568667	48568868
chr1	63599688	63599889
chr13	54939000	54939201
chr14	25626624	25626825
chr2	18229097	18229298
chr2	115749152	115749353
chr5	75090514	75090715
chr5	103764916	103765117
chr10	17447632	17447833
chr5	140095347	140095548
chr7	16633410	16633611
chr8	27469298	27469499
chr10	61406291	61406492
chr8	111836885	111837086
chr12	90824206	90824407
chr12	99288354	99288555
chr1	15441982	15442183
chr14	117739859	117740060
chr14	119118927	119119128
chr18	71856990	71857191
chr19	7260541	7260742
chr2	114921201	114921402
chr3	34229749	34229950
chr3	118175221	118175422
chr4	117152640	117152841
chr4	154083987	154084188
chr10	28031256	28031457
chr8	59733503	59733704
chr1	41324223	41324424
chr8	116345180	116345381
chr9	56387864	56388065
chr9	87271909	87272110
chr12	54765195	54765396
chr12	94431074	94431275
chr1	76006311	76006512
chr18	84242930	84243131
chr2	51094316	51094517
chr2	57195421	57195622
chr2	168352943	168353144
chr3	138272702	138272903
chr5	125632296	125632497
chr6	12308803	12309004
chr6	139517774	139517975
chr9	30784289	30784490
chr9	118598008	118598209
chr12	93530050	93530251
chr14	24205111	24205312
chr1	93741344	93741545
chr16	89882795	89882996
chr18	52772726	52772927
chr2	147255916	147256117
chr5	113178802	113179003
chr5	135264154	135264355
chr7	81225835	81226036
chr11	24586020	24586221
chr11	120046905	120047106
chr17	67589894	67590095
chr18	16196569	16196770
chr18	44958722	44958923
chr18	73446148	73446349
chr2	159240320	159240521
chr2	165002438	165002639
chr4	32618286	32618487
chr4	35424997	35425198
chr4	98344409	98344610
chr4	144539412	144539613
chr5	136721999	136722200
chr7	143989901	143990102
chr10	53154620	53154821
chr9	47941570	47941771
chr9	57646502	57646703
chr11	18612806	18613007
chr11	64401479	64401680
chr11	94742153	94742354
chr15	31749118	31749319
chr15	92378114	92378315
chr17	46255020	46255221
chr19	60320978	60321179
chr2	18535355	18535556
chr2	169613483	169613684
chr1	189678199	189678400
chr5	112436219	112436420
chr6	99278567	99278768
chr6	148641972	148642173
chr7	76063894	76064095
chr8	89958472	89958673
chr10	90899034	90899235
chr11	112598324	112598525
chr2	68131083	68131284
chr2	115456814	115457015
chr2	134977829	134978030
chr7	87590547	87590748
chr8	49975830	49976031
chr9	79101453	79101654
chr13	93326800	93327001
chr14	22971698	22971899
chr17	44675939	44676140
chr17	66311070	66311271
chr18	17542141	17542342
chr18	54988911	54989112
chr2	91804016	91804217
chr2	115217860	115218061
chr2	159433229	159433430
chr7	37965521	37965722
chr8	94116820	94117021
chr10	101233898	101234099
chr10	125359159	125359360
chr11	111978607	111978808
chr11	112875627	112875828
chr12	31195825	31196026
chr14	106131613	106131814
chr16	30244217	30244418
chr16	96186317	96186518
chr18	17558852	17559053
chr18	66475383	66475584
chr2	167408780	167408981
chr5	4562834	4563035
chr6	93248048	93248249
chr6	94971740	94971941
chr10	31020078	31020279
chr6	100006005	100006206
chr6	108185899	108186100
chr6	118950285	118950486
chr7	138988949	138989150
chr10	68716070	68716271
chr9	47655117	47655318
chr10	104864484	104864685
chr11	19911300	19911501
chr11	57699628	57699829
chr14	122664396	122664597
chr17	82053989	82054190
chr10	37356836	37357037
chr8	27415587	27415788
chr9	96887547	96887748
chr11	28850849	28851050
chr13	78741540	78741741
chr13	102615152	102615353
chr14	25943491	25943692
chr14	115228142	115228343
chr14	117745817	117746018
chr1	122636298	122636499
chr19	30843189	30843390
chr1	167766619	167766820
chr2	147712004	147712205
chr4	34054241	34054442
chr4	41608212	41608413
chr6	49927798	49927999
chr11	18486540	18486741
chr11	89967908	89968109
chr11	120048591	120048792
chr1	76319782	76319983
chr13	78030852	78031053
chr14	62605159	62605360
chr16	28480335	28480536
chr2	115219715	115219916
chr3	4794786	4794987
chr6	48491628	48491829
chr8	48424120	48424321
chr11	96548264	96548465
chr12	30971867	30972068
chr13	90800581	90800782
chr13	103817859	103818060
chr16	44550380	44550581
chr16	88827192	88827393
chr3	40304688	40304889
chr5	107481146	107481347
chr5	119268477	119268678
chr6	61165799	61166000
chr6	143273229	143273430
chr7	74111801	74112002
chr7	80340287	80340488
chr11	32042048	32042249
chr13	112878674	112878875
chr14	25834898	25835099
chr14	28940177	28940378
chr16	57366362	57366563
chr18	38925126	38925327
chr18	76496175	76496376
chr2	7068224	7068425
chr2	80983833	80984034
chr2	137679345	137679546
chr3	41661412	41661613
chr3	128101689	128101890
chr4	130947147	130947348
chr1	37755131	37755332
chr6	117031658	117031859
chr7	38755729	38755930
chr8	27462262	27462463
chr11	8556944	8557145
chr11	19510667	19510868
chr11	43447648	43447849
chr11	52883279	52883480
chr11	111986728	111986929
chr1	64925375	64925576
chr13	53850693	53850894
chr18	38244740	38244941
chr19	20618410	20618611
chr19	23990229	23990430
chr19	41790807	41791008
chr2	27999254	27999455
chr2	68859725	68859926
chr3	128779354	128779555
chr4	20090979	20091180
chr5	13059235	13059436
chr5	47123770	47123971
chr10	50483297	50483498
chr8	48146589	48146790
chr8	89759557	89759758
chr10	76048995	76049196
chr12	25783633	25783834
chr12	84822523	84822724
chr13	25931166	25931367
chr13	78240978	78241179
chr14	8930562	8930763
chr18	53629203	53629404
chr3	85145332	85145533
chr4	117297353	117297554
chr4	131040753	131040954
chr5	125631385	125631586
chr10	37117161	37117362
chr8	95053785	95053986
chr11	101762712	101762913
chr12	95748138	95748339
chr13	73207639	73207840
chr15	84049529	84049730
chr1	138674007	138674208
chr18	16808338	16808539
chr1	152553732	152553933
chr19	55889623	55889824
chr6	32395394	32395595
chr6	122445782	122445983
chr8	5039303	5039504
chr1	62934248	62934449
chr12	95483683	95483884
chr13	29491861	29492062
chr14	10560139	10560340
chr1	92440941	92441142
chr14	118320889	118321090
chr18	14055202	14055403
chr18	84254076	84254277
chr18	84464669	84464870
chr19	60489288	60489489
chr2	33399881	33400082
chr2	136991477	136991678
chr3	21463086	21463287
chr3	52906132	52906333
chr5	135266263	135266464
chr6	65628384	65628585
chr8	123517615	123517816
chr9	69535185	69535386
chr12	33712099	33712300
chr13	105365908	105366109
chr16	76320206	76320407
chr1	154269571	154269772
chr1	158544411	158544612
chr19	25859699	25859900
chr2	68280234	68280435
chr2	104307424	104307625
chr2	118029534	118029735
chr2	167849094	167849295
chr4	41610731	41610932
chr4	96635922	96636123
chr8	5482987	5483188
chr10	65640085	65640286
chr8	89723817	89724018
chr10	97694504	97694705
chr13	97986132	97986333
chr14	106919926	106920127
chr16	8574008	8574209
chr18	15412313	15412514
chr3	105656733	105656934
chr5	4257134	4257335
chr5	151697195	151697396
chr7	6811706	6811907
chr14	106726951	106727152
chr16	77915176	77915377
chr2	28808513	28808714
chr2	113416324	113416525
chr7	80107053	80107254
chr8	24514775	24514976
chr8	42617691	42617892
chr8	94810766	94810967
chr8	130921003	130921204
chr12	27872550	27872751
chr13	99049732	99049933
chr1	176673068	176673269
chr4	136353612	136353813
chr5	51869871	51870072
chr10	43344234	43344435
chr9	28807555	28807756
chr10	107831433	107831634
chr1	57153035	57153236
chr12	78951919	78952120
chr13	77402813	77403014
chr14	12858688	12858889
chr16	76358703	76358904
chr18	84402327	84402528
chr2	109246762	109246963
chr4	35101362	35101563
chr4	47658093	47658294
chr10	50453338	50453539
chr8	32322056	32322257
chr12	94165930	94166131
chr13	29865673	29865874
chr13	104315837	104316038
chr13	119279580	119279781
chr16	28385548	28385749
chr4	41606682	41606883
chr8	36412389	36412590
chr1	41667744	41667945
chr9	36950996	36951197
chr10	84604086	84604287
chr1	73410254	73410455
chr14	104235666	104235867
chr3	95479010	95479211
chr5	38242782	38242983
chr6	146484152	146484353
chr7	37492419	37492620
chr1	80774690	80774891
chr16	74106475	74106676
chr2	102660363	102660564
chr5	52022941	52023142
chr6	117516834	117517035
chr8	90385615	90385816
chr1	67187741	67187942
chr14	77882280	77882481
chr1	16239097	16239298
chr1	157527956	157528157
chr3	50406986	50407187
chr3	153937736	153937937
chr5	77149291	77149492
chr7	58977892	58978093
chr9	17621563	17621764
chr12	9779527	9779728
chr12	52000980	52001181
chr12	113644244	113644445
chr1	78916238	78916439
chr15	76292157	76292358
chr18	17799600	17799801
chr18	80452614	80452815
chr3	40308152	40308353
chr3	149489831	149490032
chr4	154155444	154155645
chr5	118652926	118653127
chr14	8978214	8978415
chr1	92196836	92197037
chr17	45893947	45894148
chr2	169446765	169446966
chr3	123038482	123038683
chr8	7074567	7074768
chr8	59683351	59683552
chr8	90183885	90184086
chr8	122112964	122113165
chr11	26281531	26281732
chr12	91474736	91474937
chr16	8223853	8224054
chr16	43708391	43708592
chr16	63163059	63163260
chr18	66359372	66359573
chr19	31359238	31359439
chr2	168196788	168196989
chr3	148738196	148738397
chr7	37662639	37662840
chr12	38033669	38033870
chr12	57992620	57992821
chr13	102197838	102198039
chr14	23633428	23633629
chr15	7575157	7575358
chr4	47450774	47450975
chr4	72607517	72607718
chr7	103511897	103512098
chr8	91427139	91427340
chr1	55944367	55944568
chr13	78036967	78037168
chr14	48951870	48952071
chr14	54643306	54643507
chr14	70365366	70365567
chr14	107596528	107596729
chr14	121508052	121508253
chr16	73450095	73450296
chr17	4498459	4498660
chr17	59561064	59561265
chr19	56674644	56674845
chr3	129445788	129445989
chr10	7943954	7944155
chr7	120993877	120994078
chr10	83455472	83455673
chr13	9979178	9979379
chr13	78037430	78037631
chr13	94854371	94854572
chr13	118494934	118495135
chr14	69151755	69151956
chr14	73216699	73216900
chr17	78850768	78850969
chr18	24935714	24935915
chr2	174490794	174490995
chr6	35304721	35304922
chr10	27774575	27774776
chr7	82007812	82008013
chr8	94136338	94136539
chr10	96480362	96480563
chr10	99726682	99726883
chr11	28734727	28734928
chr13	71826505	71826706
chr13	79010730	79010931
chr15	27865776	27865977
chr18	44684229	44684430
chr3	41753412	41753613
chr3	119661734	119661935
chr4	105403630	105403831
chr5	120025183	120025384
chr5	147731503	147731704
chr11	52876687	52876888
chr12	29682813	29683014
chr12	80851280	80851481
chr15	7633526	7633727
chr15	96938287	96938488
chr18	57134531	57134732
chr18	83354630	83354831
chr2	79046697	79046898
chr3	24002837	24003038
chr3	37715740	37715941
chr3	98795078	98795279
chr5	114455189	114455390
chr7	35465904	35466105
chr8	89645833	89646034
chr9	29908983	29909184
chr11	63339550	63339751
chr12	10284063	10284264
chr12	98550541	98550742
chr12	113650316	113650517
chr14	23636943	23637144
chr15	42467145	42467346
chr18	43528082	43528283
chr5	91886051	91886252
chr1	37291080	37291281
chr6	147375560	147375761
chr10	68263197	68263398
chr9	66856767	66856968
chr9	92272917	92273118
chr14	49499774	49499975
chr17	29954385	29954586
chr3	67901094	67901295
chr5	112234872	112235073
chr10	74288689	74288890
chr10	87330488	87330689
chr13	26657536	26657737
chr13	72538247	72538448
chr14	24063860	24064061
chr17	48168626	48168827
chr18	56933614	56933815
chr2	172997056	172997257
chr4	64903409	64903610
chr4	70442763	70442964
chr7	130227797	130227998
chr8	99562866	99563067
chr10	122380980	122381181
chr13	35937498	35937699
chr1	87803594	87803795
chr18	53544834	53545035
chr19	41690377	41690578
chr3	153132105	153132306
chr6	118155083	118155284
chr7	37491803	37492004
chr10	41995983	41996184
chr7	128483253	128483454
chr8	71601067	71601268
chr9	87633709	87633910
chr10	87508928	87509129
chr10	105231157	105231358
chr1	47489605	47489806
chr13	79011304	79011505
chr13	118172390	118172591
chr14	10455865	10456066
chr14	24361314	24361515
chr1	92194391	92194592
chr16	65360101	65360302
chr4	80286664	80286865
chr10	41012756	41012957
chr8	66858783	66858984
chr10	74561376	74561577
chr11	17341571	17341772
chr15	25986845	25987046
chr18	20799453	20799654
chr18	55587191	55587392
chr2	68242863	68243064
chr3	149345334	149345535
chr4	34201359	34201560
chr5	148927033	148927234
chr6	21453001	21453202
chr9	27899125	27899326
chr11	64730335	64730536
chr1	79180447	79180648
chr13	71324090	71324291
chr14	46576360	46576561
chr17	5324397	5324598
chr17	48125863	48126064
chr18	48802801	48803002
chr5	16129543	16129744
chr5	133568897	133569098
chr5	150155810	150156011
chr11	89269606	89269807
chr13	64058651	64058852
chr16	21240835	21241036
chr1	142150860	142151061
chr18	61813090	61813291
chr18	63868257	63868458
chr2	104804746	104804947
chr2	110316641	110316842
chr3	69617367	69617568
chr4	63098435	63098636
chr9	101643644	101643845
chr11	32264443	32264644
chr13	71791432	71791633
chr15	11416821	11417022
chr17	73372058	73372259
chr5	67792170	67792371
chr10	68262743	68262944
chr14	121533799	121534000
chr3	37557115	37557316
chr5	20250269	20250470
chr5	133981567	133981768
chr8	80353416	80353617
chr9	29140018	29140219
chr1	14625795	14625996
chr1	78837485	78837686
chr14	99633820	99634021
chr14	110336757	110336958
chr17	12824673	12824874
chr18	76849970	76850171
chr2	78558737	78558938
chr1	31115652	31115853
chr3	124455799	124456000
chr7	79373815	79374016
chr7	122247022	122247223
chr9	46418975	46419176
chr10	104860781	104860982
chr11	64647466	64647667
chr14	120295468	120295669
chr15	92272350	92272551
chr16	62468751	62468952
chr18	9736636	9736837
chr3	8736236	8736437
chr4	141862127	141862328
chr5	54548266	54548467
chr5	120458381	120458582
chr7	56101162	56101363
chr10	54085081	54085282
chr9	10854982	10855183
chr12	9282610	9282811
chr13	94159216	94159417
chr15	52215909	52216110
chr2	80956002	80956203
chr2	133564806	133565007
chr3	99377639	99377840
chr4	46281476	46281677
chr6	71010346	71010547
chr7	77249771	77249972
chr15	51154999	51155200
chr1	121441433	121441634
chr17	87634376	87634577
chr2	57673415	57673616
chr2	161259743	161259944
chr3	8698673	8698874
chr4	71730384	71730585
chr8	90360714	90360915
chr9	16107070	16107271
chr10	101246092	101246293
chr1	45517724	45517925
chr11	26008701	26008902
chr11	119081103	119081304
chr12	97637271	97637472
chr13	54088519	54088720
chr13	95378730	95378931
chr16	6466084	6466285
chr18	62203618	62203819
chr1	158114459	158114660
chr1	12042127	12042328
chr6	77163828	77164029
chr7	138640699	138640900
chr9	100172034	100172235
chr1	56918598	56918799
chr13	26650153	26650354
chr15	13513116	13513317
chr2	51768345	51768546
chr3	136107633	136107834
chr1	185773210	185773411
chr4	124155473	124155674
chr5	4564413	4564614
chr10	13434175	13434376
chr6	109321989	109322190
chr7	133029572	133029773
chr13	47662021	47662222
chr13	71164431	71164632
chr16	27279542	27279743
chr7	100943876	100944077
chr10	66010845	66011046
chr1	44906325	44906526
chr12	54738905	54739106
[truncated: 340 more rows]

## Sheet: MeisFLxHOXC10
Supplementary Data 4. Set of ChIPseq peaks common to to Meis (FL) and Hoxc10
chr9	115026442	115026643
chr9	113066838	113067039
chr9	102552329	102552530
chr9	96881264	96881465
chr9	89391609	89391810
chr9	87963720	87963921
chr9	87918965	87919166
chr9	87633777	87633978
chr9	87452061	87452262
chr9	87347701	87347902
chr9	87271830	87272031
chr9	86062893	86063094
chr9	73498838	73499039
chr9	72684488	72684689
chr9	71823901	71824102
chr9	71089775	71089976
chr9	70240385	70240586
chr9	69195530	69195731
chr9	68795641	68795842
chr9	66137019	66137220
chr9	63828527	63828728
chr9	63141918	63142119
chr9	61218215	61218416
chr9	60410535	60410736
chr9	56690290	56690491
chr9	56387889	56388090
chr9	55655378	55655579
chr9	49402129	49402330
chr9	48566142	48566343
chr9	47655050	47655251
chr9	41924498	41924699
chr9	41544121	41544322
chr9	36950895	36951096
chr9	36922690	36922891
chr9	36838128	36838329
chr9	36746165	36746366
chr9	35229603	35229804
chr9	31716093	31716294
chr9	29126262	29126463
chr9	17621609	17621810
chr9	10280795	10280996
chr8	130706940	130707141
chr8	129720899	129721100
chr8	129350423	129350624
chr8	117240877	117241078
chr8	116522869	116523070
chr8	116040106	116040307
chr8	111679327	111679528
chr8	111076531	111076732
chr8	110551610	110551811
chr8	110550566	110550767
chr8	110389922	110390123
chr8	110351670	110351871
chr8	110132631	110132832
chr8	103255202	103255403
chr8	97427687	97427888
chr8	95192841	95193042
chr8	94472692	94472893
chr8	94216122	94216323
chr8	94203442	94203643
chr8	94116817	94117018
chr8	92059722	92059923
chr8	90385590	90385791
chr8	90360719	90360920
chr8	90184003	90184204
chr8	89759789	89759990
chr8	80353736	80353937
chr8	73215593	73215794
chr8	70606313	70606514
chr8	63780362	63780563
chr8	49385508	49385709
chr8	49318332	49318533
chr8	49243986	49244187
chr8	45794174	45794375
chr8	42678238	42678439
chr8	33535142	33535343
chr8	28119078	28119279
chr8	28095144	28095345
chr8	28071832	28072033
chr8	28024726	28024927
chr8	27978860	27979061
chr8	27958952	27959153
chr8	27944046	27944247
chr8	27918817	27919018
chr8	27915905	27916106
chr8	27889635	27889836
chr8	27881051	27881252
chr8	27857897	27858098
chr8	27800276	27800477
chr8	27788212	27788413
chr8	27783289	27783490
chr8	27767174	27767375
chr8	27766360	27766561
chr8	27462170	27462371
chr8	11586140	11586341
chr8	7323106	7323307
chr8	5965783	5965984
chr7	152127271	152127472
chr7	149733854	149734055
chr7	144513677	144513878
chr7	144489894	144490095
chr7	143780391	143780592
chr7	143694095	143694296
chr7	143598054	143598255
chr7	143581815	143582016
chr7	143312710	143312911
chr7	143250617	143250818
chr7	143194128	143194329
chr7	143039938	143040139
chr7	138640557	138640758
chr7	137207816	137208017
chr7	137106223	137106424
chr7	136822723	136822924
chr7	132959399	132959600
chr7	125676450	125676651
chr7	122789323	122789524
chr7	122247064	122247265
chr7	116299610	116299811
chr7	106105867	106106068
chr7	105933106	105933307
chr7	105869756	105869957
chr7	103820830	103821031
chr7	96605008	96605209
chr7	83922332	83922533
chr7	82441637	82441838
chr7	81475533	81475734
chr7	80669452	80669653
chr7	78519000	78519201
chr7	78369076	78369277
chr7	77889314	77889515
chr7	77813979	77814180
chr7	77476593	77476794
chr7	76638047	76638248
chr7	75274852	75275053
chr7	74111745	74111946
chr7	52349593	52349794
chr7	37965604	37965805
chr7	37495497	37495698
chr7	37484092	37484293
chr7	25176199	25176400
chr7	6811682	6811883
chr6	147375556	147375757
chr6	144261223	144261424
chr6	143448004	143448205
chr6	139517841	139518042
chr6	125925888	125926089
chr6	117775391	117775592
chr6	117428514	117428715
chr6	117415220	117415421
chr6	117357298	117357499
chr6	117110487	117110688
chr6	114839049	114839250
chr6	108135552	108135753
chr6	103625330	103625531
chr6	100977517	100977718
chr6	100526289	100526490
chr6	99964017	99964218
chr6	99961422	99961623
chr6	99286294	99286495
chr6	99140032	99140233
chr6	98486111	98486312
chr6	93616889	93617090
chr6	88450169	88450370
chr6	87169693	87169894
chr6	84360174	84360375
chr6	84223010	84223211
chr6	77279879	77280080
chr6	72661752	72661953
chr6	72605395	72605596
chr6	72166616	72166817
chr6	66156551	66156752
chr6	61166589	61166790
chr6	61165797	61165998
chr6	53604494	53604695
chr6	53348956	53349157
chr6	53264222	53264423
chr6	52835115	52835316
chr6	52176194	52176395
chr6	52167381	52167582
chr6	52161708	52161909
chr6	52128354	52128555
chr6	52125454	52125655
chr6	52111084	52111285
chr6	51659024	51659225
chr6	51146519	51146720
chr6	51123184	51123385
chr6	50920112	50920313
chr6	48491599	48491800
chr6	37595578	37595779
chr6	36847832	36848033
chr6	36840379	36840580
chr6	36792491	36792692
chr6	36768776	36768977
chr6	35304803	35305004
chr6	30554440	30554641
chr6	30499754	30499955
chr6	29016481	29016682
chr6	17880021	17880222
chr6	17767090	17767291
chr6	16744218	16744419
chr6	12308754	12308955
chr6	8027582	8027783
chr6	5779277	5779478
chr6	5049272	5049473
chr6	4903060	4903261
chr6	4507243	4507444
chr5	151212259	151212460
chr5	150711936	150712137
chr5	150570533	150570734
chr5	148972437	148972638
chr5	148964325	148964526
chr5	140095312	140095513
chr5	139410569	139410770
chr5	136879462	136879663
chr5	134490787	134490988
chr5	132187024	132187225
chr5	132061612	132061813
chr5	132057299	132057500
chr5	128894285	128894486
chr5	127720132	127720333
chr5	125632338	125632539
chr5	119587907	119588108
chr5	117194495	117194696
chr5	115751296	115751497
chr5	113178669	113178870
chr5	112582840	112583041
chr5	111965154	111965355
chr5	111567261	111567462
chr5	111440323	111440524
chr5	108429984	108430185
chr5	99594893	99595094
chr5	81553641	81553842
chr5	76858574	76858775
chr5	75224091	75224292
chr5	68032464	68032665
chr5	67792000	67792201
chr5	67178196	67178397
chr5	51869719	51869920
chr5	47297366	47297567
chr5	47123821	47124022
chr5	45673725	45673926
chr5	45313716	45313917
chr5	44977884	44978085
chr5	44695444	44695645
chr5	39190357	39190558
chr5	38497474	38497675
chr5	36716138	36716339
chr5	32162850	32163051
chr5	21666960	21667161
chr5	17278666	17278867
chr5	13908398	13908599
chr5	13439488	13439689
chr5	13127063	13127264
chr5	13036274	13036475
chr5	4650304	4650505
chr5	4560715	4560916
chr5	4536187	4536388
chr4	154105584	154105785
chr4	153968868	153969069
chr4	153745984	153746185
chr4	150132625	150132826
chr4	149931049	149931250
chr4	148364450	148364651
chr4	147680546	147680747
chr4	139815006	139815207
chr4	136684072	136684273
chr4	136339913	136340114
chr4	130947155	130947356
chr4	126279372	126279573
chr4	125640121	125640322
chr4	124985740	124985941
chr4	124649617	124649818
chr4	124627985	124628186
chr4	123811548	123811749
chr4	117331502	117331703
chr4	115536623	115536824
chr4	111029897	111030098
chr4	109959188	109959389
chr4	108874401	108874602
chr4	108105925	108106126
chr4	107263747	107263948
chr4	107210525	107210726
chr4	107133125	107133326
chr4	107027340	107027541
chr4	106688700	106688901
chr4	106650031	106650232
chr4	105764669	105764870
chr4	105321657	105321858
chr4	104878225	104878426
chr4	100449113	100449314
chr4	99844235	99844436
chr4	98003023	98003224
chr4	97775250	97775451
chr4	95351551	95351752
chr4	95155742	95155943
chr4	94945609	94945810
chr4	94674891	94675092
chr4	83783456	83783657
chr4	81842250	81842451
chr4	72607326	72607527
chr4	70792422	70792623
chr4	70568380	70568581
chr4	64853943	64854144
chr4	63938183	63938384
chr4	58683505	58683706
chr4	54483555	54483756
chr4	47450713	47450914
chr4	47437267	47437468
chr4	32390696	32390897
chr4	32011241	32011442
chr4	31910637	31910838
chr4	27895685	27895886
chr4	20091063	20091264
chr4	18863650	18863851
chr4	14117536	14117737
chr4	14090610	14090811
chr4	13168973	13169174
chr4	9218237	9218438
chr3	155757971	155758172
chr3	154028410	154028611
chr3	151555037	151555238
chr3	148847077	148847278
chr3	146781144	146781345
chr3	146780688	146780889
chr3	144893793	144893994
chr3	141901758	141901959
chr3	136334231	136334432
chr3	131458354	131458555
chr3	130570212	130570413
chr3	130176107	130176308
chr3	130122107	130122308
chr3	130116300	130116501
chr3	130104262	130104463
chr3	129939097	129939298
chr3	128050951	128051152
chr3	127884131	127884332
chr3	124455790	124455991
chr3	108357667	108357868
chr3	107348786	107348987
chr3	104746253	104746454
chr3	102460966	102461167
chr3	101415861	101416062
chr3	100965208	100965409
chr3	100624799	100625000
chr3	100515580	100515781
chr3	99770315	99770516
chr3	99543713	99543914
chr3	99469982	99470183
chr3	99467876	99468077
chr3	99454388	99454589
chr3	99377586	99377787
chr3	98795070	98795271
chr3	98745077	98745278
chr3	86565268	86565469
chr3	86251425	86251626
chr3	86189052	86189253
chr3	85992093	85992294
chr3	82930517	82930718
chr3	80838535	80838736
chr3	79689987	79690188
chr3	78398823	78399024
chr3	66743670	66743871
chr3	66742658	66742859
chr3	66739601	66739802
chr3	66548238	66548439
chr3	66283371	66283572
chr3	66204875	66205076
chr3	66179079	66179280
chr3	65008421	65008622
chr3	60305534	60305735
chr3	54364244	54364445
chr3	53617479	53617680
chr3	53097972	53098173
chr3	52848412	52848613
chr3	51582819	51583020
chr3	42477601	42477802
chr3	41753428	41753629
chr3	41661485	41661686
chr3	40297349	40297550
chr3	37816144	37816345
chr3	31111568	31111769
chr3	30412969	30413170
chr3	29985223	29985424
chr3	29917096	29917297
chr3	25706590	25706791
chr3	23308418	23308619
chr3	9832282	9832483
chr3	7943752	7943953
chr2	172997098	172997299
chr2	169897678	169897879
chr2	169460193	169460394
chr2	169446799	169447000
chr2	168443813	168444014
chr2	163114880	163115081
chr2	163110664	163110865
chr2	160183342	160183543
chr2	159326882	159327083
chr2	159240358	159240559
chr2	147711930	147712131
chr2	147255840	147256041
chr2	143345921	143346122
chr2	142844667	142844868
chr2	141397087	141397288
chr2	136991566	136991767
chr2	118358937	118359138
chr2	115685932	115686133
chr2	115424056	115424257
chr2	115405397	115405598
chr2	115219916	115220117
chr2	115217973	115218174
chr2	113515082	113515283
chr2	110363596	110363797
chr2	110220065	110220266
chr2	106636390	106636591
chr2	105083421	105083622
chr2	101839402	101839603
chr2	93465411	93465612
chr2	93456254	93456455
chr2	93330739	93330940
chr2	83554981	83555182
chr2	83550418	83550619
chr2	80245100	80245301
chr2	80237081	80237282
chr2	79046701	79046902
chr2	75353955	75354156
chr2	74579466	74579667
chr2	74543891	74544092
chr2	74219051	74219252
chr2	71757302	71757503
chr2	68242942	68243143
chr2	68131089	68131290
chr2	66678413	66678614
chr2	65820137	65820338
chr2	65683410	65683611
chr2	64010491	64010692
chr2	59400872	59401073
chr2	57907838	57908039
chr2	54335948	54336149
chr2	51094131	51094332
chr2	48028146	48028347
chr2	45082894	45083095
chr2	38678495	38678696
chr2	37923687	37923888
chr2	35835466	35835667
chr2	24377041	24377242
chr2	20864144	20864345
chr2	17970462	17970663
chr2	16714646	16714847
chr2	9209331	9209532
chr2	6099986	6100187
chr1	194687795	194687996
chr1	192349894	192350095
chr1	191448286	191448487
chr1	188091190	188091391
chr1	188006641	188006842
chr1	187658190	187658391
chr1	181404111	181404312
chr1	181239732	181239933
chr1	180850382	180850583
chr1	180658450	180658651
chr1	178929149	178929350
chr1	171284201	171284402
chr1	171168736	171168937
chr1	170691686	170691887
chr1	165391520	165391721
chr1	165304658	165304859
chr1	163950674	163950875
chr1	163915277	163915478
chr1	163914359	163914560
chr1	158711199	158711400
chr1	152841782	152841983
chr1	152327825	152328026
chr1	142306257	142306458
chr1	141216404	141216605
chr1	140989595	140989796
chr1	140281932	140282133
chr1	138409008	138409209
chr1	120950177	120950378
chr1	120673369	120673570
chr1	92640665	92640866
chr1	92271313	92271514
chr1	92015836	92016037
chr1	90744374	90744575
chr1	82132584	82132785
chr1	81913622	81913823
chr1	79910625	79910826
chr1	78125932	78126133
chr1	76828977	76829178
chr1	76062360	76062561
chr1	76046405	76046606
chr1	75334756	75334957
chr1	73410299	73410500
chr1	72155305	72155506
chr1	71728999	71729200
chr1	62934252	62934453
chr1	62897840	62898041
chr1	62826693	62826894
chr1	62694608	62694809
chr1	61698252	61698453
chr1	61355043	61355244
chr1	57153069	57153270
chr1	42529734	42529935
chr1	41667703	41667904
chr1	38823868	38824069
chr1	38718399	38718600
chr1	38569694	38569895
chr1	16239082	16239283
chr1	14832594	14832795
chr1	14136192	14136393
chr1	13918190	13918391
chr1	12042162	12042363
chr1	4562129	4562330
chr19	56161058	56161259
chr19	55889664	55889865
chr19	55824195	55824396
chr19	55672397	55672598
chr19	52429742	52429943
chr19	48007073	48007274
chr19	44829923	44830124
chr19	42797052	42797253
chr19	34788939	34789140
chr19	28426025	28426226
chr19	28333844	28334045
chr19	23543020	23543221
chr19	17725439	17725640
chr19	15415340	15415541
chr19	14965194	14965395
chr19	7142749	7142950
chr19	5688896	5689097
chr19	4240331	4240532
chr18	70857613	70857814
chr18	66532446	66532647
chr18	63868264	63868465
chr18	59771909	59772110
chr18	57134659	57134860
chr18	56209500	56209701
chr18	55929748	55929949
chr18	55923323	55923524
chr18	55783582	55783783
chr18	55709499	55709700
chr18	55147701	55147902
chr18	54988962	54989163
chr18	54537863	54538064
chr18	54281406	54281607
chr18	52772804	52773005
chr18	49377328	49377529
chr18	49354125	49354326
chr18	43528176	43528377
chr18	34539784	34539985
chr18	23119682	23119883
chr18	22497362	22497563
chr18	17542081	17542282
chr18	16808325	16808526
chr18	16370373	16370574
chr18	16196478	16196679
chr18	16187630	16187831
chr18	14055129	14055330
chr18	8432445	8432646
chr17	71202667	71202868
chr17	71199195	71199396
chr17	68559873	68560074
chr17	66766375	66766576
chr17	63186111	63186312
chr17	63085427	63085628
chr17	62917444	62917645
chr17	59932342	59932543
chr17	54517243	54517444
chr17	51899534	51899735
chr17	49978638	49978839
chr17	48168497	48168698
chr17	46066648	46066849
chr17	45389910	45390111
chr17	45218395	45218596
chr17	45191712	45191913
chr17	25772347	25772548
chr17	24563372	24563573
chr17	17575744	17575945
chr17	14634140	14634341
chr17	12918263	12918464
chr17	10962789	10962990
chr17	10078227	10078428
chr17	8701148	8701349
chr17	4498377	4498578
chr16	85398401	85398602
chr16	79342719	79342920
chr16	77653768	77653969
chr16	74506526	74506727
chr16	73754685	73754886
chr16	65360446	65360647
chr16	63452127	63452328
chr16	63075761	63075962
chr16	58013770	58013971
chr16	56396882	56397083
chr16	49332582	49332783
chr16	45763274	45763475
chr16	39672733	39672934
chr16	38013151	38013352
chr16	30244215	30244416
chr16	15195491	15195692
chr16	8224083	8224284
chr16	6740726	6740927
chr15	100923655	100923856
chr15	96704102	96704303
chr15	94288210	94288411
chr15	93734553	93734754
chr15	86308075	86308276
chr15	83496953	83497154
chr15	81385484	81385685
chr15	75649194	75649395
chr15	73986753	73986954
chr15	63581959	63582160
chr15	57198006	57198207
chr15	56689822	56690023
chr15	50756966	50757167
chr15	50497578	50497779
chr15	43634847	43635048
chr15	35772972	35773173
chr15	35704587	35704788
chr15	35678229	35678430
chr15	35491498	35491699
chr15	32377800	32378001
chr15	25214424	25214625
chr15	24901900	24902101
chr15	19044848	19045049
chr15	16425330	16425531
chr15	5891115	5891316
chr14	106320321	106320522
chr14	106131668	106131869
chr14	105971469	105971670
chr14	102801571	102801772
chr14	100752514	100752715
chr14	99232605	99232806
chr14	98270313	98270514
chr14	96262221	96262422
chr14	87092727	87092928
chr14	80371279	80371480
chr14	76432470	76432671
chr14	72558581	72558782
chr14	69552889	69553090
chr14	68277545	68277746
chr14	68251078	68251279
chr14	68187699	68187900
chr14	68002593	68002794
chr14	63833991	63834192
chr14	61482330	61482531
chr14	55543515	55543716
chr14	48955858	48956059
chr14	47225034	47225235
chr14	46639538	46639739
chr14	34513091	34513292
chr14	34470708	34470909
chr14	34075201	34075402
chr14	33368407	33368608
chr14	32475129	32475330
chr14	32378059	32378260
chr14	29640434	29640635
chr14	27882747	27882948
chr14	23834895	23835096
chr14	23726521	23726722
chr14	23683537	23683738
chr14	23469016	23469217
chr14	23428681	23428882
chr14	23417001	23417202
chr14	23035118	23035319
chr14	22994287	22994488
chr14	22987410	22987611
chr14	22937772	22937973
chr14	22910169	22910370
chr14	22868051	22868252
chr14	22813674	22813875
chr14	22810541	22810742
chr14	22807862	22808063
chr14	22723076	22723277
chr14	22711110	22711311
chr14	22686048	22686249
chr14	22188280	22188481
chr14	22127673	22127874
chr14	22042529	22042730
chr14	20806304	20806505
chr14	12923590	12923791
chr14	12858768	12858969
chr14	9253946	9254147
chr13	111734441	111734642
chr13	111627323	111627524
chr13	105424804	105425005
chr13	103817929	103818130
chr13	103315909	103316110
chr13	102489459	102489660
chr13	102197806	102198007
chr13	100184013	100184214
chr13	99396932	99397133
chr13	99135955	99136156
chr13	98698091	98698292
chr13	98369008	98369209
chr13	97986437	97986638
chr13	96769382	96769583
chr13	95378438	95378639
chr13	95343792	95343993
chr13	93326699	93326900
chr13	90630694	90630895
chr13	90069076	90069277
chr13	78037029	78037230
chr13	72538197	72538398
chr13	70316999	70317200
chr13	64122207	64122408
chr13	64053401	64053602
chr13	60248596	60248797
chr13	60226487	60226688
chr13	60109101	60109302
chr13	57932531	57932732
chr13	54088580	54088781
chr13	53388423	53388624
chr13	53259087	53259288
chr13	51409949	51410150
chr13	51354504	51354705
chr13	51087229	51087430
chr13	48790095	48790296
chr13	44121982	44122183
chr13	42365422	42365623
chr13	40074751	40074952
chr13	37584172	37584373
chr13	32610425	32610626
chr13	32172537	32172738
chr13	32091097	32091298
chr13	32062827	32063028
chr13	31945371	31945572
chr13	31802723	31802924
chr13	29508338	29508539
chr13	28879195	28879396
chr13	28861032	28861233
chr13	26650186	26650387
chr13	15304792	15304993
chr13	9979247	9979448
chr13	4118791	4118992
chr12	113644288	113644489
chr12	113490241	113490442
chr12	109478882	109479083
chr12	108886312	108886513
chr12	106052830	106053031
chr12	105917923	105918124
chr12	105916928	105917129
chr12	105862386	105862587
chr12	101424679	101424880
chr12	100801386	100801587
chr12	95483635	95483836
chr12	94922935	94923136
chr12	94581482	94581683
chr12	94459723	94459924
chr12	94431098	94431299
chr12	94395446	94395647
chr12	91110500	91110701
chr12	86188444	86188645
chr12	82267253	82267454
chr12	80999476	80999677
chr12	74561097	74561298
chr12	74560548	74560749
chr12	74468944	74469145
chr12	74211467	74211668
chr12	72359450	72359651
chr12	72355764	72355965
chr12	69777371	69777572
chr12	54970729	54970930
chr12	54765173	54765374
chr12	39570450	39570651
chr12	38267723	38267924
chr12	37520450	37520651
chr12	37519099	37519300
chr12	37517464	37517665
chr12	35322684	35322885
chr12	34904916	34905117
chr12	34652815	34653016
chr12	34277446	34277647
chr12	31980505	31980706
chr12	30971801	30972002
chr12	27872513	27872714
chr12	27338756	27338957
chr12	25957715	25957916
chr12	15823666	15823867
chr12	13056599	13056800
chr12	10283986	10284187
chr12	9375553	9375754
chr12	9345838	9346039
chr12	8506878	8507079
chr12	6456292	6456493
chr11	120104584	120104785
chr11	120048614	120048815
chr11	112875699	112875900
chr11	112424522	112424723
chr11	111998969	111999170
chr11	111986756	111986957
chr11	111889420	111889621
chr11	111823258	111823459
chr11	101888604	101888805
chr11	101762771	101762972
chr11	98974513	98974714
chr11	98784314	98784515
chr11	96293293	96293494
chr11	96202436	96202637
chr11	96187361	96187562
chr11	96155837	96156038
chr11	89967819	89968020
chr11	89269501	89269702
chr11	88470218	88470419
chr11	85830319	85830520
chr11	85730609	85730810
chr11	85244839	85245040
chr11	85222795	85222996
chr11	84243256	84243457
chr11	77668983	77669184
chr11	76472627	76472828
chr11	76263405	76263606
chr11	69224844	69225045
chr11	64782580	64782781
chr11	64730373	64730574
chr11	64713243	64713444
chr11	64647503	64647704
chr11	64448357	64448558
chr11	64401664	64401865
chr11	63837076	63837277
chr11	63066745	63066946
chr11	57699672	57699873
chr11	57650589	57650790
chr11	43447596	43447797
chr11	36289399	36289600
chr11	34717942	34718143
chr11	24957187	24957388
chr11	19510661	19510862
chr11	18658727	18658928
chr11	18614481	18614682
chr11	18612777	18612978
chr11	18296477	18296678
chr11	17350602	17350803
chr11	8556934	8557135
chr11	6580636	6580837
chr10	125359186	125359387
chr10	125247207	125247408
chr10	120309454	120309655
chr10	120303637	120303838
chr10	120201307	120201508
chr10	120181736	120181937
chr10	119858136	119858337
chr10	117020610	117020811
chr10	116988574	116988775
chr10	104928423	104928624
chr10	104864523	104864724
chr10	103940947	103941148
chr10	101246117	101246318
chr10	101013312	101013513
chr10	99274901	99275102
chr10	96510361	96510562
chr10	96008078	96008279
chr10	94857958	94858159
chr10	94546399	94546600
chr10	90898879	90899080
chr10	90699519	90699720
chr10	88067722	88067923
chr10	87330483	87330684
chr10	86951618	86951819
chr10	84380046	84380247
chr10	83455525	83455726
chr10	69388098	69388299
chr10	69201645	69201846
chr10	68741686	68741887
chr10	68263001	68263202
chr10	66289612	66289813
chr10	56767644	56767845
chr10	55521375	55521576
chr10	53154621	53154822
chr10	50483299	50483500
chr10	44219631	44219832
chr10	43344186	43344387
chr10	41995996	41996197
chr10	38060665	38060866
chr10	37580877	37581078
chr10	34591809	34592010
chr10	34232368	34232569
chr10	28085254	28085455
chr10	26714075	26714276
chr10	23431851	23432052
chr10	13434184	13434385
chr10	12272394	12272595
chr10	7943883	7944084
chr10	7933996	7934197
chr10	6552581	6552782

## Sheet: TBX5xHOXC10
Supplementary Data 4. Set of ChIPseq peaks common to to Tbx5 and Hoxc10
chr9	115026442	115026643
chr9	96881264	96881465
chr9	87963720	87963921
chr9	87633777	87633978
chr9	87452061	87452262
chr9	87296849	87297050
chr9	87271830	87272031
chr9	71823901	71824102
chr9	71089775	71089976
chr9	69195530	69195731
chr9	63141918	63142119
chr9	61562360	61562561
chr9	61218215	61218416
chr9	56387889	56388090
chr9	55655378	55655579
chr9	55247092	55247293
chr9	49402129	49402330
chr9	48566142	48566343
chr9	47655050	47655251
chr9	41015889	41016090
chr9	36950895	36951096
chr9	36838128	36838329
chr9	36746165	36746366
chr9	35229603	35229804
chr9	32350717	32350918
chr9	32302836	32303037
chr9	29126262	29126463
chr9	22757244	22757445
chr9	17621609	17621810
chr9	17550195	17550396
chr8	130706940	130707141
chr8	129720899	129721100
chr8	111679327	111679528
chr8	111076531	111076732
chr8	110551610	110551811
chr8	110550566	110550767
chr8	110389922	110390123
chr8	110351670	110351871
chr8	103255202	103255403
chr8	97427687	97427888
chr8	94472692	94472893
chr8	94216122	94216323
chr8	94203442	94203643
chr8	94116817	94117018
chr8	90385590	90385791
chr8	90360719	90360920
chr8	90184003	90184204
chr8	70606313	70606514
chr8	49385508	49385709
chr8	49318332	49318533
chr8	49243986	49244187
chr8	45794174	45794375
chr8	42678238	42678439
chr8	33535142	33535343
chr8	28071832	28072033
chr8	28024726	28024927
chr8	27978860	27979061
chr8	27944046	27944247
chr8	27918817	27919018
chr8	27915905	27916106
chr8	27889635	27889836
chr8	27881051	27881252
chr8	27800276	27800477
chr8	27788212	27788413
chr8	27767174	27767375
chr8	27462170	27462371
chr8	9055408	9055609
chr8	7744401	7744602
chr8	7323106	7323307
chr8	5965783	5965984
chr7	152127271	152127472
chr7	149733854	149734055
chr7	144489894	144490095
chr7	143694095	143694296
chr7	143598054	143598255
chr7	143581815	143582016
chr7	143250617	143250818
chr7	143194128	143194329
chr7	138640557	138640758
chr7	137207816	137208017
chr7	136822723	136822924
chr7	122789323	122789524
chr7	122247064	122247265
chr7	119969845	119970046
chr7	106105867	106106068
chr7	105933106	105933307
chr7	89869320	89869521
chr7	89864805	89865006
chr7	89573840	89574041
chr7	78519000	78519201
chr7	77889314	77889515
chr7	77813979	77814180
chr7	74111745	74111946
chr7	57083747	57083948
chr7	39172936	39173137
chr7	37965604	37965805
chr7	6811682	6811883
chr7	6788046	6788247
chr6	147375556	147375757
chr6	144893627	144893828
chr6	144261223	144261424
chr6	139517841	139518042
chr6	117357298	117357499
chr6	103625330	103625531
chr6	101505062	101505263
chr6	100526289	100526490
chr6	99964017	99964218
chr6	99140032	99140233
chr6	96543090	96543291
chr6	94967546	94967747
chr6	93616889	93617090
chr6	87169693	87169894
chr6	84360174	84360375
chr6	72605395	72605596
chr6	72166616	72166817
chr6	61166589	61166790
chr6	61165797	61165998
chr6	53604494	53604695
chr6	53348956	53349157
chr6	53264222	53264423
chr6	52321158	52321359
chr6	52176194	52176395
chr6	52167381	52167582
chr6	52111084	52111285
chr6	51659024	51659225
chr6	51146519	51146720
chr6	51123184	51123385
chr6	51069705	51069906
chr6	48491599	48491800
chr6	36847832	36848033
chr6	36840379	36840580
chr6	36792491	36792692
chr6	35304803	35305004
chr6	32181412	32181613
chr6	30660603	30660804
chr6	30554440	30554641
chr6	16744218	16744419
chr6	12308754	12308955
chr6	8027582	8027783
chr6	5779277	5779478
chr6	5049272	5049473
chr6	4507243	4507444
chr5	143581765	143581966
chr5	140095312	140095513
chr5	136879462	136879663
chr5	134490787	134490988
chr5	134475982	134476183
chr5	133018057	133018258
chr5	132061612	132061813
chr5	132057299	132057500
chr5	127720132	127720333
chr5	125632338	125632539
chr5	119024283	119024484
chr5	113178669	113178870
chr5	111965154	111965355
chr5	111567261	111567462
chr5	111440323	111440524
chr5	108429984	108430185
chr5	99604337	99604538
chr5	99594893	99595094
chr5	75224091	75224292
chr5	74843954	74844155
chr5	68129473	68129674
chr5	67792000	67792201
chr5	51869719	51869920
chr5	47123821	47124022
chr5	45673725	45673926
chr5	45313716	45313917
chr5	39190357	39190558
chr5	34035072	34035273
chr5	15253736	15253937
chr5	13908398	13908599
chr5	13439488	13439689
chr5	13127063	13127264
chr5	4560715	4560916
chr4	154105584	154105785
chr4	153968868	153969069
chr4	153745984	153746185
chr4	148364450	148364651
chr4	136684072	136684273
chr4	130947155	130947356
chr4	124649617	124649818
chr4	124627985	124628186
chr4	123811548	123811749
chr4	117331502	117331703
chr4	114494444	114494645
chr4	107263747	107263948
chr4	107133125	107133326
chr4	107027340	107027541
chr4	106538407	106538608
chr4	106500453	106500654
chr4	99844235	99844436
chr4	97775250	97775451
chr4	81957038	81957239
chr4	72607326	72607527
chr4	70792422	70792623
chr4	64853943	64854144
chr4	58683505	58683706
chr4	49406063	49406264
chr4	48960113	48960314
chr4	47450713	47450914
chr4	47437267	47437468
chr4	32390696	32390897
chr4	32011241	32011442
chr4	30639697	30639898
chr4	28630790	28630991
chr4	27895685	27895886
chr4	20091063	20091264
chr4	15112490	15112691
chr4	13715385	13715586
chr4	13168973	13169174
chr3	155757971	155758172
chr3	154028410	154028611
chr3	151555037	151555238
chr3	148847077	148847278
chr3	146781144	146781345
chr3	146780688	146780889
chr3	130570212	130570413
chr3	130122107	130122308
chr3	130116300	130116501
chr3	129939097	129939298
chr3	128050951	128051152
chr3	127884131	127884332
chr3	124455790	124455991
chr3	107348786	107348987
chr3	102460966	102461167
chr3	100965208	100965409
chr3	100515580	100515781
chr3	99469982	99470183
chr3	99467876	99468077
chr3	99454388	99454589
chr3	99377586	99377787
chr3	98795070	98795271
chr3	86565268	86565469
chr3	85992093	85992294
chr3	80838535	80838736
chr3	80682514	80682715
chr3	66743670	66743871
chr3	66742658	66742859
chr3	66739601	66739802
chr3	66548238	66548439
chr3	66204875	66205076
chr3	66179079	66179280
chr3	65008421	65008622
chr3	57933412	57933613
chr3	52848412	52848613
chr3	42477601	42477802
chr3	41753428	41753629
chr3	41661485	41661686
chr3	30412969	30413170
chr3	29985223	29985424
chr3	29917096	29917297
chr3	26897091	26897292
chr3	23308418	23308619
chr3	7943752	7943953
chr3	7029099	7029300
chr3	5329847	5330048
chr2	172997098	172997299
chr2	169460193	169460394
chr2	169446799	169447000
chr2	163110664	163110865
chr2	159240358	159240559
chr2	155688852	155689053
chr2	152986839	152987040
chr2	147711930	147712131
chr2	147386757	147386958
chr2	147255840	147256041
chr2	141883745	141883946
chr2	141397087	141397288
chr2	136991566	136991767
chr2	133225052	133225253
chr2	118358937	118359138
chr2	115405397	115405598
chr2	115217973	115218174
chr2	110220065	110220266
chr2	106636390	106636591
chr2	105083421	105083622
chr2	101839402	101839603
chr2	93465411	93465612
chr2	93456254	93456455
chr2	80237081	80237282
chr2	79046701	79046902
chr2	75353955	75354156
chr2	74219051	74219252
chr2	68242942	68243143
chr2	68131089	68131290
chr2	65820137	65820338
chr2	64010491	64010692
chr2	59400872	59401073
chr2	54335948	54336149
chr2	51094131	51094332
chr2	45082894	45083095
chr2	45060880	45061081
chr2	17970462	17970663
chr2	6099986	6100187
chr1	193379349	193379550
chr1	187658190	187658391
chr1	186639059	186639260
chr1	186236784	186236985
chr1	181404111	181404312
chr1	181239732	181239933
chr1	180850382	180850583
chr1	178929149	178929350
chr1	171284201	171284402
chr1	165828448	165828649
chr1	165691112	165691313
chr1	165391520	165391721
chr1	165304658	165304859
chr1	164004653	164004854
chr1	163920608	163920809
chr1	163914359	163914560
chr1	152841782	152841983
chr1	152327825	152328026
chr1	140989595	140989796
chr1	140281932	140282133
chr1	138409008	138409209
chr1	134667894	134668095
chr1	120722124	120722325
chr1	92640665	92640866
chr1	92015836	92016037
chr1	82132584	82132785
chr1	79910625	79910826
chr1	76969074	76969275
chr1	76828977	76829178
chr1	76578937	76579138
chr1	76062360	76062561
chr1	76046405	76046606
chr1	73749155	73749356
chr1	73410299	73410500
chr1	62934252	62934453
chr1	62826693	62826894
chr1	57153069	57153270
chr1	45732783	45732984
chr1	41667703	41667904
chr1	38569694	38569895
chr1	38493534	38493735
chr1	22239143	22239344
chr1	16239082	16239283
chr1	14832594	14832795
chr1	14136192	14136393
chr1	12042162	12042363
chr1	4562129	4562330
chr19	56161058	56161259
chr19	55889664	55889865
chr19	55737208	55737409
chr19	55672397	55672598
chr19	53728706	53728907
chr19	52429742	52429943
chr19	34788939	34789140
chr19	28186308	28186509
chr19	17725439	17725640
chr19	15902222	15902423
chr19	15415340	15415541
chr19	14965194	14965395
chr19	4240331	4240532
chr18	69244238	69244439
chr18	66532446	66532647
chr18	63868264	63868465
chr18	57134659	57134860
chr18	56348673	56348874
chr18	56209500	56209701
chr18	55929748	55929949
chr18	55857724	55857925
chr18	55709499	55709700
chr18	54988962	54989163
chr18	54537863	54538064
chr18	54440938	54441139
chr18	54281406	54281607
chr18	52954120	52954321
chr18	52772804	52773005
chr18	49377328	49377529
chr18	49354125	49354326
chr18	47432522	47432723
chr18	43528176	43528377
chr18	34539784	34539985
chr18	23119682	23119883
chr18	22497362	22497563
chr18	17542081	17542282
chr18	16808325	16808526
chr18	16196478	16196679
chr18	16187630	16187831
chr18	14055129	14055330
chr17	71460236	71460437
chr17	68559873	68560074
chr17	66766375	66766576
chr17	63186111	63186312
chr17	63085427	63085628
chr17	62030160	62030361
chr17	54517243	54517444
chr17	51899534	51899735
chr17	48168497	48168698
chr17	46066648	46066849
chr17	45218395	45218596
chr17	44702440	44702641
chr17	17575744	17575945
chr17	12918263	12918464
chr17	4498377	4498578
chr16	85398401	85398602
chr16	78040583	78040784
chr16	77636870	77637071
chr16	74506526	74506727
chr16	73754685	73754886
chr16	63452127	63452328
chr16	63075761	63075962
chr16	58013770	58013971
chr16	56396882	56397083
chr16	55442861	55443062
chr16	55142964	55143165
chr16	45763274	45763475
chr16	44672375	44672576
chr16	44172417	44172618
chr16	30244215	30244416
chr16	26042023	26042224
chr16	23577091	23577292
chr15	93734553	93734754
chr15	86308075	86308276
chr15	83496953	83497154
chr15	73986753	73986954
chr15	73254189	73254390
chr15	63581959	63582160
chr15	56689822	56690023
chr15	53827116	53827317
chr15	51629969	51630170
chr15	50529612	50529813
chr15	50497578	50497779
chr15	43634847	43635048
chr15	42198352	42198553
chr15	35678229	35678430
chr15	35463105	35463306
chr15	35289288	35289489
chr15	32877995	32878196
chr15	32377800	32378001
chr15	24901900	24902101
chr15	19044848	19045049
chr15	16425330	16425531
chr15	15622525	15622726
chr15	5891115	5891316
chr14	106320321	106320522
chr14	106131668	106131869
chr14	103258620	103258821
chr14	102801571	102801772
chr14	101987081	101987282
chr14	100752514	100752715
chr14	96262221	96262422
chr14	80576313	80576514
chr14	72558581	72558782
chr14	69552889	69553090
chr14	68277545	68277746
chr14	68251078	68251279
chr14	68187699	68187900
chr14	68002593	68002794
chr14	63833991	63834192
chr14	62496949	62497150
chr14	60943865	60944066
chr14	59606597	59606798
chr14	47225034	47225235
chr14	34470708	34470909
chr14	32378059	32378260
chr14	29640434	29640635
chr14	27882747	27882948
chr14	25082202	25082403
chr14	23834895	23835096
chr14	23711518	23711719
chr14	23469016	23469217
chr14	23417001	23417202
chr14	23035118	23035319
chr14	22994287	22994488
chr14	22987410	22987611
chr14	22937772	22937973
chr14	22910169	22910370
chr14	22868051	22868252
chr14	22813674	22813875
chr14	22810541	22810742
chr14	22723076	22723277
chr14	22711110	22711311
chr14	22127673	22127874
chr14	22042529	22042730
chr14	12858768	12858969
chr13	103817929	103818130
chr13	103315909	103316110
chr13	103280769	103280970
chr13	102489459	102489660
chr13	102197806	102198007
chr13	100184013	100184214
chr13	99135955	99136156
chr13	98698091	98698292
chr13	98369008	98369209
chr13	96769382	96769583
chr13	95388998	95389199
chr13	93326699	93326900
chr13	90069076	90069277
chr13	78037029	78037230
chr13	77463463	77463664
chr13	72538197	72538398
chr13	69134096	69134297
chr13	64053401	64053602
chr13	63095202	63095403
chr13	62731146	62731347
chr13	60109101	60109302
chr13	59197497	59197698
chr13	54088580	54088781
chr13	53388423	53388624
chr13	51409949	51410150
chr13	51354504	51354705
chr13	44121982	44122183
chr13	42365422	42365623
chr13	32610425	32610626
chr13	32091097	32091298
chr13	32062827	32063028
chr13	31945371	31945572
chr13	31802723	31802924
chr13	29045899	29046100
chr13	28879195	28879396
chr13	28861032	28861233
chr13	26650186	26650387
chr13	9979247	9979448
chr13	4118791	4118992
chr13	3036440	3036641
chr12	113644288	113644489
chr12	108886312	108886513
chr12	108350544	108350745
chr12	105862386	105862587
chr12	95483635	95483836
chr12	94581482	94581683
chr12	94431098	94431299
chr12	84972953	84973154
chr12	80999476	80999677
chr12	74622604	74622805
chr12	74211467	74211668
chr12	54970729	54970930
chr12	54765173	54765374
chr12	40511696	40511897
chr12	38267723	38267924
chr12	37520450	37520651
chr12	37519099	37519300
chr12	37517464	37517665
chr12	34904916	34905117
chr12	30971801	30972002
chr12	27872513	27872714
chr12	27338756	27338957
chr12	25957715	25957916
chr12	15823666	15823867
chr12	13164963	13165164
chr12	13056599	13056800
chr12	12555581	12555782
chr12	10283986	10284187
chr12	9345838	9346039
chr12	6456292	6456493
chr11	120048614	120048815
chr11	112875699	112875900
chr11	111986756	111986957
chr11	111889420	111889621
chr11	111823258	111823459
chr11	101762771	101762972
chr11	96293293	96293494
chr11	96187361	96187562
chr11	89967819	89968020
chr11	89269501	89269702
chr11	85730609	85730810
chr11	85446243	85446444
chr11	85222795	85222996
chr11	74960727	74960928
chr11	74863394	74863595
chr11	69224844	69225045
chr11	69180128	69180329
chr11	64782580	64782781
chr11	64730373	64730574
chr11	64713243	64713444
chr11	64647503	64647704
chr11	64448357	64448558
chr11	64401664	64401865
chr11	63332279	63332480
chr11	63066745	63066946
chr11	57699672	57699873
chr11	57497394	57497595
chr11	43447596	43447797
chr11	34717942	34718143
chr11	33243427	33243628
chr11	19510661	19510862
chr11	18658727	18658928
chr11	18614481	18614682
chr11	18612777	18612978
chr11	17350602	17350803
chr11	8556934	8557135
chr10	125406439	125406640
chr10	125359186	125359387
chr10	125247207	125247408
chr10	120309454	120309655
chr10	120303637	120303838
chr10	120181736	120181937
chr10	120008519	120008720
chr10	116988574	116988775
chr10	104928423	104928624
chr10	104864523	104864724
chr10	101246117	101246318
chr10	98731739	98731940
chr10	96008078	96008279
chr10	90898879	90899080
chr10	87330483	87330684
chr10	84380046	84380247
chr10	83455525	83455726
chr10	74223519	74223720
chr10	68741686	68741887
chr10	68263001	68263202
chr10	66289612	66289813
chr10	53154621	53154822
chr10	50483299	50483500
chr10	44219631	44219832
chr10	43344186	43344387
chr10	41995996	41996197
chr10	38397385	38397586
chr10	37461392	37461593
chr10	28085254	28085455
chr10	23431851	23432052
chr10	23168851	23169052
chr10	13434184	13434385
chr10	7943883	7944084
chr10	7933996	7934197

## Sheet: MeisFL_non_TBX5
Supplementary Data 4. Set of ChIPseq Meis peaks (FL) not bound by Tbx5
chr1	7768331	7768562
chr1	9574080	9574410
chr1	9978696	9979013
chr1	12824707	12824912
chr1	13761166	13761461
chr1	13797981	13798245
chr1	13825095	13825349
chr1	14335030	14335318
chr1	14560635	14560970
chr1	14652004	14652228
chr1	14677353	14677637
chr1	16283932	16284202
chr1	17228126	17228457
chr1	28082632	28082925
chr1	28790458	28790628
chr1	29747499	29747848
chr1	32987269	32987473
chr1	33258589	33258850
chr1	33521221	33521384
chr1	36000261	36000555
chr1	38452133	38452338
chr1	38595349	38595508
chr1	38602183	38602378
chr1	38602448	38602781
chr1	38823836	38824132
chr1	42292161	42292401
chr1	43039961	43040277
chr1	43456043	43456281
chr1	45014232	45014460
chr1	45851938	45852103
chr1	52298865	52299384
chr1	53258662	53258929
chr1	54880884	54881245
chr1	55188236	55188410
chr1	55420459	55420832
chr1	55878344	55878589
chr1	56990737	56990971
chr1	61158625	61158926
chr1	61355049	61355257
chr1	61698070	61698658
chr1	62429409	62429771
chr1	62694130	62694885
chr1	62897851	62898068
chr1	63414650	63414869
chr1	64438187	64438371
chr1	66046956	66047450
chr1	67837352	67837601
chr1	68678889	68679078
chr1	71728814	71729102
chr1	71951019	71951176
chr1	71994202	71994467
chr1	72155026	72155513
chr1	72234808	72235007
chr1	73878868	73879954
chr1	73880074	73880539
chr1	73995287	73995547
chr1	74150291	74150463
chr1	75334647	75335106
chr1	75454467	75454661
chr1	75659248	75659597
chr1	75692204	75692591
chr1	75841110	75841439
chr1	76839932	76840303
chr1	77216854	77217100
chr1	78018363	78018790
chr1	78106889	78107218
chr1	78125697	78126178
chr1	78334957	78335314
chr1	80217722	80217918
chr1	81913464	81913827
chr1	82103462	82103769
chr1	89045242	89045466
chr1	89058112	89058289
chr1	90131645	90132127
chr1	90140490	90140832
chr1	90372109	90372312
chr1	90906245	90906576
chr1	91823940	91824295
chr1	91864896	91865299
chr1	91889527	91889780
chr1	92149978	92150322
chr1	92271190	92271752
chr1	92449850	92450091
chr1	92450691	92450979
chr1	92898291	92898491
chr1	92949327	92949694
chr1	93625862	93626114
chr1	93655567	93655812
chr1	93980560	93980790
chr1	94234070	94234323
chr1	94688196	94688579
chr1	98259498	98259889
chr1	98298101	98298444
chr1	98589531	98589676
chr1	99871577	99871766
chr1	115829314	115829487
chr1	120673313	120673657
chr1	120950187	120950451
chr1	121538252	121538427
chr1	122583546	122583812
chr1	122807418	122807654
chr1	128408715	128409004
chr1	128599570	128599839
chr1	128868721	128868884
chr1	128936945	128937132
chr1	128942805	128942953
chr1	129765597	129765871
chr1	131572347	131572881
chr1	132774809	132774989
chr1	134523037	134523246
chr1	135305802	135306008
chr1	135781440	135781746
chr1	138033862	138034009
chr1	139790770	139790946
chr1	140144184	140144475
chr1	140241529	140241774
chr1	140632950	140633292
chr1	141104620	141105070
chr1	141216404	141216663
chr1	142306124	142306478
chr1	142348558	142348855
chr1	145837400	145837575
chr1	148624345	148624523
chr1	150889707	150890031
chr1	152841762	152842008
chr1	153477114	153477346
chr1	156924883	156925118
chr1	157262693	157262980
chr1	158604066	158604244
chr1	158674724	158675091
chr1	158711153	158711389
chr1	159731754	159732091
chr1	162011344	162011530
chr1	163915210	163915507
chr1	163950455	163951146
chr1	163968302	163968493
chr1	164276596	164277026
chr1	165090106	165090342
chr1	165296432	165296751
chr1	165374566	165374790
chr1	165638589	165638739
chr1	165709568	165709729
chr1	167258007	167258177
chr1	167716487	167716801
chr1	167736497	167736811
chr1	168048009	168048297
chr1	168060921	168061114
chr1	169819008	169819184
chr1	169859960	169860205
chr1	170160535	170160689
chr1	170227594	170227842
chr1	170332866	170333124
chr1	170691818	170692049
chr1	170981708	170981915
chr1	171085721	171085907
chr1	171177511	171177693
chr1	171198638	171198904
chr1	171991414	171991587
chr1	173138849	173139065
chr1	176958970	176959318
chr1	180591680	180591992
chr1	180607453	180607649
chr1	180658454	180658644
chr1	181016279	181016416
chr1	181113139	181113298
chr1	181391104	181391402
chr1	182930964	182931140
chr1	186617211	186617759
chr1	186903406	186903589
chr1	187477534	187477747
chr1	187987591	187987753
chr1	188006576	188006807
chr1	188091240	188091717
chr1	188812328	188812552
chr1	189854170	189854438
chr1	189906786	189907138
chr1	190373665	190373944
chr1	190717557	190717787
chr1	190874089	190874438
chr1	191447602	191448967
chr1	192349699	192350411
chr1	193008692	193008960
chr1	194687846	194688049
chr1	195275943	195276078
chr1	195451466	195451689
chr1	195797906	195798112
chr1	195852184	195852374
chr10	5632850	5633413
chr10	7790642	7790863
chr10	8930371	8930628
chr10	9158050	9158427
chr10	9241206	9241373
chr10	12272363	12272646
chr10	13569966	13570162
chr10	13770885	13771400
chr10	14183988	14184236
chr10	18073996	18074199
chr10	19234654	19234867
chr10	20595994	20596233
chr10	23431409	23431604
chr10	23978796	23979026
chr10	24646369	24646527
chr10	24952880	24953124
chr10	25106157	25106391
chr10	26783605	26783850
chr10	26918233	26918517
chr10	27793549	27793795
chr10	28085946	28086428
chr10	28089622	28090017
chr10	29391909	29392159
chr10	29406849	29407259
chr10	29514560	29514809
chr10	34232272	34232645
chr10	37580724	37581058
chr10	38060689	38060856
chr10	38408277	38408586
chr10	39150267	39150438
chr10	39244383	39244577
chr10	39379490	39379667
chr10	40059260	40059464
chr10	42746962	42747150
chr10	43442604	43442811
chr10	44765204	44765438
chr10	45501697	45502031
chr10	46480754	46481110
chr10	50482855	50483116
chr10	50953425	50953634
chr10	52816352	52816538
chr10	52827819	52828138
chr10	53778513	53779319
chr10	55521437	55521643
chr10	56767611	56767829
chr10	57687973	57688182
chr10	58577586	58577733
chr10	58671831	58671988
chr10	60052884	60053401
chr10	60289448	60289842
chr10	61286025	61286205
chr10	61286435	61286731
chr10	62254484	62254684
chr10	62306591	62306720
chr10	67554048	67554223
chr10	67819395	67819531
chr10	69201504	69201996
chr10	69388123	69388276
chr10	70446459	70446763
chr10	70483374	70483612
chr10	70561690	70561904
chr10	76627575	76627778
chr10	79551650	79551828
chr10	80039626	80039851
chr10	80384003	80384292
chr10	83377440	83378083
chr10	83420009	83420590
chr10	83765809	83766148
chr10	83991775	83991980
chr10	85646363	85646523
chr10	86949063	86949324
chr10	87326034	87326247
chr10	87331566	87332056
chr10	88067648	88068021
chr10	90146515	90146823
chr10	90699304	90699700
chr10	90789536	90789848
chr10	91210276	91210797
chr10	93693100	93693480
chr10	94546237	94546713
chr10	94776899	94777043
chr10	96267058	96267299
chr10	96510310	96510679
chr10	97720724	97721175
chr10	98294213	98294426
chr10	98429324	98429559
chr10	99274856	99275135
chr10	100254889	100255080
chr10	100255189	100255430
chr10	102410002	102410223
chr10	102548785	102549228
chr10	103189429	103189600
chr10	103372834	103373210
chr10	103850835	103851151
chr10	104029241	104029621
chr10	104097256	104097639
chr10	104664612	104664962
chr10	104864613	104865364
chr10	110348390	110348895
chr10	116135036	116135255
chr10	116470880	116471111
chr10	116640735	116640945
chr10	116981595	116981774
chr10	117547366	117547585
chr10	117558843	117558989
chr10	118551825	118552077
chr10	119806616	119806808
chr10	119858096	119858332
chr10	120049377	120049679
chr10	120097715	120097861
chr10	120201169	120201598
chr10	120258924	120259337
chr10	120681033	120681328
chr10	122159751	122159956
chr10	122324651	122324889
chr10	122360764	122360954
chr10	124764319	124764635
chr10	124766016	124766199
chr10	125247627	125247926
chr10	125410870	125411117
chr10	125442239	125442566
chr10	125508503	125508920
chr10	126859653	126859963
chr10	127034962	127035193
chr10	128304730	128304936
chr11	3026979	3027657
chr11	3032041	3032345
chr11	3032596	3033145
chr11	3033997	3034130
chr11	3034365	3034779
chr11	3035625	3035844
chr11	3036404	3036905
chr11	3037170	3037562
chr11	3042323	3042657
chr11	3042879	3043305
chr11	3043566	3043873
chr11	3044831	3045104
chr11	3046002	3046321
chr11	3049695	3049929
chr11	3052386	3052594
chr11	3055368	3055647
chr11	3062840	3063086
chr11	3068665	3068834
chr11	3093036	3093597
chr11	4130882	4131011
chr11	4635804	4636101
chr11	6580614	6580810
chr11	6601546	6601885
chr11	8423880	8424068
chr11	8661747	8662049
chr11	11733154	11733477
chr11	16951721	16951995
chr11	17976096	17976451
chr11	18257214	18257738
chr11	18296479	18296820
chr11	18338110	18338407
chr11	18615031	18615310
chr11	18647990	18648271
chr11	18774397	18774879
chr11	18785154	18785336
chr11	18785700	18785964
chr11	18918564	18918784
chr11	18922444	18922592
chr11	19250424	19250757
chr11	19637338	19637740
chr11	19660554	19660937
chr11	19886613	19886897
chr11	21138956	21139178
chr11	21619897	21620110
chr11	21901421	21901714
chr11	23961758	23962116
chr11	24145126	24145365
chr11	24373032	24373248
chr11	24582598	24583017
chr11	24957190	24957360
chr11	24963851	24964158
chr11	26381825	26382023
chr11	26411750	26411969
chr11	28275803	28276133
chr11	28536829	28537057
chr11	31491248	31491409
chr11	31492040	31492465
chr11	32001115	32001384
chr11	32261962	32262226
chr11	34984863	34985179
chr11	34991903	34992125
chr11	35086912	35087122
chr11	35185962	35186411
chr11	35201156	35201615
chr11	35964285	35964534
chr11	36289398	36289697
chr11	36614432	36614816
chr11	36844940	36845409
chr11	39951340	39951512
chr11	42518315	42518482
chr11	42953440	42953667
chr11	45194009	45194169
chr11	45915752	45916089
chr11	46661861	46662573
chr11	46816404	46816756
chr11	48491561	48491793
chr11	49745394	49745805
chr11	51276732	51276931
chr11	53874031	53874255
chr11	54891047	54891286
chr11	55379803	55380154
chr11	57530993	57531231
chr11	57650260	57650802
chr11	57651748	57651993
chr11	57743004	57743409
chr11	59754137	59754396
chr11	60693051	60693333
chr11	60841715	60842065
chr11	62834671	62835315
chr11	63246850	63247096
chr11	63592271	63592494
chr11	63837063	63837407
chr11	64373866	64374165
chr11	64552610	64552876
chr11	69213191	69213638
chr11	74888132	74888426
chr11	74952728	74953108
chr11	76263352	76263754
chr11	76399722	76400009
chr11	76472662	76472999
chr11	77668943	77669216
chr11	78531465	78531712
chr11	80908549	80908748
chr11	81199609	81199810
chr11	81263046	81263331
chr11	82219910	82220150
chr11	84243194	84243457
chr11	85166179	85166337
chr11	85244787	85245071
chr11	85438757	85439048
chr11	85650612	85651056
chr11	85662699	85662941
chr11	85689806	85690053
chr11	85731449	85731904
chr11	87236544	87236845
chr11	87955909	87956178
chr11	87973874	87974185
chr11	88111016	88111225
chr11	88127100	88127540
chr11	88145806	88146228
chr11	88273955	88274189
chr11	88386518	88386996
chr11	88470171	88470376
chr11	92490720	92490913
chr11	94247524	94247785
chr11	94738073	94738271
chr11	96132365	96132654
chr11	96165163	96165488
chr11	96168277	96168554
chr11	96189622	96189886
chr11	96194829	96195081
chr11	96202364	96202638
chr11	96202892	96203074
chr11	96205373	96205793
chr11	96211515	96211809
chr11	96214086	96215018
chr11	96218256	96218524
chr11	96221163	96221336
chr11	96225297	96225555
chr11	96225779	96226626
chr11	96232029	96232290
chr11	96233181	96233450
chr11	96278919	96279191
chr11	96283315	96283472
chr11	96284249	96284439
chr11	96293706	96293949
chr11	96328346	96328734
chr11	96343884	96344324
chr11	96725017	96725392
chr11	96753402	96753742
chr11	97641439	97641662
chr11	98784299	98784524
chr11	98910951	98911206
chr11	98974448	98974725
chr11	98994859	98995066
chr11	101565575	101565800
chr11	101677118	101677441
chr11	101751071	101751408
chr11	101758219	101758594
chr11	101826067	101826299
chr11	101829737	101829965
chr11	101888560	101888738
chr11	107181295	107181492
chr11	107434706	107434939
chr11	108746774	108747005
chr11	109006343	109006509
chr11	109104164	109104436
chr11	109761802	109762357
chr11	110506453	110506720
chr11	111403056	111403295
chr11	111679652	111679820
chr11	111700415	111700614
chr11	111998869	111999262
chr11	112424425	112424706
chr11	112514958	112515279
chr11	112665455	112665595
chr11	112679656	112679975
chr11	113195886	113196125
chr11	114027014	114027279
chr11	114305394	114305554
chr11	114565914	114566097
chr11	115060451	115060655
chr11	115072106	115072304
chr11	115097942	115098310
chr11	115180125	115180360
chr11	115669170	115669298
chr11	117141487	117141675
chr11	117221447	117221746
chr11	117246738	117246916
chr11	117291805	117291949
chr11	117315676	117315868
chr11	117462171	117462531
chr11	117817668	117817839
chr11	118260074	118260340
chr11	118546762	118547122
chr11	119038225	119038448
chr11	119385925	119386168
chr11	119672398	119672653
chr11	120025552	120025787
chr11	120077805	120078121
chr11	120104461	120104836
chr11	120105103	120105281
chr11	120209441	120209762
chr11	120284294	120284538
chr11	120439848	120440455
chr11	120572136	120572303
chr12	3843375	3843545
chr12	4835117	4835524
chr12	6261920	6262042
chr12	6447099	6447330
chr12	8506798	8507037
chr12	8814467	8814663
chr12	8863065	8863360
chr12	9375457	9375773
chr12	10054864	10055447
chr12	10068923	10069120
chr12	12770520	12770774
chr12	13127508	13127758
chr12	13183605	13183815
chr12	13202775	13203001
chr12	13719366	13719628
chr12	15511013	15511230
chr12	16873227	16873489
chr12	17717629	17717875
chr12	17719598	17719795
chr12	20236704	20237053
chr12	20238034	20238215
chr12	25447150	25447330
chr12	26219478	26219672
chr12	26940151	26940355
chr12	27443921	27444139
chr12	27530018	27530170
chr12	27624756	27625106
chr12	27824768	27824957
chr12	28471592	28471784
chr12	28971507	28971731
chr12	28973358	28973633
chr12	29468024	29468570
chr12	29684943	29685579
chr12	29700326	29700710
chr12	29735584	29736006
chr12	29814711	29815427
chr12	31710899	31712010
chr12	31980505	31980752
chr12	33718175	33718410
chr12	34277409	34277587
chr12	34652831	34653073
chr12	34900956	34901226
chr12	35322582	35322938
chr12	35860570	35861011
chr12	35884436	35884661
chr12	35971905	35972212
chr12	37331845	37332107
chr12	39570254	39570632
chr12	40611574	40611877
chr12	41156648	41156864
chr12	41191531	41191786
chr12	42041668	42042019
chr12	42210196	42210788
chr12	44943246	44943463
chr12	47735991	47736279
chr12	51833826	51834080
chr12	53426769	53426891
chr12	53469058	53469475
chr12	55165858	55166071
chr12	57905462	57905792
chr12	57995814	57996332
chr12	58052772	58052945
chr12	58109912	58110237
chr12	59168474	59168764
chr12	65149656	65149933
chr12	69690228	69690400
chr12	69777306	69777648
chr12	70183236	70183509
chr12	72355739	72355969
chr12	72359487	72359765
chr12	72408532	72408814
chr12	72530874	72531030
chr12	72534256	72534787
chr12	72644728	72644960
chr12	74560422	74561032
chr12	74561163	74561748
chr12	74696906	74697076
chr12	76592712	76592934
chr12	77218790	77219007
chr12	78699088	78699399
chr12	78961847	78962344
chr12	80636697	80637182
chr12	80700032	80700258
chr12	80814338	80814564
chr12	80847173	80847436
chr12	80857398	80857694
chr12	80991942	80992312
chr12	81620282	81620410
chr12	82267137	82267514
chr12	86188363	86188813
chr12	87327591	87327734
chr12	87544488	87544804
chr12	87850552	87850847
chr12	89693258	89693557
chr12	91003098	91003299
chr12	93187020	93187360
chr12	94395183	94395683
chr12	94430548	94430881
chr12	94923027	94923216
chr12	96117360	96117839
chr12	96396938	96397158
chr12	96622457	96623062
chr12	97088142	97089045
chr12	97589431	97589775
chr12	99168079	99168471
chr12	99608416	99608622
chr12	100692110	100692312
chr12	100801446	100801742
chr12	100818130	100818714
chr12	101414773	101415099
chr12	101424672	101424813
chr12	102056606	102057626
chr12	103036857	103037084
chr12	103524913	103525113
chr12	105872996	105873495
chr12	105875534	105875781
chr12	107143344	107143558
chr12	108208171	108208421
chr12	108280164	108280367
chr12	108409392	108409529
chr12	108567173	108567544
chr12	108938595	108939019
chr12	109357444	109357646
chr12	109470174	109470517
chr12	109478490	109479517
chr12	109705722	109705913
chr12	109924384	109924585
chr12	110642200	110642502
chr12	110644265	110644636
chr12	110655580	110656255
chr12	112127592	112127848
chr12	113361938	113362217
chr12	113490033	113490511
chr12	114151398	114151581
chr12	119493912	119494197
chr13	4230222	4230462
chr13	11191238	11191580
chr13	13901195	13901385
chr13	15304651	15305140
chr13	15434861	15435195
chr13	15553528	15553739
chr13	16115330	16115581
chr13	18379147	18379421
chr13	21396560	21396985
chr13	23647283	23647654
chr13	23831184	23831655
chr13	25169215	25169537
chr13	25278741	25278983
chr13	25494460	25494890
chr13	26013539	26013792
chr13	26646163	26646460
chr13	28756323	28756621
chr13	28873988	28874450
chr13	31489163	31489377
chr13	31899777	31900036
chr13	31945711	31946147
chr13	32115689	32115899
chr13	32118064	32118525
chr13	32126449	32126607
chr13	32165530	32165880
chr13	32172404	32172889
chr13	32261123	32261421
chr13	32287976	32288208
chr13	32406753	32407312
chr13	32609497	32609702
chr13	32799674	32800273
chr13	34818185	34818402
chr13	35901877	35902051
chr13	35937362	35937507
chr13	37584065	37584466
chr13	38956140	38956355
chr13	39461802	39462262
chr13	39948085	39948337
chr13	40074639	40075021
chr13	40513313	40513677
chr13	40701878	40702070
chr13	40816178	40816336
chr13	40822410	40822744
chr13	41472553	41472783
chr13	41610120	41610418
chr13	41677953	41678358
chr13	41808075	41808368
chr13	42132195	42132400
chr13	42816046	42816386
chr13	43882706	43882933
chr13	44027728	44027906
chr13	44512373	44512605
chr13	44698889	44699294
chr13	44713597	44714201
chr13	45274665	45274855
chr13	46104387	46104627
chr13	46764858	46765037
chr13	46895151	46895561
chr13	46976138	46976434
chr13	47056530	47056734
chr13	47406427	47406596
chr13	48161999	48162423
chr13	48789997	48790219
chr13	51087093	51087390
chr13	52120413	52120932
chr13	53258901	53259296
chr13	53278739	53278894
chr13	53398165	53398493
chr13	54088436	54088615
chr13	55291511	55291702
chr13	55585301	55585510
chr13	55724347	55724523
chr13	55855825	55856253
chr13	56105360	56105567
chr13	56180315	56180470
chr13	56256463	56256678
chr13	56430631	56430883
chr13	56936443	56936694
chr13	57088528	57088841
chr13	57933151	57933624
chr13	58097990	58098419
chr13	59066014	59066265
chr13	60029109	60029420
chr13	60224732	60225034
chr13	60225273	60225552
chr13	60226342	60226740
chr13	60248609	60248878
chr13	60276976	60277501
chr13	60332988	60333207
chr13	60370885	60371267
chr13	60697960	60698306
chr13	63347076	63347496
chr13	63729866	63730624
chr13	64122068	64122603
chr13	64271183	64271396
chr13	69568488	69568898
chr13	70316921	70317189
chr13	70421328	70421693
chr13	70917771	70918056
chr13	70918161	70918552
chr13	71409279	71409561
chr13	71827998	71828227
chr13	72335859	72336240
chr13	72506545	72506843
chr13	73032477	73032801
chr13	73400511	73400746
chr13	73400940	73401150
chr13	73474249	73474664
chr13	77402608	77402878
chr13	77465497	77465814
chr13	77687100	77687385
chr13	78032928	78033297
chr13	78314104	78314322
chr13	78334376	78334728
chr13	79280741	79280949
chr13	88844235	88844354
chr13	89645922	89646168
chr13	89674959	89675272
chr13	89676076	89676301
chr13	90391882	90392328
chr13	90630622	90631061
chr13	93669128	93669571
chr13	94290193	94290419
chr13	94669282	94669919
chr13	94854250	94854460
chr13	95343831	95344410
chr13	95746585	95746758
chr13	96416570	96417029
chr13	96544826	96545166
chr13	98347714	98347991
chr13	99355141	99355363
chr13	99396861	99397130
chr13	100183890	100184239
chr13	100387446	100387682
chr13	101513668	101514053
chr13	102188854	102189138
chr13	102636825	102637102
chr13	102922563	102922818
chr13	103072982	103073480
chr13	103415235	103415392
chr13	103916105	103916320
chr13	105368095	105368315
chr13	105424788	105425107
chr13	107997959	107998192
chr13	109180808	109181016
chr13	110194923	110195168
chr13	110705873	110706047
chr13	111734369	111734725
chr13	111990434	111990714
chr13	112147274	112147566
chr13	112578465	112578735
chr13	113319694	113320018
chr13	113370966	113371216
chr13	115209502	115209854
chr13	116266233	116266362
chr13	117267058	117267291
chr13	119271966	119272269
chr13	119771096	119771440
chr13	120277124	120277343
chr14	8978428	8978626
chr14	9168652	9169053
chr14	9202504	9202865
chr14	9253917	9254166
chr14	10456222	10456371
chr14	10560292	10560479
chr14	12979950	12980164
chr14	15444699	15445119
chr14	17280293	17280467
chr14	17407629	17408154
chr14	17546861	17547114
chr14	19196915	19197147
chr14	20585426	20585636
chr14	21027747	21027994
chr14	21631123	21631499
chr14	22092842	22093101
chr14	22781992	22782336
chr14	22804031	22805355
chr14	22807844	22808139
chr14	23011485	23011821
chr14	23087703	23088036
chr14	23108676	23108916
chr14	23212912	23213183
chr14	23428038	23428201
chr14	23428599	23428919
chr14	23446708	23447099
chr14	23488005	23488248
chr14	23564001	23564205
chr14	23683305	23683773
chr14	23726008	23726315
chr14	23726379	23726706
chr14	23834306	23834577
chr14	23935425	23935806
chr14	24274966	24275312
chr14	24331936	24332269
chr14	26554076	26554296
chr14	28805336	28805523
chr14	29500820	29501000
chr14	29640095	29640215
chr14	29829125	29829383
chr14	30207620	30207796
chr14	30951827	30951978
chr14	32360490	32360754
chr14	32475027	32475348
chr14	33368312	33368630
chr14	34074903	34075366
chr14	34103424	34103548
chr14	34576997	34577321
chr14	46338310	46338613
chr14	46639415	46639748
chr14	47211427	47211702
chr14	47225098	47226031
chr14	48757064	48757239
chr14	48955587	48956289
chr14	54644883	54645253
chr14	55258242	55258545
chr14	56179179	56179361
chr14	56548682	56548995
chr14	58943826	58944222
chr14	59257118	59257452
chr14	60258347	60258645
chr14	61482108	61482495
chr14	63065367	63065594
chr14	64611526	64611778
chr14	64668061	64668238
chr14	65374763	65374953
chr14	66519582	66519851
chr14	68003763	68004060
chr14	68234709	68234921
chr14	70085793	70085966
chr14	71247213	71247464
chr14	74727323	74727538
chr14	75282540	75282847
chr14	75380897	75381110
chr14	76432514	76432697
chr14	76927829	76928311
chr14	77211825	77212071
chr14	79015511	79016066
chr14	79608752	79609007
chr14	80213342	80213641
chr14	80272904	80273233
chr14	80371148	80371569
chr14	81379279	81379678
chr14	84819716	84820053
chr14	87963946	87964179
chr14	89517056	89517388
chr14	91643572	91644055
chr14	92024943	92025190
chr14	97485936	97486116
chr14	97729190	97729469
chr14	98027255	98027474
chr14	98270316	98270759
chr14	98362279	98362544
chr14	99146443	99146661
chr14	99232600	99232915
chr14	99327109	99327310
chr14	100311110	100311513
chr14	101876865	101877119
chr14	102657622	102657914
chr14	105753376	105753678
chr14	105777008	105777303
chr14	105894330	105894624
chr14	105971243	105971521
chr14	108183972	108184515
chr14	110097286	110097473
chr14	110675475	110675823
chr14	110816929	110817218
chr14	110822469	110822811
chr14	111123312	111123623
chr14	115220307	115220523
chr14	116392892	116393376
chr14	116398254	116398466
chr14	116398781	116398943
chr14	117268557	117268762
chr14	117448269	117448570
chr14	117807259	117807665
chr14	117818908	117819364
chr14	118071598	118071955
chr14	118440246	118440508
chr14	119257628	119257867
chr14	119685129	119685457
chr14	120502089	120502281
chr14	121507755	121508040
chr14	122852545	122852845
chr14	123037484	123037619
chr15	3391659	3391917
chr15	4294954	4295087
chr15	5876626	5876854
chr15	6493486	6493943
chr15	8531193	8531464
chr15	8609547	8609917
chr15	11090537	11090839
chr15	11459698	11459877
chr15	11460278	11460488
chr15	11463029	11463358
chr15	11749730	11750105
chr15	17630455	17631569
chr15	21921280	21921606
chr15	23034627	23035012
chr15	25214299	25214526
chr15	26395502	26395706
chr15	26963032	26963430
chr15	27137220	27137426
chr15	27163849	27164033
chr15	27433643	27433762
chr15	30894702	30894989
chr15	31154290	31154747
chr15	31799485	31799658
chr15	31950588	31950840
chr15	33414103	33414399
chr15	35486785	35487084
chr15	35491391	35491629
chr15	35622880	35623008
chr15	35704584	35704944
chr15	35772921	35773263
chr15	35842866	35843175
chr15	36508080	36508384
chr15	36638294	36638548
chr15	36915302	36915557
chr15	36940965	36941155
chr15	37718684	37718975
chr15	38099470	38099856
chr15	38198387	38198670
chr15	38481678	38481920
chr15	39839378	39839591
chr15	39877799	39878102
chr15	41909493	41909795
chr15	43045014	43045372
chr15	43214457	43214847
chr15	43220172	43220497
chr15	50526141	50526368
chr15	50578851	50579067
chr15	50581276	50581978
chr15	50756801	50757175
chr15	51593543	51593797
chr15	53099256	53099519
chr15	54642291	54642632
chr15	54921506	54921688
chr15	57421079	57421288
chr15	60480049	60480234
chr15	60653560	60653869
chr15	60664490	60664738
chr15	60799487	60799689
chr15	63587300	63587876
chr15	63976159	63976424
chr15	66952694	66953302
chr15	67371934	67372262
chr15	67589866	67590271
chr15	73513166	73513450
chr15	73561440	73561706
chr15	75539433	75539629
chr15	75541802	75541956
chr15	75649161	75649466
chr15	75828590	75829069
chr15	78852907	78853350
chr15	78875342	78875573
chr15	80099252	80099428
chr15	80179869	80180132
chr15	80320969	80321180
chr15	80443302	80443570
chr15	82768666	82768838
chr15	83540280	83540829
chr15	84045001	84045148
chr15	84050229	84050903
chr15	85920377	85920580
chr15	86170145	86170321
chr15	86308001	86308302
chr15	92232119	92232301
chr15	92925033	92925535
chr15	93341324	93341542
chr15	93734531	93734724
chr15	93741216	93741947
chr15	95147196	95147398
chr15	96704153	96704490
chr15	97005464	97005770
chr15	97641342	97641562
chr15	97852233	97852654
chr15	98925103	98925553
chr15	100747770	100748286
chr15	100883351	100883685
chr15	100923619	100924101
chr15	101013046	101013331
chr15	101543281	101543526
chr15	101963835	101964033
chr15	102811382	102811823
chr15	102830268	102830455
chr15	102837571	102838017
chr15	102849165	102849482
chr15	102865674	102865888
chr15	102951103	102951451
chr15	103134328	103134880
chr16	3231598	3231793
chr16	6740621	6740951
chr16	11133348	11133543
chr16	13509822	13510101
chr16	15195547	15196008
chr16	24136759	24136927
chr16	25026380	25026595
chr16	25850124	25850289
chr16	26360781	26361214
chr16	26547743	26548028
chr16	27926451	27926674
chr16	27963227	27963427
chr16	28031511	28031736
chr16	28880763	28881142
chr16	28895027	28895325
chr16	30130211	30130500
chr16	30200138	30200638
chr16	30221538	30221788
chr16	30800237	30800494
chr16	31118067	31118283
chr16	31501324	31501680
chr16	34317274	34317503
chr16	35154928	35155136
chr16	37953850	37954384
chr16	37964139	37964378
chr16	38013140	38013380
chr16	40713933	40714140
chr16	43303279	43303558
chr16	44494627	44494912
chr16	45353036	45353315
chr16	49964409	49964601
chr16	50515200	50515411
chr16	52438443	52438631
chr16	52448327	52448597
chr16	54991915	54992388
chr16	55166258	55166540
chr16	55470989	55471310
chr16	57445454	57445869
chr16	57454337	57454650
chr16	59559260	59559501
chr16	61925688	61926016
chr16	63556369	63556587
chr16	63855001	63855170
chr16	65470094	65470418
chr16	65515151	65515479
chr16	68412624	68412837
chr16	72224227	72224475
chr16	73068051	73068300
chr16	73462709	73463207
chr16	73869679	73870070
chr16	73983098	73983444
chr16	74504758	74505004
chr16	74514720	74514925
chr16	74796229	74797038
chr16	75990656	75990926
chr16	77653491	77653966
chr16	78642160	78642394
chr16	79355140	79355374
chr16	83860348	83861100
chr16	85151910	85152127
chr16	86701910	86702421
chr16	87069574	87069886
chr16	88865221	88865525
chr16	90013631	90013961
chr16	90117196	90117405
chr16	90531207	90531417
chr16	91413361	91413574
chr16	92884191	92884558
chr16	92893940	92894172
chr16	92954658	92955013
chr16	92976225	92976659
chr16	93263751	93264185
chr16	93273178	93273477
chr16	93818776	93819217
chr16	93999372	93999740
chr16	94379035	94379306
chr16	94449164	94449474
chr16	95854420	95854790
chr16	97126060	97126257
chr17	3027378	3027538
chr17	3032087	3032302
chr17	3081903	3082158
chr17	3337804	3337939
chr17	3648600	3648817
chr17	8104032	8104478
chr17	8701052	8701448
chr17	10078142	10078539
chr17	10159921	10160173
chr17	10962560	10963177
chr17	13185358	13185570
chr17	14633904	14634512
chr17	14677256	14677572
chr17	15859408	15859909
chr17	15859973	15860288
chr17	23004099	23004434
chr17	24233217	24233804
chr17	24563308	24563508
chr17	24775210	24775358
chr17	25766266	25767116
chr17	25772356	25772802
chr17	26031076	26031243
chr17	26613582	26613905
chr17	26968054	26968936
chr17	27337877	27338031
chr17	27392896	27393186
chr17	27582493	27582704
chr17	27733391	27733671
chr17	28075412	28075597
chr17	28222388	28222783
chr17	28272515	28272719
chr17	28495979	28496189
chr17	29194711	29195203
chr17	29534451	29534660
chr17	30655642	30656352
chr17	30943755	30944431
chr17	31028976	31029334
chr17	31069812	31070184
chr17	31516926	31517148
chr17	31694519	31694791
chr17	31701744	31701969
chr17	32029751	32030049
chr17	41588443	41588642
chr17	41894556	41894911
chr17	44128951	44129304
chr17	44131073	44131472
chr17	44383971	44384569
chr17	45191666	45191926
chr17	45352213	45352620
chr17	45389867	45390194
chr17	45455363	45455819
chr17	45490959	45491103
chr17	45682114	45682364
chr17	46521535	46521871
chr17	48232713	48233011
chr17	48941191	48941779
chr17	49332233	49332569
chr17	49370694	49370844
chr17	49978605	49978916
chr17	49995709	49996008
chr17	50634708	50635047
chr17	51045535	51045846
chr17	51628758	51629099
chr17	56259594	56259843
chr17	56861892	56862301
chr17	56866389	56866701
chr17	56898734	56898923
chr17	57270159	57270378
chr17	58523763	58523930
chr17	59127161	59127477
chr17	59229784	59229951
chr17	59500636	59500997
chr17	59711758	59712004
chr17	59932296	59932650
chr17	60272461	60272963
chr17	61649951	61650391
chr17	61659568	61659942
chr17	61771202	61771394
chr17	62810571	62811066
chr17	62917197	62917524
chr17	63051589	63051773
chr17	63052480	63052708
chr17	64747521	64747834
chr17	66895734	66896034
chr17	67104536	67104875
chr17	67176535	67176801
chr17	70911055	70911223
chr17	71202716	71202903
chr17	72052085	72052295
chr17	73409622	73410201
chr17	73421829	73422041
chr17	73907841	73908096
chr17	75288680	75288882
chr17	75589981	75590160
chr17	78422956	78423206
chr17	78423535	78423896
chr17	79007475	79007995
chr17	79419427	79419734
chr17	79422038	79422509
chr17	79754913	79755111
chr17	79856727	79857172
chr17	79910631	79910821
chr17	80148973	80149410
chr17	81649955	81650224
chr17	81669576	81669894
chr17	84295301	84295564
chr17	84585411	84586079
chr17	85693218	85693480
chr17	85983571	85983729
chr17	86147477	86147913
chr17	86147964	86148263
chr17	86259640	86259799
chr17	86388719	86388887
chr17	86423587	86423877
chr17	87454468	87454627
chr17	89830542	89830691
chr17	90461570	90461858
chr17	90463336	90463711
chr17	94159440	94159707
chr18	3638222	3638502
chr18	5380852	5381030
chr18	8120120	8120376
chr18	8125213	8125493
chr18	8334499	8334786
chr18	8432316	8432709
chr18	9708361	9708547
chr18	10903971	10904206
chr18	11044474	11044843
chr18	11510669	11510901
chr18	12125517	12125937
chr18	12234547	12234768
chr18	13223346	13223725
chr18	13698486	13698618
chr18	13747404	13747597
chr18	13747656	13747853
chr18	15463599	15463745
chr18	16370369	16370648
chr18	16706257	16706431
chr18	16808627	16808908
chr18	19988694	19988877
chr18	21734101	21734375
chr18	28825088	28825538
chr18	32656989	32657300
chr18	34212687	34212885
chr18	34541206	34541430
chr18	35216706	35216904
chr18	35691859	35692074
chr18	36086734	36087085
chr18	36087982	36088188
chr18	36093054	36093370
chr18	38449700	38449930
chr18	38963966	38964334
chr18	39930158	39930412
chr18	40249300	40249528
chr18	42629557	42630038
chr18	42962679	42962958
chr18	43032670	43033007
chr18	43569499	43569760
chr18	44821173	44821336
chr18	47489369	47489529
chr18	47807731	47807949
chr18	49328759	49329139
chr18	52773083	52773445
chr18	53116270	53116429
chr18	53236486	53236736
chr18	53476697	53476850
chr18	54537402	54537756
chr18	54851340	54851553
chr18	54881234	54881446
chr18	55060119	55060476
chr18	55071839	55072220
chr18	55112145	55112331
chr18	55147696	55147910
chr18	55233000	55233322
chr18	55698058	55698210
chr18	55778244	55778654
chr18	55783681	55783902
chr18	55784010	55784261
chr18	55923688	55923901
chr18	56153876	56154021
chr18	56209491	56209876
chr18	57546037	57546345
chr18	57612281	57612617
chr18	60765992	60766380
chr18	60888167	60888483
chr18	61123022	61123206
chr18	63265501	63265756
chr18	63497835	63498013
chr18	65013756	65013977
chr18	65679037	65679358
chr18	65707181	65707487
chr18	66182953	66183173
chr18	66245161	66245498
chr18	66373304	66373671
chr18	68771412	68771591
chr18	69101938	69102178
chr18	69158917	69159093
chr18	69506891	69507094
chr18	70025518	70025667
chr18	70353587	70353782
chr18	70535377	70535859
chr18	70857556	70857857
chr18	72613528	72613820
chr18	75126404	75126643
chr18	75424602	75424812
chr18	75594188	75594355
chr18	76296300	76296610
chr18	76781555	76781839
chr18	76782777	76783048
chr18	76854313	76854511
chr18	77799660	77799883
chr18	77880431	77880686
chr18	78059287	78059454
chr18	78476971	78477249
chr18	78983298	78983628
chr18	80639619	80639788
chr18	81147547	81147729
chr18	81956232	81956604
chr18	82035726	82036057
chr18	82049511	82049842
chr18	83279905	83280058
chr18	83288707	83289005
chr18	83456230	83456516
chr18	84201063	84201325
chr18	84236320	84236593
chr18	84238769	84239160
chr18	84240007	84240217
chr18	85836836	85837251
chr18	87529005	87529376
chr18	88715411	88715602
chr19	5688832	5689257
chr19	6339694	6339930
chr19	6532288	6532458
chr19	6888851	6889347
chr19	6913570	6913824
chr19	7142705	7142937
chr19	7144470	7144703
chr19	7144773	7145044
chr19	7178726	7178897
chr19	7195934	7196218
chr19	7262159	7262448
chr19	7331615	7331839
chr19	7496615	7496838
chr19	7496900	7498024
chr19	10296177	10296325
chr19	12846078	12846581
chr19	14375714	14375974
chr19	14799820	14800132
chr19	15576663	15577193
chr19	15590992	15591497
chr19	21858951	21859256
chr19	22060078	22060696
chr19	23542549	23543287
chr19	24233881	24234060
chr19	24466192	24466643
chr19	25360713	25361016
chr19	25697323	25697497
chr19	26945576	26945890
chr19	28191683	28191993
chr19	28333851	28334137
chr19	31546375	31546540
chr19	31836661	31836838
chr19	34057477	34057848
chr19	36185490	36185854
chr19	38552868	38553109
chr19	39047148	39047373
chr19	41337527	41337695
chr19	41376037	41376845
chr19	41768481	41768700
chr19	42797065	42797243
chr19	42800370	42800936
chr19	43674266	43674497
chr19	44355377	44355573
chr19	44829822	44830264
chr19	45309139	45309364
chr19	45318895	45319050
chr19	45557105	45557459
chr19	46802880	46803047
chr19	47653115	47653358
chr19	47873161	47873372
chr19	48007082	48007296
chr19	48394309	48394583
chr19	53200250	53200546
chr19	53607194	53607932
chr19	54192143	54192634
chr19	55220960	55221231
chr19	55523706	55523872
chr19	55555787	55555954
chr19	55698363	55698604
chr19	55701495	55701734
chr19	55824140	55824485
chr19	55846321	55846610
chr19	56914379	56914657
chr19	56982987	56983204
chr19	57953259	57953431
chr19	58196297	58196578
chr19	58410636	58410822
chr19	58656625	58656793
chr19	58763366	58763793
chr19	59470318	59470487
chr19	59474804	59475095
chr19	60050515	60050853
chr19	60123323	60123683
chr19	60194947	60195358
chr2	4014761	4014909
chr2	4504861	4505141
chr2	6990479	6990847
chr2	9209242	9209557
chr2	9499433	9499744
chr2	10218488	10218746
chr2	10272461	10272910
chr2	11981913	11982193
chr2	12037609	12037841
chr2	12109987	12110421
chr2	13756640	13756995
chr2	16407689	16407913
chr2	16652226	16652446
chr2	16714550	16715002
chr2	18721979	18722237
chr2	19477497	19477788
chr2	20877885	20878195
chr2	23957505	23957764
chr2	24377013	24377211
chr2	26141910	26142279
chr2	27039208	27039688
chr2	27395297	27395479
chr2	27628309	27629024
chr2	27973397	27973733
chr2	28412169	28412372
chr2	29656183	29656560
chr2	30513796	30514048
chr2	30615160	30615867
chr2	30616292	30616467
chr2	31327445	31327611
chr2	32369992	32370168
chr2	32770099	32770563
chr2	33206771	33206958
chr2	33487109	33487351
chr2	33961311	33961552
chr2	34009390	34009556
chr2	34388804	34388933
chr2	34428615	34428940
chr2	34457847	34458119
chr2	34489458	34489639
chr2	35835338	35835650
chr2	38106167	38106394
chr2	38211887	38212145
chr2	38678414	38678812
chr2	38770528	38770749
chr2	40809562	40809837
chr2	43637694	43637980
chr2	44879272	44879650
chr2	44901615	44901891
chr2	45143216	45143661
chr2	48028164	48028385
chr2	50203097	50203386
chr2	51002727	51003435
chr2	51061905	51062159
chr2	51063354	51063559
chr2	51278058	51278249
chr2	51421621	51421858
chr2	51703881	51704500
chr2	54310737	54311018
chr2	56110010	56110361
chr2	57907788	57908105
chr2	59129612	59129812
chr2	59242180	59242408
chr2	59431426	59431637
chr2	63111885	63112199
chr2	63912771	63912966
chr2	65683325	65683526
chr2	65729889	65730359
chr2	66678251	66678771
chr2	67987901	67988155
chr2	68244800	68245055
chr2	68698817	68699067
chr2	71568750	71569256
chr2	71757282	71757499
chr2	73837084	73837236
chr2	74507824	74509469
chr2	74520130	74520551
chr2	74543573	74544111
chr2	74570974	74571238
chr2	74572378	74572986
chr2	74578726	74578941
chr2	74579439	74579685
chr2	74585256	74585451
chr2	74591133	74591423
chr2	74872750	74873129
chr2	75054956	75055345
chr2	75263152	75263771
chr2	75332346	75332584
chr2	75917833	75918251
chr2	77537304	77537477
chr2	78801332	78801579
chr2	78805592	78805876
chr2	78846717	78846897
chr2	80245097	80245374
chr2	80728765	80728948
chr2	83522016	83522241
chr2	83550294	83550645
chr2	84106520	84106737
chr2	84722637	84722903
chr2	90908679	90908849
chr2	91816321	91816540
chr2	92190876	92191026
chr2	92788149	92788357
chr2	93330781	93331016
chr2	93578888	93579067
chr2	93612902	93613213
chr2	93619973	93620268
chr2	101432670	101433081
chr2	101844761	101845058
chr2	101980038	101980270
chr2	103421759	103421966
chr2	104307832	104308021
chr2	104863506	104863856
chr2	104972638	104972803
chr2	105040476	105040637
chr2	105504767	105505023
chr2	105633012	105633208
chr2	106417243	106417491
chr2	106418294	106418625
chr2	106696117	106696424
chr2	110363445	110363943
chr2	113514671	113514902
chr2	114368760	114369011
chr2	114656649	114656806
chr2	114868045	114868342
chr2	115219875	115220163
chr2	115295145	115295362
chr2	115335171	115335482
chr2	115364178	115364355
chr2	115368944	115369121
chr2	115423780	115424273
chr2	115431519	115431702
chr2	115639069	115639239
chr2	115684973	115685561
chr2	115685833	115686288
chr2	115701705	115701948
chr2	115713469	115713607
chr2	115889562	115890004
chr2	117822081	117822261
chr2	118029703	118029935
chr2	119130738	119130957
chr2	120138354	120138565
chr2	125274543	125274764
chr2	125327144	125327806
chr2	127829712	127829890
chr2	128238871	128239072
chr2	128375224	128375562
chr2	129780910	129781337
chr2	131970398	131970714
chr2	132478393	132478553
chr2	136922508	136922850
chr2	137133823	137134366
chr2	137291344	137291663
chr2	140495619	140495781
chr2	141410646	141410898
chr2	141411533	141411787
chr2	142844715	142844920
chr2	142927473	142927662
chr2	143345855	143346072
chr2	146073330	146073542
chr2	147452913	147453167
chr2	147553236	147553410
chr2	147574072	147574373
chr2	151616017	151616287
chr2	151953466	151953686
chr2	154741785	154742176
chr2	157339650	157339956
chr2	157541478	157541846
chr2	157801491	157801616
chr2	158782599	158782882
chr2	159326867	159327142
chr2	159412607	159412765
chr2	159558267	159558457
chr2	160183292	160183653
chr2	160378166	160378385
chr2	160413217	160413546
chr2	162560102	162560381
chr2	163110179	163110475
chr2	164778039	164778223
chr2	165410069	165410345
chr2	165476631	165476912
chr2	166074806	166075228
chr2	166150468	166150686
chr2	166172113	166172650
chr2	166173897	166174086
chr2	166174184	166174386
chr2	166488866	166489090
chr2	166577415	166578213
chr2	167416940	167417160
chr2	167575962	167577375
chr2	167678130	167678488
chr2	168592472	168592841
chr2	168834226	168834561
chr2	168835281	168835539
chr2	169459589	169459780
chr2	169480450	169480773
chr2	169632189	169633052
chr2	169657756	169658012
chr2	169731863	169732189
chr2	169897573	169897841
chr2	170017323	170017560
chr2	170383599	170383779
chr2	170703306	170703548
chr2	171968818	171969193
chr2	172561686	172561855
chr2	172760879	172761225
chr2	173476143	173476371
chr2	177877711	177877936
chr2	178189871	178190185
chr2	178809479	178809705
chr2	179535708	179536033
chr2	181222366	181222538
chr3	5090165	5090465
chr3	5453540	5453927
chr3	6381814	6382039
chr3	6887230	6887703
chr3	8235159	8235338
chr3	8264329	8264892
chr3	9831978	9832534
chr3	9845559	9845903
chr3	10092541	10092832
chr3	18573456	18573705
chr3	21392539	21392914
chr3	21436896	21437079
chr3	24323570	24323891
chr3	29486987	29487292
chr3	30106415	30106670
chr3	30127860	30128349
chr3	30203006	30203295
chr3	30220937	30221196
chr3	30867854	30868019
chr3	31111389	31111711
chr3	33118474	33118940
chr3	34403257	34403450
chr3	37815832	37816456
chr3	39587130	39587359
chr3	39587678	39587932
chr3	44286282	44286688
chr3	50190569	50190797
chr3	50413444	50413795
chr3	50708674	50708895
chr3	50760147	50760375
chr3	50835913	50836116
chr3	50858947	50859135
chr3	51582829	51583312
chr3	51817021	51817265
chr3	51991582	51991983
chr3	52061479	52061783
chr3	52824635	52824998
chr3	52848636	52848835
chr3	53097825	53098345
chr3	53145386	53145587
chr3	53166307	53166760
chr3	53617384	53617730
chr3	53939171	53939660
chr3	54093621	54093872
chr3	54162540	54162815
chr3	54364236	54364470
chr3	55320032	55320318
chr3	55769927	55770109
chr3	56511403	56511670
chr3	56557625	56557876
chr3	60305244	60305845
chr3	63416836	63417318
chr3	64787741	64788180
chr3	64802509	64802754
chr3	65825878	65826239
chr3	66283236	66283552
chr3	66840737	66841410
chr3	67113894	67114146
chr3	67274419	67274652
chr3	67910670	67910914
chr3	68087241	68087434
chr3	69148080	69148505
chr3	69148575	69149119
chr3	69149171	69149682
chr3	69149761	69150366
chr3	69573213	69573523
chr3	71456370	71456627
chr3	75714126	75714374
chr3	78398362	78398675
chr3	78398809	78399181
chr3	79259770	79260174
chr3	79546634	79546966
chr3	79689903	79690401
chr3	79793883	79794148
chr3	79807414	79807584
chr3	80697865	80698033
chr3	80900922	80901165
chr3	80953074	80953332
chr3	81097247	81097673
chr3	82916078	82916307
chr3	82916862	82917063
chr3	82930500	82930756
chr3	83942920	83943143
chr3	85645541	85645759
chr3	86112785	86113166
chr3	86180222	86180456
chr3	86188847	86189744
chr3	86360713	86361017
chr3	86478219	86478406
chr3	86592190	86592372
chr3	89124645	89124931
chr3	89125790	89125959
chr3	89395208	89395516
chr3	90251187	90251460
chr3	94280244	94280642
chr3	96617230	96617441
chr3	97768728	97769052
chr3	98140643	98140946
chr3	98744808	98745245
chr3	98978866	98979326
chr3	100485325	100485856
chr3	100624653	100625078
chr3	100915892	100916098
chr3	100965134	100965359
chr3	101415672	101416116
chr3	101758427	101758649
chr3	104746184	104746552
chr3	105297884	105298347
chr3	108085383	108085753
chr3	108357709	108357924
chr3	108571671	108571924
chr3	109143804	109144334
chr3	109673582	109673783
chr3	109693609	109693876
chr3	109946202	109946444
chr3	110935578	110935788
chr3	114019388	114019814
chr3	114076970	114077225
chr3	114210683	114211247
chr3	118349064	118349448
chr3	119645891	119646149
chr3	123559849	123560098
chr3	127448426	127448718
chr3	127577164	127577492
chr3	127833809	127833965
chr3	128853568	128853815
chr3	129095171	129095318
chr3	129408364	129408521
chr3	129949539	129949903
chr3	130100038	130100334
chr3	130104119	130104621
chr3	130175996	130176214
chr3	130176973	130177217
chr3	130232015	130232324
chr3	131458667	131458858
chr3	133539473	133539679
chr3	134708715	134709112
chr3	136333665	136334032
chr3	136334184	136334420
chr3	137083039	137083232
chr3	137490856	137491099
chr3	138264147	138264372
chr3	138515143	138515328
chr3	138872338	138872734
chr3	139324251	139324465
chr3	139391829	139392067
chr3	139523275	139523514
chr3	141139607	141139860
chr3	141696508	141696850
chr3	141887935	141888087
chr3	143447593	143447843
chr3	143459621	143459900
chr3	143674539	143674897
chr3	143860168	143860632
chr3	144893775	144894009
chr3	145490747	145491009
chr3	145861845	145862035
chr3	145862109	145862432
chr3	147858832	147859100
chr3	148753260	148753432
chr3	148969249	148969465
chr3	149665815	149666269
chr3	149941370	149941622
chr3	150663258	150663527
chr3	152186120	152186382
chr3	152828924	152829126
chr3	154213302	154213570
chr3	155752788	155753070
chr4	3008418	3008657
chr4	3010520	3010997
chr4	3161217	3161439
chr4	6700060	6700382
chr4	8593993	8594144
chr4	8777614	8778278
chr4	8938016	8938405
chr4	9218281	9218406
chr4	9264823	9265080
chr4	9752776	9753252
chr4	13019022	13019329
chr4	13147187	13147366
chr4	13538475	13538650
chr4	14019355	14019569
chr4	14090472	14090634
chr4	14117368	14117919
chr4	14212390	14212525
chr4	17881766	17882193
chr4	18863399	18863976
chr4	22897593	22898009
chr4	22914035	22914347
chr4	23004559	23004748
chr4	23518748	23519069
chr4	23921533	23921739
chr4	28808774	28809069
chr4	29060792	29061006
chr4	31784794	31785031
chr4	32647318	32647611
chr4	32915132	32915304
chr4	33039698	33039990
chr4	34960137	34960441
chr4	37674633	37674858
chr4	41081013	41081404
chr4	41583547	41583672
chr4	41609703	41610078
chr4	44521381	44521730
chr4	44818839	44819164
chr4	45452264	45452656
chr4	45480101	45480287
chr4	47666096	47666294
chr4	49738744	49739043
chr4	53241318	53241596
chr4	54483639	54483773
chr4	54986149	54986467
chr4	56217782	56218153
chr4	56243381	56243572
chr4	57875360	57875619
chr4	59649566	59649701
chr4	62320245	62320592
chr4	63136512	63136873
chr4	64940970	64941205
chr4	65557500	65557728
chr4	65702089	65702294
chr4	65893388	65893736
chr4	66849177	66849538
chr4	67980534	67980991
chr4	70264428	70264774
chr4	70792055	70792310
chr4	74259052	74259264
chr4	76559642	76559863
chr4	80863980	80864215
chr4	81315192	81315476
chr4	82340975	82341171
chr4	82666839	82667079
chr4	82726227	82726528
chr4	83302673	83302881
chr4	83783467	83783713
chr4	83860405	83860803
chr4	83993936	83994160
chr4	84191233	84191524
chr4	85308729	85309025
chr4	85479226	85479606
chr4	86544675	86545148
chr4	87030655	87030895
chr4	87097287	87097549
chr4	87431712	87431933
chr4	87623777	87624021
chr4	90955852	90956085
chr4	92232140	92232387
chr4	94088001	94088235
chr4	94945473	94945864
chr4	94957133	94957316
chr4	95155675	95155987
chr4	95174250	95174479
chr4	95351524	95351791
chr4	95490401	95490666
chr4	96715717	96716014
chr4	97147463	97147639
chr4	97657178	97657434
chr4	97717513	97717727
chr4	97775269	97775505
chr4	97792613	97793117
chr4	98002800	98003290
chr4	99875609	99875782
chr4	99889235	99889606
chr4	99902860	99903350
chr4	100108415	100108665
chr4	100449125	100449442
chr4	100558994	100559371
chr4	100596985	100597266
chr4	100671338	100671527
chr4	101166382	101166600
chr4	101257362	101257961
chr4	103563216	103563335
chr4	104255070	104255703
chr4	104386275	104386442
chr4	104877988	104878611
chr4	105020423	105020996
chr4	105049119	105049668
chr4	105057480	105057752
chr4	105208195	105208391
chr4	105642280	105642768
chr4	105713187	105713410
chr4	105764635	105764880
chr4	106218719	106218917
chr4	106287653	106288012
chr4	106649966	106650351
chr4	106688610	106689097
chr4	106780954	106781134
chr4	107196381	107196581
chr4	107210477	107210681
chr4	107297702	107298345
chr4	107455209	107455568
chr4	108105628	108105946
chr4	108874308	108874709
chr4	109959057	109959438
chr4	111029876	111030200
chr4	114058978	114059235
chr4	114169402	114169956
chr4	114278328	114278715
chr4	114384779	114385041
chr4	114389309	114389759
chr4	114452735	114452873
chr4	115536482	115536861
chr4	116948682	116949355
chr4	116987416	116987821
chr4	116990369	116990695
chr4	117003335	117003648
chr4	117616030	117616245
chr4	119904635	119904990
chr4	123668186	123668462
chr4	123874121	123874279
chr4	123898411	123898646
chr4	123987966	123988197
chr4	124769273	124769410
chr4	124985703	124986023
chr4	125588773	125589093
chr4	125886519	125886875
chr4	126279284	126279695
chr4	127096428	127096761
chr4	127325199	127325452
chr4	127765055	127765259
chr4	128534623	128534825
chr4	129224806	129224985
chr4	129879284	129886325
chr4	130120698	130120918
chr4	130138872	130139104
chr4	130443247	130443587
chr4	130462242	130462509
chr4	130488231	130489646
chr4	130693886	130694045
chr4	132579134	132579381
chr4	132766418	132766674
chr4	133525335	133525583
chr4	135209417	135209657
chr4	135427776	135427991
chr4	136339635	136340238
chr4	136358357	136358578
chr4	137351690	137352180
chr4	139301873	139302236
chr4	139814929	139815189
chr4	139973334	139973975
chr4	142366665	142367258
chr4	142914518	142914821
chr4	144578567	144578848
chr4	145713797	145714000
chr4	146773011	146773205
chr4	146794518	146794766
chr4	146806313	146806456
chr4	147482125	147482477
chr4	147488103	147488367
chr4	147504933	147505253
chr4	147551826	147552014
chr4	147558326	147558485
chr4	147586901	147587117
chr4	147680476	147680763
chr4	147772046	147772378
chr4	147773688	147773983
chr4	148088370	148088501
chr4	148264971	148265456
chr4	149184215	149184896
chr4	149745658	149745924
chr4	149931003	149931297
[truncated: 1,502 more rows]
