# Supplementary material for: Control of mouse limb initiation and antero-posterior patterning by Meis transcription factors
Source: Nat Commun. 2021 May 25;12:3086. doi: 10.1038/s41467-021-23373-9 (PMC8149412; doi:10.1038/s41467-021-23373-9)
Supplement: Supplementary file 10 — Source Data [file 41467_2021_23373_MOESM10_ESM.xlsx]

## Sheet: Fig4G
				Normalized (/CRL)		Normalized_2(/media WT element)							Normalized (/CRL)		Normalized_2(/media WT element)						Normalized (/CRL)	Normalized_2(/media WT element)						Normalized (/CRL)	Normalized_2(/media each element)					Normalized (/CRL)	Normalized_2(/media each element)
WT		RHL	LHL	RHL	LHL	RHL	LHL				RHL	LHL	RHL	LHL	RHL	LHL				HL	HL	HL					HL	HL	HL				HL	HL	HL
WT1	CRL	1019071							WT2	CRL	792001							WT3	CRL	846059					WT4	CRL	763147				WT5	CRL	830839						Medias WT
	Pelvis		348128	0	0.341613		1.02667			Pelvis	223103	231944	0.281695	0.292858	0.846597	0.880147			Pelvis	316525	0.374117	1.12436				Pelvis	302031	0.39577	1.18944			Pelvis	257870	0.310373	0.932786			Pelvis	0.332738
	Fémur	223020	234273	0.218846	0.229889	0.877623	0.921906			Fémur	184911	161064	0.233474	0.203363	0.936281	0.815533			Fémur	258033	0.304982	1.22305				Fémur	230753	0.30237	1.21257			Fémur	209881	0.252613	1.01304			Femur	0.249363
	Tibia	242231	246595	0.237698	0.24198	0.998581	1.01657			Tibia	148317	148892	0.187269	0.187995	0.786726	0.789775			Tibia	234555	0.277233	1.16467				Tibia	222327	0.291329	1.22389			Tibia	201683	0.242746	1.01979			Tibia	0.238036
	Autopod	388614	361643	0.381341	0.354875	0.992152	0.923293			Autopod	303720	289659	0.383485	0.365731	0.997728	0.951536			Autopod	352367	0.41648	1.08357				Autopod	302173	0.395956	1.03018			Autopod	326218	0.392637	1.02154			Autopod	0.384358
				Normalized (/CRL)		Normalized_2(/mediaWT element)							Normalized (/CRL)		Normalized_2(/media WT element)
M2KO		RHL	LHL	RHL	LHL	RHL	LHL				RHL	LHL	RHL	LHL	RHL	LHL
M2KO_1	CRL	1008040							M2KO_2	CRL	987099
	Pelvis	343903	333182	0.34116	0.330525	1.02531	0.993349			Pelvis	349744	338895	0.354315	0.343324	1.06485	1.03182
	Fémur	223224	232200	0.221444	0.230348	0.888039	0.923747			Fémur	216449	217304	0.219278	0.220144	0.879354	0.882827
	Tibia	247633	238818	0.245658	0.236913	1.03202	0.995284			Tibia	249634	251629	0.252897	0.254918	1.06243	1.07092
	Autopod	394417	405357	0.391271	0.402124	1.01799	1.04622			Autopod	380266	393011	0.385236	0.398148	1.00228	1.03588
				Normalized (/CRL)		Normalized_2(/media WTelement)							Normalized (/CRL)		Normalized_2(/media WT element)							Normalized (/CRL)		Normalized_2(/media WT element)								Normalized (/CRL)		Normalized_2(/media WT element)								Normalized (/CRL)		Normalized_2(/media WT element)
M1HTM2KO		RHL	LHL	RHL	LHL	RHL	LHL				RHL	LHL	RHL	LHL	RHL	LHL				RHL	LHL	RHL	LHL	RHL	LHL					RHL	LHL	RHL	LHL	RHL	LHL					RHL	LHL	RHL	LHL	RHL	LHL
M1HTM2KO_1		891009							M1HTM2KO_2	CRL	892036							M1HTM2KO_3	CRL	887095								M1HTM2KO_4	CRL	813121								M1HTM2KO_5	CRL	750054
	Pelvis	261297	252163	0.29326	0.283008	0.881354	0.850545			Pelvis	277042	260163	0.310573	0.291651	0.933386	0.876518			Pelvis	268403	270069	0.302564	0.304442	0.909317	0.914961				Pelvis	221904	212041	0.272904	0.260774	0.820177	0.783723				Pelvis	199998	193330	0.266645	0.257755	0.801366	0.774648
	Fémur	138827	132966	0.155809	0.149231	0.624828	0.598449			Fémur	149111	138928	0.167158	0.155743	0.670341	0.624563			Fémur	142790	153310	0.160964	0.172823	0.6455	0.693057				Fémur	137606	131408	0.169232	0.161609	0.678658	0.64809				Fémur	111609	111904	0.148801	0.149195	0.596727	0.598304
	Tibia	242165	236966	0.271787	0.265952	1.14179	1.11728			Tibia	251589	230083	0.282039	0.25793	1.18486	1.08358			Tibia	234883	205292	0.264778	0.231421	1.11234	0.972209				Tibia	183577	174574	0.225768	0.214696	0.948464	0.90195				Tibia	155375	155790	0.207152	0.207705	0.870255	0.872579
	Autopod	349206	354447	0.391922	0.397804	1.01968	1.03498			Autopod	371841	350070	0.416845	0.392439	1.08452	1.02103			Autopod	344327	335215	0.388151	0.377879	1.00987	0.983145				Autopod	315931	311706	0.388541	0.383345	1.01088	0.997365				Autopod	297895	299625	0.397165	0.399471	1.03332	1.03932

## Sheet: Fig4H
Percentage of affected limbs
	S reduced	Z bended	Absence of fibula	Loss of posterior digits
	100	40	40	80
n	5 out of 5	2 out of 5	2 out of 5	4 out of 5

## Sheet: Fig5E
								DeltaCT	ΔΔCt	fold change
Well	Sample Name	Detector	Task	Tm	Ct	Media Ct	Ct muestra-Ct Gadph	delta CT KO-delta Ct control	2^-(∆∆Ct)	Log2 fold Change
A1	3´-0.4del	Fgf10	Unknown	78	24.43	24.045	2.705	2.705	0.572362	-0.805
A2	3´-0.4del	Fgf10	Unknown	78.6	23.66
A3	3´-0.4del	gapdh	Unknown	83.5	21.44	21.34
A4	3´-0.4del	gapdh	Unknown	83.2	21.24
A5	3´-0.4del_2	Fgf10	Unknown	78.6	23.07	23.14	2.65	2.65	0.949342	-0.075
A6	3´-0.4del_2	Fgf10	Unknown	78.6	23.21
A7	3´-0.4del_2	gapdh	Unknown	83.5	20.25	20.49
A8	3´-0.4del_2	gapdh	Unknown	83.2	20.73
A9	3´-0.4del_3	Fgf10	Unknown	78.6	23.09	23.055	2.565	2.565	0.630689	-0.665
A10	3´-0.4del_3	Fgf10	Unknown	78.6	23.02
A11	3´-0.4del_3	gapdh	Unknown	83.2	20.11	20.49
A12	3´-0.4del_3	gapdh	Unknown	82.9	20.87
B1	3´-0.4del_4	Fgf10	Unknown	78.6	23.76	23.46	2.945	2.945	0.484645	-1.045
B2	3´-0.4del_4	Fgf10	Unknown	78.6	23.16
B3	3´-0.4del_4	gapdh	Unknown	83.5	20.5	20.515
B4	3´-0.4del_4	gapdh	Unknown	83.5	20.53
B5	3´-0.4del_5	Fgf10	Unknown	78.6	23.34	23.255	2.66	2.66	0.590496	-0.76
B6	3´-0.4del_5	Fgf10	Unknown	78.9	23.17
B7	3´-0.4del_5	gapdh	Unknown	83.5	20.54	20.595
B8	3´-0.4del_5	gapdh	Unknown	83.5	20.65
B9	5´-0.4del34	Fgf10	Unknown	78.9	23.86	23.755	3.395	3.395	0.354781	-1.495
B10	5´-0.4del34	Fgf10	Unknown	78.9	23.65
B11	5´-0.4del34	gapdh	Unknown	83.8	20.34	20.36
B12	5´-0.4del34	gapdh	Unknown	83.5	20.38
C1	5´-0.4del36	Fgf10	Unknown	78.9	25.11	24.58	3.51	3.51	0.327598	-1.61
C2	5´-0.4del36	Fgf10	Unknown	78.9	24.05
C3	5´-0.4del36	gapdh	Unknown	83.5	21.08	21.07
C4	5´-0.4del36	gapdh	Unknown	83.5	21.06
C5	5´-0.4del37	Fgf10	Unknown	78.9	25.09	24.695	3.26	3.26	0.389582	-1.36
C6	5´-0.4del37	Fgf10	Unknown	78.9	24.3
C7	5´-0.4del37	gapdh	Unknown	83.5	21.51	21.435
C8	5´-0.4del37	gapdh	Unknown	83.5	21.36
C9	5´-0.4del38	Fgf10	Unknown	78.9	24.63	24.645	14.1	14.1	0.521233	-0.94
C10	5´-0.4del38	Fgf10	Unknown	78.9	24.66
C11	5´-0.4del38	gapdh	Unknown	83.8	20.94	10.545
A1	14.5Kb del44	Fgf10	Unknown	78.4	0.15	23.805	5.665	0.67	0.6	-0.67
A2	14.5Kb del44	Fgf10	Unknown	78.7	0.15
A3	14.5Kb del44	gapdh	Unknown	83.3	0.03	18.14
A4	14.5Kb del44	gapdh	Unknown	83.3	0.03
A5	14.5Kb del46	Fgf10	Unknown	78.7	0.101	23.44	5.56	0.52	0.7	-0.52
A6	14.5Kb del46	Fgf10	Unknown	78.7	0.101
A7	14.5Kb del46	gapdh	Unknown	83.3	0.059	17.88
A8	14.5Kb del46	gapdh	Unknown	83	0.059
A9	14.5Kb del48	Fgf10	Unknown	78.7	0.065	23.935	5.375	2.885	0.14	-2.885
A10	14.5Kb del48	Fgf10	Unknown	78.4	0.065
A11	14.5Kb del48	gapdh	Unknown	83	0.479	18.56
A12	14.5Kb del48	gapdh	Unknown	82.4	0.479
B1	14.5Kb del49	Fgf10	Unknown	78.7	0.056	24	4.865	2.375	0.2	-2.375
B2	14.5Kb del49	Fgf10	Unknown	78.7	0.056
B3	14.5Kb del49	gapdh	Unknown	83.3	0.031	19.135
B4	14.5Kb del49	gapdh	Unknown	83.3	0.031
B5	14.5Kb del50	Fgf10	Unknown	78.7	0.01	24.17	6.375	2.92	0.14	-2.92
B6	14.5Kb del50	Fgf10	Unknown	79	0.01
B7	14.5Kb del50	gapdh	Unknown	83.3	0.123	17.795
B8	14.5Kb del50	gapdh	Unknown	83.3	0.123
B9	14.5Kb del51	Fgf10	Unknown	78.4	0.234	24.675	5.175	1.72	0.3	-1.72
B10	14.5Kb del51	Fgf10	Unknown	78.7	0.234
B11	14.5Kb del51	gapdh	Unknown	83.3	0.73	19.5
B12	14.5Kb del51	gapdh	Unknown	83	0.73
E1	5´-0.4del26	Fgf10	Unknown	23.25	0.083	23.19	2.995	2.995	0.496546	-1.01
E2	5´-0.4del26	Fgf10	Unknown	23.13	0.083
E3	5´-0.4del26	gadph	Unknown	20.27	0.105	20.195
E4	5´-0.4del26	gadph	Unknown	20.12	0.105
E5	5´-0.4del27	Fgf10	Unknown	23.05	0.151	23.16	3.285	0	0.171348	-2.545
E6	5´-0.4del27	Fgf10	Unknown	23.27	0.151
E7	5´-0.4del27	gadph	Unknown	20.15	0.387	19.875
E8	5´-0.4del27	gadph	Unknown	19.6	0.387
E9	5´-0.4del30	Fgf10	Unknown	23.32	0.128	23.23	2.93	2.93	0.929805	-0.105
E10	5´-0.4del30	Fgf10	Unknown	23.14	0.128
E11	5´-0.4del30	gadph	Unknown	19.79	0.72	20.3
E12	5´-0.4del30	gadph	Unknown	20.81	0.72
F1	3´-0.4del19	Fgf10	Unknown	22.62	0.306	22.405	2.68	2.68	0.91067	-0.135
F2	3´-0.4del19	Fgf10	Unknown	22.19	0.306
F3	3´-0.4del19	gadph	Unknown	19.6	0.18	19.725
F4	3´-0.4del19	gadph	Unknown	19.85	0.18
F5	3´-0.4del21	Fgf10	Unknown	23.17	0.094	23.1	3.14	3.14	0.512278	-0.965
F6	3´-0.4del21	Fgf10	Unknown	23.03	0.094
F7	3´-0.4del21	gadph	Unknown	20.16	0.283	19.96
F8	3´-0.4del21	gadph	Unknown	19.76	0.283
F9	3´-0.4del22	Fgf10	Unknown	22.77	0.129	22.68	2.435	2.435	0.590496	-0.76
F10	3´-0.4del22	Fgf10	Unknown	22.59	0.129
F11	3´-0.4del22	gadph	Unknown	19.8	0.63	20.245
F12	3´-0.4del22	gadph	Unknown	20.69	0.63

## Sheet: Fig5G
		ImageJ measurements
		HL1	HL2		CRL		HL1	HL2		Normalization/m1HTM2KO media					Media M1HTM2KO
M1HTM2KO; 5´-0.4del96	Pelvis	270065	288089		691142	Pelvis	0.390752	0.41683		M1HTM2KO; 5´-0.4del_1	Pelvis	1.18616	1.26532		Pelvis	0.329426
	Femur	174631	182594			Femur	0.25267	0.264192			Femur	1.37098	1.4335		Femur	0.184299
M1HTM2KO; 5´-0.4del111	Pelvis	264084	226372		717157	Pelvis	0.368237	0.315652		M1HTM2KO; 5´-0.4del_2	Pelvis	1.11781	0.958187
	Femur	156461	163000			Femur	0.218168	0.227286			Femur	1.18378	1.23325
		HL1	HL2
M1HTM2KO; 14.5Kb del67	Pelvis	297695	299451		699001	Pelvis	0.425886	0.428399		M1HTM2KO; 14.5Kb del_1	Pelvis	1.29281	1.30044
	Femur	185922	192522			Femur	0.265982	0.275424			Femur	1.44322	1.49445
M1HTM2KO; 14.5Kb del91	Pelvis	216016	266069		634050	Pelvis	0.340692	0.419634		M1HTM2KO; 14.5Kb del_2	Pelvis	1.0342	1.27383
	Femur	150495	154310			Femur	0.237355	0.243372			Femur	1.28788	1.32053
M1HTM2KO; 14.5Kb del93	Pelvis	255795	227058		785367	Pelvis	0.325701	0.289111		M1HTM2KO; 14.5Kb del_3	Pelvis	0.988692	0.877619
	Femur	153339	176126			Femur	0.195245	0.224259			Femur	1.0594	1.21683
		HL1	HL2				HL1	HL2
M1HTM2KO1	Pelvis	261297	252163		762273	Pelvis	0.342787	0.330804		M1HTM2KO_1	Pelvis	1.04056	1.00418
	Femur	138827	132966			Femur	0.182122	0.174434			Femur	0.988192	0.946473
M1HTM2KO5	Pelvis	277042	260163		783762	Pelvis	0.353477	0.331941		M1HTM2KO_2	Pelvis	1.07301	1.00763
	Femur	149111	138928			Femur	0.19025	0.177258			Femur	1.03229	0.961798
M1HTM2KO6	Pelvis	270069	268403		764845	Pelvis	0.353103	0.350925		M1HTM2KO_3	Pelvis	1.07187	1.06526
	Femur	153310	142790			Femur	0.200446	0.186691			Femur	1.08761	1.01298
M1HTM2KO8	Pelvis	212041	221904		697865	Pelvis	0.303842	0.317976		M1HTM2KO_4	Pelvis	0.922338	0.965241
	Femur	131408	137606			Femur	0.1883	0.197181			Femur	1.02171	1.0699
M1HTM2KO11	Pelvis	199998	193330		645427	Pelvis	0.309869	0.299538		M1HTM2KO_5	Pelvis	0.940633	0.909272
	Femur	111609	111904			Femur	0.172923	0.17338			Femur	0.938275	0.940755

## Sheet: Fig5I
AP scores
HL						FL
M1HT;M2KO	M1HTM2KO; 14.5Kb del	M1HTM2KO; 5´-0.4del	14.5Kb del	5´-0.4del		M1HT;M2KO	M1HTM2KO; 14.5Kb del	M1HTM2KO; 5´-0.4del	14.5Kb del	5´-0.4del
0	3	0	0	0		0	0	0	0	0
0	3	0	0	0		0	0	0	0	0
1	4	3	0	0		0	2	3	0	0
0	4	3	0	0		0	0	3	0	0
1		4	0	0		0		0	0	0
0		3	0	0		0		2	0	0
3			0	0		0			0	0
3			0	0		0			0	0
2			0			0			0
4			0			0			0
			0						0
			0						0

## Sheet: FigS2 C and D
TUNEL and H3 positive cells in the FL
KO_1		TUNEL
		AER				Mesoderm
		section1	section2	section3		section1	section2	section3					numero de nucleos DAPI					numero de nucleos DAPI
		3	1	0		33	72	56					mesoderm	AER	flank			mesoderm	AER
	nºcel/área	38.961	9.90099	0		19.0862	30.6513	26.0829				sección1	1729	77			sección1	1.729	0.077
	promedio	24.431				18.9551						seccion2	2349	101		/1000	seccion2	2.349	0.101
		H3										sección3	2147	109			sección3	2.147	0.109
		AER				Mesoderm												0	0
		section1	section2	section3		section1	section2	section3
		0	1	2		33	27	27
	nºcel/área	0	9.90099	18.3486		19.0862	11.4943	12.5757
	promedio	7.0624				10.789
WT_1		TUNEL
		AER				Mesoderm
		section1	section2	section3		section1	section2	section3					numero de nucleos DAPI					numero de nucleos DAPI
		17	4	10		19	9	7					mesoderm	AER	flank			mesoderm	AER
	nºcel/área	62.7306	36.3636	59.8802		7.3501	4.60594	3.30969				sección1	2585	271			sección1	2.585	0.271
	promedio	19.9601				5.08858						seccion2	1954	110		/1000	seccion2	1.954	0.11
		H3										sección3	2115	167			sección3	2.115	0.167
		AER				Mesoderm												0	0
		section1	section2	section3		section1	section2	section3
		6	3	4		34	29	24
	nºcel/área	22.1402	27.2727	23.9521		13.1528	14.8414	11.3475
	promedio	24.455				13.1139
WT_2		TUNEL
		AER				Mesoderm
		section1	section2	section3		section1	section2	section3					numero de nucleos DAPI					numero de nucleos DAPI
		1	0	1		12	21	7					mesoderm	AER	flank			mesoderm	AER
	nºcel/área	10	0	7.04225		4.01338	7.11864	2.51346				sección1	2990	100			sección1	2.99	0.1
	promedio	2.34742				4.5485						seccion2	2950	105		/1000	seccion2	2.95	0.105
		H3										sección3	2785	142			sección3	2.785	0.142
		AER				Mesoderm
		section1	section2	section3		section1	section2	section3
		2	2	7		46	43	40
	nºcel/área	20	19.0476	49.2958		15.3846	14.5763	14.3627
	promedio	29.4478				14.7745
KO_2		TUNEL
		AER				Mesoderm
		section1	section2	section3		section1	section2	section3					numero de nucleos DAPI					numero de nucleos DAPI
		16	17	11		313	420	437					mesoderm	AER	flank			mesoderm	AER
	nºcel/área	130.081	104.938	98.2143		84.1624	155.729	131.706				sección1	3719	123			sección1	3.719	0.123
	promedio	32.7381				123.866						seccion2	2697	162		/1000	seccion2	2.697	0.162
		H3										sección3	3318	112			sección3	3.318	0.112
		AER				Mesoderm
		section1	section2	section3		section1	section2	section3
		4	2	7		81	44	70
	nºcel/área	32.5203	12.3457	62.5		21.78	16.3144	21.097
	promedio	35.7887				19.7305
WT_3		TUNEL
		AER				Mesoderm
		section1	section2	section3		section1	section2	section3					numero de nucleos DAPI					numero de nucleos DAPI
		2	3	1		5	3	18					mesoderm	AER	flank			mesoderm	AER
	nºcel/área	17.3913	18.5185	6.75676		2.20556	1.30492	6.26741				sección1	2267	115			sección1	2.267	0.115
	promedio	2.25225				3.25929						seccion2	2299	162		/1000	seccion2	2.299	0.162
		H3										sección3	2872	148			sección3	2.872	0.148
		AER				Mesoderm
		section1	section2	section3		section1	section2	section3
		4	6	2		42	34	24
	nºcel/área	34.7826	37.037	13.5135		18.5267	14.789	8.35655
	promedio	28.4444				13.8908
KO_3		TUNEL
		AER				Mesoderm
		section1	section2	section3		section1	section2	section3					numero de nucleos DAPI					numero de nucleos DAPI
		1	44	0		23	17	9					mesoderm	AER	flank			mesoderm	AER
	nºcel/área	9.80392	265.06	0		12.8707	15.0044	6.74663				sección1	1787	102			sección1	1.787	0.102
	promedio	137.432				11.5406						seccion2	1133	166		/1000	seccion2	1.133	0.166
		H3										sección3	1334	68			sección3	1.334	0.068
		AER				Mesoderm
		section1	section2	section3		section1	section2	section3
		2	5	0		24	11	24
	nºcel/área	19.6078	30.1205	0		13.4303	9.70874	17.991
	promedio	16.5761				13.71
WT_4		TUNEL
		AER				Mesoderm
		section1	section2	section3		section1	section2	section3					numero de nucleos DAPI					numero de nucleos DAPI
		0	0	2		1	5	17					mesoderm	AER	flank			mesoderm	AER
	nºcel/área	0	0	18.8679		0.44287	2.25734	6.70083				sección1	2258	97			sección1	2.258	0.097
	promedio	6.28931				3.13368						seccion2	2215	73		/1000	seccion2	2.215	0.073
		H3										sección3	2537	106			sección3	2.537	0.106
		AER				Mesoderm
		section1	section2	section3		section1	section2	section3
		1	4	5		19	41	34
	nºcel/área	10.3093	54.7945	47.1698		8.41453	18.5102	13.4017
	promedio	37.4245				13.4421
KO_4		TUNEL
		AER				Mesoderm
		section1	section2	section3		section1	section2	section3					numero de nucleos DAPI					numero de nucleos DAPI
		1	1	1		9	16	26					mesoderm	AER	flank			mesoderm	AER
	nºcel/área	12.0482	11.9048	10.5263		9.29752	13.0187	16.7742				sección1	968	83			sección1	0.968	0.083
	promedio	3.50877				13.0301						seccion2	1229	84		/1000	seccion2	1.229	0.084
		H3										sección3	1550	95			sección3	1.55	0.095
		AER				Mesoderm
		section1	section2	section3		section1	section2	section3
		1	4	5		13	25	17
	nºcel/área	12.0482	47.619	52.6316		13.4298	20.3417	10.9677
	promedio	37.4329				14.9131
WT_5		TUNEL
		AER				Mesoderm
		section1	section2	section3		section1	section2	section3					numero de nucleos DAPI					numero de nucleos DAPI
		4	19	0		14	29	8					mesoderm	AER	flank			mesoderm	AER
	nºcel/área	38.0952	129.252	0		4.48862	7.98678	2.43161				sección1	3119	105			sección1	3.119	0.105
	promedio	83.6735				4.969						seccion2	3631	147		/1000	seccion2	3.631	0.147
		H3										sección3	3290	103			sección3	3.29	0.103
		AER				Mesoderm
		section1	section2	section3		section1	section2	section3
		3	3	2		63	17	64
	nºcel/área	28.5714	20.4082	19.4175		20.1988	4.68191	19.4529
	promedio	22.799				14.7779
KO_5		TUNEL
		AER				Mesoderm
		section1	section2	section3		section1	section2	section3					numero de nucleos DAPI					numero de nucleos DAPI
		0	9	3		177	139	177					mesoderm	AER	flank			mesoderm	AER
	nºcel/área	0	116.883	33.7079		64.3402	53.0534	56.7126				sección1	2751	98			sección1	2.751	0.098
	promedio	11.236				58.0354						seccion2	2620	77		/1000	seccion2	2.62	0.077
		H3										sección3	3121	89			sección3	3.121	0.089
		AER				Mesoderm
		section1	section2	section3		section1	section2	section3
		0	2	3		41	45	105
	nºcel/área	0	25.974	33.7079		14.9037	17.1756	33.6431
	promedio	19.894				21.9074
KO_6		TUNEL
		AER				Mesoderm
		section1	section2	section3		section1	section2	section3					numero de nucleos DAPI					numero de nucleos DAPI
		24	16	23		441	266	428					mesoderm	AER	flank			mesoderm	AER
	nºcel/área	121.212	125.984	141.975		122.127	90.7231	111.169				sección1	3611	198			sección1	3.611	0.198
	promedio	47.3251				108.006						seccion2	2932	127		/1000	seccion2	2.932	0.127
		H3										sección3	3850	162			sección3	3.85	0.162
		AER				Mesoderm
		section1	section2	section3		section1	section2	section3
		4	4	3		66	48	61
	nºcel/área	20.202	31.4961	18.5185		18.2775	16.3711	15.8442
	promedio	23.4055				16.8309

## Sheet: FigS2 G and H
TUNEL and H3 positive cells in the HL
KO_1		TUNEL
		AER				Mesoderm
		section1	section2	section3		section1	section2	section3					numero de nucleos DAPI(area)					numero de nucleos DAPI(area)
		5	0	1		4	0	0					mesoderm	AER	flank			mesoderm	AER
	nºcel/área	111.111	0	13.5135		6.92042	0	0				sección1	578	45			sección1	0.578	0.045
	promedio	41.5415				2.30681						seccion2	726	61		/1000	seccion2	0.726	0.061
		H3										sección3	927	74			sección3	0.927	0.074
		AER				Mesoderm												0	0
		section1	section2	section3		section1	section2	section3
		0	0	1		21	6	10
	nºcel/área	0	0	13.5135		36.3322	8.26446	10.7875
	promedio	4.5045				18.4614
WT_1		TUNEL
		AER				Mesoderm
		section1	section2	section3		section1	section2	section3					numero de nucleos DAPI					numero de nucleos DAPI
		0	0	0		2	5	0					mesoderm	AER	flank			mesoderm	AER
	nºcel/área	0	0	0		2.45399	4.38212	0				sección1	815	106			sección1	0.815	0.106
	promedio	0				2.2787						seccion2	1141	90		/1000	seccion2	1.141	0.09
		H3										sección3	998	85			sección3	0.998	0.085
		AER				Mesoderm												0	0
		section1	section2	section3		section1	section2	section3
		2	0	1		19	23	24
	nºcel/área	18.8679	0	11.7647		23.3129	20.1578	24.0481
	promedio	10.2109				22.5062
KO_2		TUNEL
		AER				Mesoderm
		section1	section2	section3		section1	section2	section3					numero de nucleos DAPI					numero de nucleos DAPI
		5	11	6		5	18	12					mesoderm	AER	flank			mesoderm	AER
	nºcel/área	66.6667	161.765	80		5.64972	17.6298	14.944				sección1	885	75			sección1	0.885	0.075
	promedio	102.81				12.7412						seccion2	1021	68		/1000	seccion2	1.021	0.068
		H3										sección3	803	75			sección3	0.803	0.075
		AER				Mesoderm
		section1	section2	section3		section1	section2	section3
		2	2	3		14	16	9
	nºcel/área	26.6667	29.4118	40		15.8192	15.6709	11.208
	promedio	32.0261				14.2327
WT_2		TUNEL
		AER				Mesoderm
		section1	section2	section3		section1	section2	section3					numero de nucleos DAPI					numero de nucleos DAPI
		0	0	0		0	0	0					mesoderm	AER	flank			mesoderm	AER
	nºcel/área	0	0	0		0	0	0				sección1	1067	87			sección1	1.067	0.087
	promedio	0				0						seccion2	1060	123		/1000	seccion2	1.06	0.123
		H3										sección3	996	103			sección3	0.996	0.103
		AER				Mesoderm
		section1	section2	section3		section1	section2	section3
		1	2	1		9	13	20
	nºcel/área	11.4943	16.2602	9.70874		8.43486	12.2642	20.0803
	promedio	12.4877				13.5931
KO_3		TUNEL
		AER				Mesoderm
		section1	section2	section3		section1	section2	section3					numero de nucleos DAPI					numero de nucleos DAPI
		0	0	2		0	1	8					mesoderm	AER	flank			mesoderm	AER
	nºcel/área	0	0	0.0327869		0	3.89105	13.4907				sección1	363	41			sección1	0.363	0.041
	promedio	0.010929				5.79393						seccion2	257	34		/1000	seccion2	0.257	0.034
		H3										sección3	593	61			sección3	0.593	0.061
		AER				Mesoderm
		section1	section2	section3		section1	section2	section3
		3	1	2		1	9	13
	nºcel/área	73.1707	29.4118	0.0327869		2.75482	35.0195	21.9224
	promedio	34.2051				19.8989
WT_3		TUNEL
		AER				Mesoderm
		section1	section2	section3		section1	section2	section3					numero de nucleos DAPI					numero de nucleos DAPI
		1	2	0		4	5	2					mesoderm	AER	flank			mesoderm	AER
	nºcel/área	0.00961538	0.0181818	0		2.85919	4.65116	1.46092				sección1	1399	104			sección1	1.399	0.104
	promedio	0.00926573				2.99042						seccion2	1075	110		/1000	seccion2	1.075	0.11
		H3										sección3	1369	116			sección3	1.369	0.116
		AER				Mesoderm
		section1	section2	section3		section1	section2	section3
		3	7	6		19	17	2
	nºcel/área	28.8462	63.6364	51.7241		13.5811	15.814	1.46092
	promedio	48.0689				10.2853
KO_4		TUNEL
		AER				Mesoderm
		section1	section2	section3		section1	section2	section3					numero de nucleos DAPI					numero de nucleos DAPI
		1	1	2		2	0	2					mesoderm	AER	flank			mesoderm	AER
	nºcel/área	20.4082	17.2414	58.8235		6.17284	0	8.88889				sección1	324	49			sección1	0.324	0.049
	promedio	32.1577				5.02058						seccion2	364	58		/1000	seccion2	0.364	0.058
		H3										sección3	225	34			sección3	0.225	0.034
		AER				Mesoderm
		section1	section2	section3		section1	section2	section3
		1	0	3		9	4	1
	nºcel/área	20.4082	0	88.2353		27.7778	10.989	4.44444
	promedio	36.2145				14.4037
WT_4		TUNEL
		AER				Mesoderm
		section1	section2	section3		section1	section2	section3					numero de nucleos DAPI					numero de nucleos DAPI
		1	0	0		0	5	3					mesoderm	AER	flank			mesoderm	AER
	nºcel/área	7.19424	0	0		0	3.40599	2.88462				sección1	1303	139			sección1	1.303	0.139
	promedio	2.39808				2.09687						seccion2	1468	184		/1000	seccion2	1.468	0.184
		H3										sección3	1040	272			sección3	1.04	0.272
		AER				Mesoderm
		section1	section2	section3		section1	section2	section3
		2	1	2		17	14	17
	nºcel/área	14.3885	5.43478	7.35294		0.0130468	9.53678	16.3462
	promedio	9.05874				8.632
KO_5		TUNEL
		AER				Mesoderm
		section1	section2	section3		section1	section2	section3					numero de nucleos DAPI					numero de nucleos DAPI
		8	4	14		8	9	22					mesoderm	AER	flank			mesoderm	AER
	nºcel/área	0.119403	56.338	168.675		11.4613	11.2782	26.0973				sección1	698	67			sección1	0.698	0.067
	promedio	75.044				16.2789						seccion2	798	71		/1000	seccion2	0.798	0.071
		H3										sección3	843	83			sección3	0.843	0.083
		AER				Mesoderm
		section1	section2	section3		section1	section2	section3
		1	2	1		13	11	23
	nºcel/área	0.0149254	28.169	12.0482		18.6246	13.7845	27.2835
	promedio	13.4107				19.8975
KO_6		TUNEL
		AER				Mesoderm
		section1	section2	section3		section1	section2	section3					numero de nucleos DAPI					numero de nucleos DAPI
		1	0	1		5	2	2					mesoderm	AER	flank			mesoderm	AER
	nºcel/área	13.8889	0	14.4928		6.93481	2.88184	2.82486				sección1	721	72			sección1	0.721	0.072
	promedio			9.46055		4.21384						seccion2	694	63		/1000	seccion2	0.694	0.063
		H3										sección3	708	69			sección3	0.708	0.069
		AER				Mesoderm
		section1	section2	section3		section1	section2	section3
		0	3	1		7	9	12
	nºcel/área	0	47.619	14.4928		9.70874	12.9683	16.9492
	promedio	20.7039				13.2087
